# Supplementary material for: Pilot clinical trial and phenotypic analysis in chemotherapy-pretreated, metastatic triple-negative breast cancer patients treated with oral TAK-228 and TAK-117 (PIKTOR) to increase DNA damage repair deficiency followed by cisplatin and nab paclitaxel
Source: Biomark Res. 2023 Jul 25;11:73. doi: 10.1186/s40364-023-00511-7 (PMC10369813; doi:10.1186/s40364-023-00511-7)
Supplement: Supplementary file 11 — Supplementary Material 11 [file 40364_2023_511_MOESM11_ESM.xlsx]

## Sheet: AE SAE List
Subject 001
Piktor AE/SAE	Grade	Nab Pac Cis AE/SAE	Grade
Nausea 2	2	URI 2	2
Vomiting 1	1	Neuropathy Upper Extremities 2	2
Hyperglycemia 2	2	Neuropathy Lower Extremities 2	2
Stomatitis 2	2	Tinutus 1	1
Rash 1	1	Thrombus 1	1
Fatigue 1	1	Cervicalgia 1	1
Diarrhea 2	2	Blurred Vision 1	1
Subject 002
Piktor	Grade	Chemo	Grade
Hemoptysis 2	2	Fever 1	1
Heartburn 2	2	Diarrhea 1	1
Cough 2	2	Jaw Pain 1	1
Nausea 2	2	Death (Acute respiratory failure) 5	5
Fatigue 2	2
Stomatitis 2	2
Diarrhea 1	1
Constipation 2	2
Increased forgetfullness 1	1
Insomnia 1	1
Hyperglycemia 1	1
Subject 004
Piktor	Grade	Chemo	Grade
Nausea 2	2	Fever 1	1
Fatigue 2	2	Transaminitis 1	1
Diarrhea 1	1	Acute Renal Failure 1	1
URI 1	1	Cough 1	1
Congestion 1	1	Dehydration 1	1
Vomiting 1	1	Sore throat 1	1
Chest wall pain 3	3	Pleural effusion 2	2
Rib cage pain 2	2	Viral gastroenteritis 1	1
Axilla pain 1	1	Neuropathy Lower Extremities 1	1
		Hyperopia 1	1
		Hot flashes 1	1
		Tinutus 1	1
		Chest wall pain 1	1
Subject 005
Piktor		Chemo
Nausea 2	2	Cough 2	2
Vomiting 1	1	Bone pain 1	1
Fatigue 1	1	Neuropathy Upper Extremities 1	1
Ictericia 1	1	Neuropathy Lower Extremities 1	1
Scalp tenderness 1	1	Anemia 1	1
Chest wall pain 1	1	Strep throat 1	1
Tremors 1	1	Bronchitis 1	1
Folliculitis 1	1	Fever 1	1
Insomnia 1	1	Cough 1	1
Weight Loss 1	1
Stomatitis 1	1
Abdominal pain 1	1
Back pain 1	1
Cough 1	1
Diarrhea 1	1
Pruritus 1	1
Rash 1	1
Transaminitis 1	1
Earache 1	1
Fever 1	1
Subject 006
Piktor		Chemo
UTI 1	1	Dehydration 2	2
URI 2	2	Nausea 2	2
Fatigue 1	1	UTI 2	2
Decreased appetite 1	1	Back pain 1	1
Weight Loss 1	1	Alopecia 1	1
Chest wall pain 1	1	Anemia 1	1
		Dysgeusia 1	1
		Nausea 1	1
Subject 008
Piktor		Chemo
Nausea 2	2	Alopecia 1	1
Vomitting 1	1	Neuropathy Lower Extremities 1	1
Dry throat 1	1	Myalgias 1	1
Fatigue 1	1	Leg cramps 1	1
Lethargy 1	1	Vision changes 1	1
Axilla pain 1	1
Rash 3	3
Strep throat 1	1
Bacterial Vaginosis 1	1
Vitamin D Deficiency 1	1
Anemia 1	1
Diarrhea 2	2
Subject 009
Piktor		Chemo
Nausea 1	1	URI	1
Dizziness 1	1	Neuropathy Lower Extremities	1
Fatigue 1	1	Insomnia	2
Anxiety 2	2	Ear fullness	1
Depression 2	2	Diarrhea	1
Hoarseness 1	1	Tinutus	1
Myalgias 1	1	Blurred Vision	1
Heartburn 2	2
Dysphagia 1	1
Stomatitis 1	1
Hyperglycemia	2
Chills	1
Dysguesia	1
Back pain	1
Pulmonary Embolism	2
CVA	1
Subject 010
Piktor		Chemo
Nausea 1	1	Neuropathy 2	2
UTI 1	1	Stomatitis 1	1
Diarrhea 1	1	Hypokalemia 1	1
Hoarseness 1	1	Leg cramps 1	1
Shoulder pain 1	1	ototoxicity 2	2
Shingles 1	1	URI 1	1
Subject 011
Piktor		Chemo
Nausea 1	1	Dizziness 1	1
Fatigue 1	1	Cervicalgia 2	2
Dyspnea 1	1	Neuropathy 1	1
Dysphonia 1	1
Congestion 1	1
Subject 011
Piktor		Chemo
Dizziness 2	2	Back pain 1	1
Rib cage pain 2	2	Leg cramps 1	1
Cough 2	2	Shin pain 1	1
Dyspnea 2	2	Fever 1	1
Fatigue 3	3
Pleural effusion 1	1

## Sheet: Combined
	AE/SAE ALL GRADES COMBINED
	PIKTOR					CHEMO
	AE/SAE	GRADE	N	%	% TOT	AE/SAE	GRADE	N	%	% TOT			AE/SAE ALL GRADES COMBINED ≥ 20%*
	Abdominal pain	1	1	10	10	Abdominal pain	1	0	0	0			PIKTOR			CHEMO
	Acute Renal Failure	1	0	0	0	Acute Renal Failure	1	1	10	10			AE/SAE	GRADE	N (%)	AE/SAE	GRADE	N (%)
	Alopecia	1	0	0	0	Alopecia	1	2	20	20	*		Anemia	1	1 (10)	Anemia	1	2 (20)
	Anemia	1	1	10	10	Anemia	1	2	20	20				2	0 (0)		2	0 (0)
	Axilla pain	1	2	20	20	Axilla pain	1	0	0	0			Diarrhea	1	4 (40)	Diarrhea	1	2 (20)
	Back pain	1	2	2	20	Back pain	1	2	20	20				2	2 (20)		2	0 (0)
	Bacterial Vaginosis	1	1	10	10	Bacterial Vaginosis	1	0	0	0			Fatigue	1	6 (60)	Fatigue	1	0 (0)
	Blurred Vision	1	0	0	0	Blurred Vision	1	2	20	20	*			2	2 (20)		2	0 (0)
	Bone pain	1	0	0	0	Bone pain	1	1	10	10				3	1 (10)		3	0 (0)
	Bronchitis	1	0	0	0	Bronchitis	1	1	10	10			Fever	1	1 (10)	Fever	1	4 (40)
	Cervicalgia	1	0	0	0	Cervicalgia	1	1	10	10			Leg Cramps	1	0 (0)	Leg Cramps	1	3 (30)
		2	0	0			2	1	10				Nausea	1	3 (30)	Nausea	1	1 (10)
	Chest wall pain	1	2	20	10	Chest wall pain	1	1	10	3.33333				2	5 (50)		2	1 (10)
		2	0	0			2	0	0				Neuropathy	1	0 (0)	Neuropathy	1	6 (60)
		3	1	10			3	0	0					2	0 (0)		2	3 (30)
	Congestion	1	2	20	20	Congestion	1	0	0	0			Tinnitus	1	0 (0)	Tinnitus	1	3(30)
	Cough	1	1	10	15	Cough	1	2	20	15				2	0 (0)		2	0 (0)
		2	2	20			2	1	10				Stomatitis	1	2 (20)	Stomatitis	1	1 (10)
	Death (Acute Resp. Failure)	5	0	0	0	Death (Acute Resp. Failure)	5	1	10	10				2	2 (20)		2	0 (0)
	Decreased appetite	1	1	10	10	Decreased appetite	1	0	0	0			Weight Loss	1	2 (20)	Weight Loss	1	0 (0)			Anemia		Diarrhea		Fatigue		Fever		Leg Cramps		Nausea		Neuropathy		Tinnitus		Stomatitis		Weight Loss
	Dehydration	1	0	0	0	Dehydration	1	1	10	10				2	0 (0)		2	0 (0)			PIKTOR	CHEMO	PIKTOR	CHEMO	PIKTOR	CHEMO	PIKTOR	CHEMO	PIKTOR	CHEMO	PIKTOR	CHEMO	PIKTOR	CHEMO	PIKTOR	CHEMO	PIKTOR	CHEMO	PIKTOR	CHEMO
		2	0	0			2	1	10				* Other AEs ≥ 20% unrelated to study treatments are not reported. These include: XXX							Grade 1	10	20	40	20	60	0	10	40	0	30	30	10	0	60	0	30	20	10	20	0
	Diarrhea	1	4	40	30	Diarrhea	1	2	20	10										Grade 2	0	0	20	0	20	0	0	0	0	0	50	10	0	30	0	0	20	0	0	0
		2	2	20			2	0	0											Grade 3	0	0	0	0	10	0	0	0	0	0	0	0	0	0	0	0	0	0	0	0
	Dizziness	1	1	10	10	Dizziness	1	1	10	5										Grade 4	0	0	0	0	0	0	0	0	0	0	0	0	0	0	0	0	0	0	0	0
		2	1	10			2	0	0
	Dry throat	1	1	10	10	Dry throat	1	0	0	0
	Dysgeusia	1	1	10	10	Dysgeusia	1	1	10	10
	Dysphagia	1	1	10	10	Dysphagia	1	0	0	0
	Dysphonia	1	1	10	10	Dysphonia	1	0	0	0
	Dyspnea	1	1	10	10	Dyspnea	1	0	0	0
		2	1	10			2	0	0
	Earache	1	1	10	10	Earache	1	1	10	10
	Fatigue	1	6	60	30	Fatigue	1	0	0	0
		2	2	20			2	0	0
		3	1	10			3	0	0
	Fever	1	1	10	10	Fever	1	4	40	40
	Folliculitis	1	1	10	10	Folliculitis	1	0	0	0
	Hoarseness	1	2	20	20	Hoarseness	1	0	0	0
	Hot flashes	1	0	0	0	Hot flashes	1	1	10	10
	Hyperglycemia	1	1	10	15	Hyperglycemia	1	0	0	0
		2	2	20			2	0	0
	Hyperopia	1	0	0	0	Hyperopia	1	1	10	10
	Hypokalemia	1	0	0	0	Hypokalemia	1	1	10	10
	Ictericia	1	1	10	10	Ictericia	1	0	0	0
	Increased forgetfullness	1	1	10	10	Increased forgetfullness	1	0	0	0
	Insomnia	1	2	20	10	Insomnia	1	0	0	5
		2	0	0			2	1	10
	Jaw Pain	1	0	0	0	Jaw Pain	1	1	10	10
	Leg cramps	1	0	0	0	Leg cramps	1	3	30	30
	Lethargy	1	1	10	10	Lethargy	1	0	0	0
	Myalgias	1	1	10	10	Myalgias	1	1	10	10
	Nausea	1	3	30	40	Nausea	1	1	10	10
		2	5	50			2	1	10
	Neuropathy (ALL)	1	0	0	0	Neuropathy (ALL)	1	6	60	45
		2	0	0			2	3	30
	Neuropathy Lower Extremities	1	0	0		Neuropathy Lower Extremities	1	3	30
		2	0	0			2	1	10
	Neuropathy Upper Extremities	1	0	0		Neuropathy Upper Extremities	1	1	10
		2	0	0			2	1	10
	Pleural effusion	1	1	10	5	Pleural effusion	1	0	0	5
		2	0	0			2	1	10
	Pruritus	1	1	10	10	Pruritus	1	0	0	0
	Rash	1	2	20	10	Rash	1	0	0	0
		2	0	0			2	0	0
		3	1	10			3	0	0
	Scalp tenderness	1	1	10	10	Scalp tenderness	1	0	0	0
	Shin pain	1	0	0	0	Shin pain	1	1	10	10
	Shingles	1	1	10	10	Shingles	1	0	0	0
	Shoulder pain	1	1	10	10	Shoulder pain	1	0	0	0
	Sore throat	1	0	0	0	Sore throat	1	1	10	10
	Stomatitis	1	2	20	20	Stomatitis	1	1	10	5
		2	2	20			2	0	0
	Strep throat	1	1	10	10	Strep throat	1	1	10	10
	Thrombus	1	0	0	0	Thrombus	1	1	10	10
	Tinutus	1	0	0	0	Tinutus	1	3	30	30
	Transaminitis	1	1	10	10	Transaminitis	1	1	10	10
	Tremors	1	1	10	10	Tremors	1	0	0	0
	URI	1	2	20	15	URI	1	1	10	10
		2	1	10			2	1	10
	UTI	1	2	20	10	UTI	1	0	0	5
		2	0	0			2	1	10
	Viral gastroenteritis	1	0	0	0	Viral gastroenteritis	1	1	10	10
	Vision changes	1	0	0	0	Vision changes	1	1	10	10
	Vitamin D Deficiency	1	1	10	10	Vitamin D Deficiency	1	0	0	0
	Vomitting	1	1	10	10	Vomitting	1	0	0	0
	Weight Loss	1	2	20	20	Weight Loss	1	0	0	0

## Sheet: Grade 1
	Grade 1 AE/SAE								Grade 1 AE/SAE
	PIKTOR			CHEMO					PIKTOR		CHEMO
	AE/SAE	N	%	AE/SAE	N	%			Fatigue	60	Fatigue	0
	Abdominal pain 1	1	10	Abdominal pain 1	0	0			Diarrhea	40	Diarrhea	10
	Acute Renal Failure 1	0	0	Acute Renal Failure 1	1	10			Nausea	30	Nausea	10
	Alopecia 1	0	0	Alopecia 1	2	20			Fever	10	Fever	40
	Anemia 1	1	10	Anemia 1	2	20			Leg Cramps	0	Leg Cramps	30
	Axilla pain 1	2	20	Axilla pain 1	0	0
	Back pain 1	1	10	Back pain 1	2	20
	Bacterial Vaginosis 1	1	10	Bacterial Vaginosis 1	0	0
	Blurred Vision 1	0	0	Blurred Vision 1	1	10
	Bone pain 1	0	0	Bone pain 1	1	10
	Bronchitis 1	0	0	Bronchitis 1	1	10
	Cervicalgia 1	0	0	Cervicalgia 1	1	10
	Chest wall pain 1	2	20	Chest wall pain 1	1	10
	Congestion 1	2	20	Congestion 1	0	0
	Cough 1	1	10	Cough 1	2	20
	Decreased appetite 1	1	10	Decreased appetite 1	0	0
	Dehydration 1	0	0	Dehydration 1	1	10
	Diarrhea 1	4	40	Diarrhea 1	1	10
	Dizziness 1	1	10	Dizziness 1	1	10
	Dry throat 1	1	10	Dry throat 1	0	0
	Dysgeusia 1	0	0	Dysgeusia 1	1	10
	Dysphagia 1	1	10	Dysphagia 1	0	0
	Dysphonia 1	1	10	Dysphonia 1	0	0
	Dyspnea 1	1	10	Dyspnea 1	0	0
	Earache 1	1	10	Earache 1	0	0
	Fatigue 1	6	60	Fatigue 1	0	0
	Fever 1	1	10	Fever 1	4	40
	Folliculitis 1	1	10	Folliculitis 1	0	0
	Hoarseness 1	2	20	Hoarseness 1	0	0
	Hot flashes 1	0	0	Hot flashes 1	1	10
	Hyperglycemia 1	1	10	Hyperglycemia 1	0	0
	Hyperopia 1	0	0	Hyperopia 1	1	10
	Hypokalemia 1	0	0	Hypokalemia 1	1	10
	Ictericia 1	1	10	Ictericia 1	0	0
	Increased forgetfullness 1	1	10	Increased forgetfullness 1	0	0
	Insomnia 1	2	20	Insomnia 1	0	0
	Jaw Pain 1	0	0	Jaw Pain 1	1	10
	Leg cramps 1	0	0	Leg cramps 1	3	30
	Lethargy 1	1	10	Lethargy 1	0	0
	Myalgias 1	1	10	Myalgias 1	1	10
	Nausea 1	3	30	Nausea 1	1	10
	Neuropathy 1	0	0	Neuropathy 1	1	10
	Neuropathy Lower Extremities 1	0	0	Neuropathy Lower Extremities 1	3	30
	Neuropathy Upper Extremities 1	0	0	Neuropathy Upper Extremities 1	1	10
	Pleural effusion 1	1	10	Pleural effusion 1	0	0
	Pruritus 1	1	10	Pruritus 1	0	0
	Rash 1	2	20	Rash 1	0	0
	Scalp tenderness 1	1	10	Scalp tenderness 1	0	0
	Shin pain 1	0	0	Shin pain 1	1	10
	Shingles 1	1	10	Shingles 1	0	0
	Shoulder pain 1	1	10	Shoulder pain 1	0	0
	Sore throat 1	0	0	Sore throat 1	1	10
	Stomatitis 1	2	20	Stomatitis 1	1	10
	Strep throat 1	1	10	Strep throat 1	1	10
	Thrombus 1	0	0	Thrombus 1	1	10
	Tinutus 1	0	0	Tinutus 1	2	20
	Transaminitis 1	1	10	Transaminitis 1	1	10
	Tremors 1	1	10	Tremors 1	0	0
	URI 1	1	10	URI 1	1	10
	UTI 1	2	20	UTI 1	0	0
	Viral gastroenteritis 1	0	0	Viral gastroenteritis 1	1	10
	Vision changes 1	0	0	Vision changes 1	1	10
	Vitamin D Deficiency 1	1	10	Vitamin D Deficiency 1	0	0
	Vomitting 1	1	10	Vomitting 1	0	0
	Weight Loss 1	2	20	Weight Loss 1	0	0

## Sheet: Grade 2
	Grade 2 AE/SAE							Grade 2 AE/SAE
	PIKTOR			CHEMO				PIKTOR		CHEMO
	AE/SAE	N	%	AE/SAE	N	%		Nausea	50	Nausea	10
	Cervicalgia 2	0	0	Cervicalgia 2	1	10		Cough	20	Cough	10
	Cough 2	2	20	Cough 2	1	10		Diarrhea	20	Diarrhea	0
	Dehydration 2	0	0	Dehydration 2	1	10		Fatigue	20	Fatigue	0
	Diarrhea 2	2	20	Diarrhea 2	0	0		Stomatitis	20	Stomatitis	0
	Dizziness 2	1	10	Dizziness 2	0	0
	Dyspnea 2	1	10	Dyspnea 2	0	0
	Fatigue 2	2	20	Fatigue 2	0	0
	Hyperglycemia 2	1	10	Hyperglycemia 2	0	0
	Nausea 2	5	50	Nausea 2	1	10
	Neuropathy 2	0	0	Neuropathy 2	1	10
	Neuropathy Lower Extremities 2	0	0	Neuropathy Lower Extremities 2	1	10
	Neuropathy Upper Extremities 2	0	0	Neuropathy Upper Extremities 2	1	10
	Pleural effusion 2	0	0	Pleural effusion 2	1	10
	Stomatitis 2	2	20	Stomatitis 2	0	0
	URI 2	1	10	URI 2	1	10
	UTI 2	0	0	UTI 2	1	10

## Sheet: Grade 3
	Grade 3 AE/SAE								Grade 3 AE/SAE
	PIKTOR			CHEMO					PIKTOR		CHEMO
	AE/SAE	N	%	AE/SAE	N	%			Chest Wall Pain	10	Chest Wall Pain	0
	Chest wall pain 3	1	10	Chest wall pain 3	0	0			Fatigue	10	Fatigue	0
	Fatigue 3	1	10	Fatigue 2	0	0			Rash	10	Rash	0
	Rash 3	1	10	Rash 2	0	0

## Sheet: Grade 5
	Grade 5 AE/SAE							Grade 5 AE/SAE
	PIKTOR			CHEMO				PIKTOR		CHEMO
	AE/SAE	N	%	AE/SAE	N	%		Death	0	Death	10
	Death	0	0	Death	1	10
