# Supplementary material for: Pilot clinical trial and phenotypic analysis in chemotherapy-pretreated, metastatic triple-negative breast cancer patients treated with oral TAK-228 and TAK-117 (PIKTOR) to increase DNA damage repair deficiency followed by cisplatin and nab paclitaxel
Source: Biomark Res. 2023 Jul 25;11:73. doi: 10.1186/s40364-023-00511-7 (PMC10369813; doi:10.1186/s40364-023-00511-7)
Supplement: Supplementary file 12 — Supplementary Material 12 [file 40364_2023_511_MOESM12_ESM.xlsx]

## Sheet: DNA damage repair genes
DNA Damage Repair (DDR) genes
ABL1
ABRAXAS1
ACTL6A
ACTR2
ACTR5
ACTR8
ADPRS
ALKBH1
ALKBH2
ALKBH3
ALKBH5
ANKLE1
AP002495.1
AP5S1
AP5Z1
APBB1
APEX1
APEX2
APLF
APTX
AQR
ARID2
ASCC1
ASCC2
ASCC3
ASF1A
ATM
ATP23
ATR
ATRIP
ATRX
ATXN3
AUNIP
AXIN2
BABAM1
BABAM2
BACH1
BARD1
BCCIP
BLM
BOD1L1
BRCA1
BRCA2
BRCC3
BRIP1
BTG2
C14orf39
CBX8
CCNH
CDC14B
CDC45
CDC5L
CDC7
CDCA5
CDK1
CDK2
CDK7
CDK9
CDKN2D
CEBPG
CENPS
CENPX
CEP164
CETN1
CETN2
CGAS
CHAF1A
CHAF1B
CHD1L
CHEK1
CHEK2
CHRNA4
CIB1
CINP
CLSPN
COMMD1
COPS2
COPS3
COPS4
COPS5
COPS6
COPS7A
COPS7B
COPS8
CSNK1E
CUL4A
CUL4B
CYREN
DCLRE1A
DCLRE1B
DCLRE1C
DDB1
DDB2
DDX1
DDX11
DEK
DHX9
DMAP1
DMC1
DNA2
DNTT
DOT1L
DTL
DTX3L
EEPD1
EGFR
EID3
EME1
EME2
EMSY
ENDOV
EP300
EPC2
ERCC1
ERCC2
ERCC3
ERCC4
ERCC5
ERCC6
ERCC6L2
ERCC8
ESCO2
ETAA1
EXD2
EXO1
EXO5
EYA1
EYA2
EYA3
EYA4
FAAP100
FAAP20
FAAP24
FAM168A
FAN1
FANCA
FANCB
FANCC
FANCD2
FANCE
FANCF
FANCG
FANCI
FANCL
FANCM
FBH1
FBXO6
FEN1
FGF10
FH
FIGN
FIGNL1
FIGNL2
FMN2
FOXM1
FTO
FUS
FZR1
GADD45A
GEN1
GGN
GINS2
GINS4
GPS1
GTF2H1
GTF2H2
GTF2H2C
GTF2H2C_2
GTF2H3
GTF2H4
GTF2H5
GTF2I
H2AW
H2AX
H3-4
H4-16
H4C1
H4C11
H4C12
H4C13
H4C14
H4C15
H4C2
H4C3
H4C4
H4C5
H4C6
H4C8
H4C9
HDAC10
HELB
HELQ
HERC2
HINFP
HMCES
HMGA1
HMGA2
HMGB1
HMGB2
HMGN1
HROB
HSF1
HUS1
HUS1B
HUWE1
IGHMBP2
INIP
INO80
INO80B
INO80C
INO80D
INO80E
INTS3
ISG15
ISY1
JMY
KASH5
KAT5
KAT7
KDM1A
KDM2A
KDM4D
KIF22
KIN
KLHL15
KMT5B
KMT5C
LIG1
LIG3
LIG4
MAD2L2
MAGEF1
MARF1
MBD4
MC1R
MCM2
MCM3
MCM4
MCM5
MCM6
MCM7
MCM8
MCM9
MCMDC2
MCRS1
MDC1
MEIOB
MEIOC
MEN1
MGME1
MGMT
MIR221
MLH1
MLH3
MMS19
MMS22L
MNAT1
MORF4L1
MORF4L2
MPG
MRE11
MRNIP
MSH2
MSH3
MSH4
MSH5
MSH6
MTA1
MUS81
MUTYH
NABP1
NABP2
NBN
NEIL1
NEIL2
NEIL3
NFRKB
NHEJ1
NIPBL
NONO
NOP53
NPAS2
NPLOC4
NPM1
NSD2
NSMCE1
NSMCE2
NSMCE3
NSMCE4A
NTHL1
NUCKS1
NUDT1
NUDT16
NUDT16L1
OGG1
OTUB1
OTUB2
PAGR1
PALB2
PARG
PARK7
PARP1
PARP10
PARP2
PARP3
PARP4
PARP9
PARPBP
PAXIP1
PAXX
PCLAF
PCNA
PDS5A
PDS5B
PIAS4
PIF1
PML
PMS1
PMS2
PMS2P1
PMS2P11
PMS2P3
PMS2P5
PMS2P6
PNKP
POLA1
POLB
POLD1
POLD2
POLD3
POLD4
POLDIP2
POLE
POLE2
POLG
POLG2
POLH
POLI
POLK
POLL
POLM
POLN
POLQ
POLR2A
POLR2B
POLR2C
POLR2D
POLR2E
POLR2F
POLR2G
POLR2H
POLR2I
POLR2J
POLR2K
POLR2L
POT1
PPIE
PPP4C
PPP4R2
PPP5C
PRDM9
PRIMPOL
PRKCG
PRKDC
PRMT6
PRPF19
PRRX1
PSMD14
PSME4
PTTG1
PWWP3A
RAD1
RAD17
RAD18
RAD21
RAD21L1
RAD23A
RAD23B
RAD50
RAD51
RAD51AP1
RAD51AP2
RAD51B
RAD51C
RAD51D
RAD52
RAD54B
RAD54L
RAD9A
RAD9B
RADX
RBBP8
RBM17
RBX1
RCHY1
REC8
RECQL
RECQL4
RECQL5
REV1
REV3L
REXO4
RFC1
RFC2
RFC3
RFC4
RFC5
RFWD3
RHNO1
RIF1
RMI1
RMI2
RNASEH2A
RNF111
RNF113A
RNF138
RNF168
RNF169
RNF8
RPA1
RPA2
RPA3
RPA4
RPAIN
RPS27A
RPS3
RRM2B
RTEL1
RUVBL1
RUVBL2
SAMHD1
SETD2
SETMAR
SETX
SFPQ
SFR1
SHLD1
SHLD2
SHLD3
SHPRH
SIRT1
SIRT6
SIRT7
SLC30A9
SLF1
SLF2
SLX1A
SLX1B
SLX4
SMARCAD1
SMARCAL1
SMC1A
SMC3
SMC5
SMC6
SMCHD1
SMG1
SMUG1
SPATA22
SPIDR
SPIRE1
SPIRE2
SPO11
SPRTN
SSRP1
STUB1
SUMO1
SUPT16H
SWI5
SWSAP1
SYCP1
TAOK1
TAOK3
TCEA1
TDG
TDP1
TDP2
TENT4A
TERF2
TERF2IP
TEX12
TEX15
TFIP11
TFPT
TICRR
TIGAR
TIMELESS
TMEM161A
TNKS1BP1
TNP1
TONSL
TOPBP1
TP53
TP53BP1
TP73
TREX1
TREX2
TRIM25
TRIM28
TRIP12
TRIP13
TRRAP
TTC5
TWIST1
UBA52
UBB
UBC
UBE2A
UBE2B
UBE2D3
UBE2L6
UBE2N
UBE2T
UBE2U
UBE2V1
UBE2V2
UBE2W
UBQLN4
UBR5
UCHL5
UFD1
UHRF1
UIMC1
UNG
UPF1
USP1
USP10
USP28
USP3
USP43
USP45
USP47
USP51
USP7
UVRAG
UVSSA
VCP
WAS
WDHD1
WDR33
WDR48
WDR70
WRAP53
WRN
WRNIP1
XAB2
XPA
XPC
XRCC1
XRCC2
XRCC3
XRCC4
XRCC5
XRCC6
YY1
ZBTB1
ZBTB7A
ZFYVE26
ZMPSTE24
ZNF365
ZNF830
ZRANB3
ZSWIM7
SMARCB1
ARID1A
SMARCE1
ACTL6B
NCR1
BICRAL
SS18
SMARCD2
SMARCC1
BRD9
SMARCD3
SMARCA4
SMARCA2
BICRA
SMARCC2
RB1
ARID1B
SMARCD1
NCOR1P1
CHD3
HDAC5
RERE
ZNF217
MTA2
CBX5
HDAC8
KDM3B
BRMS1
CHD5
HDAC6
GATAD2B
HDAC7
RCOR3
BRMS1L
NCOR2
RBBP4
HDAC2
SINHCAF
TBL1X
ANP32E
SRCAP
MTA3
EP400
SIN3A
HDAC3
TRERF1
ING3
ZNF541
MIDEAS
MECOM
HDAC4
TBL1XR1
SAP18
RCOR2
GATAD2A
SATB2
CSNK2A1
HDAC1
A0A0C4DFX4
SAP30L
BRD8
SAP130
TBL1Y
RCOR1
JMJD1C
NRIP1
PHF12
SUDS3
HDAC9
HDAC11
RBBP7
PHF21A
HEY2
ACTR6
HR
TAL1
SAP30
ING2
DNTTIP1
MBD3
NCOR1
SIN3B
TAF6L
CHD4
ZNHIT1
KDM3A
HINT1
N6AMT1
METTL4
DNMT1
DNMT3B
DNMT3A
FBLL1
SUZ12
PRMT8
ASH1L
SMYD2
EHMT1
PRMT5
CXXC1
PRMT1
SETD7
WDR82
KMT2D
EZH2
PRDM7
SETD5
KMT5A
SUV39H2
NSD1
EHMT2
SETDB2
PRMT7
SETD1A
NTMT1
CARM1
SETDB1
KMT2A
SETD3
NSD3
EZH1
RBBP5
WDR5
EED
SMYD3
SUV39H1
PRMT2
ASH2L
FBL
SMYD1
PRDM16
KMT2C
PRDM13
SETD1B
KMT2B
