# Supplementary material for: Pilot clinical trial and phenotypic analysis in chemotherapy-pretreated, metastatic triple-negative breast cancer patients treated with oral TAK-228 and TAK-117 (PIKTOR) to increase DNA damage repair deficiency followed by cisplatin and nab paclitaxel
Source: Biomark Res. 2023 Jul 25;11:73. doi: 10.1186/s40364-023-00511-7 (PMC10369813; doi:10.1186/s40364-023-00511-7)
Supplement: Supplementary file 13 — Supplementary Material 13 [file 40364_2023_511_MOESM13_ESM.xlsx]

## Sheet: PIKTOR_protein nomalized data
Protein levels measured by reverse phase protein array, normalized to total protein.
SampleID	PatientID	Pre/Post*	Baseline tissue	Post tissue	Responder/Non-responder	53BP1	AKT_Ser473	AMPKa_Thr172	Androgen Receptor	ATM	BRCA1	BRCA2	CC3_Asp175	CC9_Asp330	CD28_Tyr191	CD45	CD8a	CDK2	Chk2_Ser33Ser35	CleavedPARP_Asp214	CREB_Ser133	DAG_LipaseBeta	DNAPKcs	EGFR_Ser1046Ser1047	EGFR_Thr654	EGFR_Tyr1068	EGFR_Tyr1148	EGFR_Tyr1173	eIF2a_Ser51	ERalpha_Ser118	ER beta	ERK1/2_Thr202Tyr204	FOXO1FOXO3_Thr24Thr32	GCN2	Glucocorticoid_Receptor	HER2_Tyr1248	HER3_Tyr1289	HistoneH2AX_Ser139	IDO	IGF1Rb_Tyr1131_INSRb_Tyr1146	IGF1Rb_Tyr1135_INSRb_Tyr1136	IRS1_Ser612	Ki-67	Ku80	LC3B	Lck_Tyr505	MCT1	MCT4	MEK1/2_Ser217Ser22
1PrePIKTOR	1	Pre	LN	LN	Responder	1.57821	1.14533	4.59299	0.688344	2.90252	10.3716	6.40577	2.18631	7.8078	0.912539	6.68055	12.132	24.5389	0	0.503001	9.43105	1.67361	14.4038	0.0139181	1.35314	0.252535	7.42443	8.81173	1.28239	3.22696	0.981078	50.2405	0.863429	3.28089	8.57967	0.739405	3.12181	0	10.2566	1.41416	0.767936	0.499321	4.47315	12.806	10.8396	1.49293	7.14496	4.56346	21.4327
1PostPIKTOR	1	Post	LN	LN	Responder	1.07418	1.82162	5.22769	1.19811	1.10047	18.8239	11.4982	3.2723	8.05262	1.30463	1.66684	6.79392	35.1757	0	0.608251	7.73438	2.41317	16.7153	0.130799	2.44365	0.294444	8.21127	13.0724	3.28946	3.48327	0.930383	65.4642	0	3.50645	5.66445	0.781305	5.98886	0.127726	6.34657	2.38313	2.05704	0.81162	6.39226	20.1757	21.1692	2.17447	9.00535	7.13485	27.855
2PrePIKTOR	2	Pre	Lung	LN	Nonresponder	1.92015	3.34103	5.50728	1.47862	2.11923	17.4094	9.99361	3.80065	6.5585	1.04623	7.08195	7.92449	24.0329	0.0171573	0.0200243	7.38977	3.14557	17.3959	0.159512	1.81252	0.410137	6.66486	9.18728	2.43627	3.0899	1.13986	51.054	0	3.86501	7.814	0.227297	5.6726	0	6.3906	2.15214	2.39948	0.809901	5.62642	21.7966	14.8011	1.54877	5.48597	4.54077	30.1631
2PostPIKTOR	2	Post	Lung	LN	Nonresponder	3.57543	1.53577	10.2543	1.15686	2.52652	19.571	10.2047	3.98508	9.82707	1.30346	11.9462	8.67076	32.1776	0	0	14.1341	5.72662	39.7954	0.523402	2.84227	0.760455	8.89189	9.99964	4.58763	3.85879	0.845722	62.9875	0.0656544	6.79111	9.50486	1.00066	5.97814	0.477705	8.44767	1.95088	1.73772	1.2222	6.60741	34.163	19.6455	1.97961	11.9901	8.31459	44.8152
4prePIKTOR	4	Pre	LN	LN	Nonresponder	2.78648	4.65782	5.11762	1.23104	1.82511	18.6486	11.8036	3.67809	9.04059	1.28084	3.36916	2.14015	32.4936	0	0.360268	7.99831	3.61476	32.8714	0.155614	2.36263	0.290009	8.02187	13.009	3.78295	3.69665	1.21974	64.3594	1.13835	4.97873	5.07563	0.355162	6.90183	0	0.566248	2.46778	1.48874	0.722573	9.88136	21.9512	14.0927	1.33275	9.02787	8.84951	33.4586
4postPIKTOR	4	Post	LN	LN	Nonresponder	3.9921	9.39964	9.53254	1.15338	4.95932	27.6575	12.2601	3.14639	11.4738	3.75786	5.11088	4.56223	40.3228	0	0	9.96606	7.26026	49.1517	0.349022	4.34091	0.478551	9.16061	15.0243	13.2632	5.17633	1.00206	79.533	0.830963	9.1821	2.95835	0.597033	8.2601	0	1.04272	2.67511	2.49651	1.03437	21.1248	23.7894	17.7775	4.12539	23.2159	7.24706	62.5447
5prePIKTOR	5	Pre	Lung	Lung	Nonresponder	3.00418	0.598547	8.6926	1.36069	4.90904	18.0306	20.0322	2.38192	14.0889	1.9758	19.9214	17.8633	33.0155	0.00975905	0.0395953	5.71133	12.3594	37.7644	0.315887	3.15582	0.72485	7.18342	15.5981	15.3133	3.74449	0.951672	61.2729	0.0392186	9.43238	4.20396	0.449719	5.97051	0	30.1396	1.65659	1.10892	0.646904	9.89678	13.7316	14.8156	3.24797	12.8928	7.99024	60.7354
5postPIKTOR	5	Post	Lung	Lung	Nonresponder	7.82349	9.1872	16.5907	3.19615	7.64598	39.2515	30.539	2.62538	20.2242	4.25521	30.5683	20.9625	44.2254	0	0.535447	17.9494	9.77699	65.112	0	3.79116	0	12.3499	37.3583	9.41367	5.7526	1.54506	107.116	0.505337	13.3023	10.4384	1.27927	10.4306	0.230365	36.7064	2.26994	2.30964	0.174538	27.4435	31.491	21.936	5.58383	21.1185	18.678	93.1443
6prePIKTOR	6	Pre	LN	LN	Responder	8.03022	5.3722	8.34983	3.00752	4.48294	22.804	14.7908	2.32178	9.08987	2.98429	16.751	9.7421	26.4324	0	0.307325	9.40641	5.87975	35.5053	0.346617	2.7179	0.620797	10.0291	15.6855	5.28595	4.15706	1.06321	41.5788	0.235754	4.76544	8.83788	0.465647	9.38086	0.029711	9.47266	2.21634	1.9768	0.809109	6.44348	14.2056	15.1633	2.60886	12.9027	11.1038	42.0914
6postPIKTOR	6	Post	LN	LN	Responder	2.56786	2.6748	6.54508	4.03066	5.82367	19.4904	6.46721	2.90735	14.4652	3.50066	3.7086	14.8968	26.0573	0	0	12.3992	2.22851	8.67679	0.141436	3.43492	0.476778	14.0437	11.1823	7.49171	5.03547	2.0838	37.8778	0.0461519	4.79826	6.44214	0.633211	7.44957	0	20.6689	2.17422	3.19398	0.928992	10.5439	3.42378	17.0027	3.66553	13.8869	9.13393	20.9965
8prePIKTOR	8	Pre	LN	LN	Responder	1.22213	3.90941	6.65789	2.83901	3.30574	31.0378	18.3508	2.15628	11.8971	2.99548	20.7446	10.4594	39.6443	0.0444029	0.25537	13.466	2.81859	33.7442	0.212551	1.29792	0.519005	9.2411	18.6516	5.43015	2.67598	0.332287	97.6136	0	5.02418	8.01836	0.658242	9.5247	0.0429002	10.4556	2.78821	3.2825	0.771192	10.8411	19.9968	19.2038	2.90761	12.2429	9.18451	55.6673
8postPIKTOR	8	Post	LN	LN	Responder	1.30836	4.82954	7.29161	2.98023	4.72921	31.1735	15.4619	2.07996	11.4652	2.78129	9.36057	10.8992	36.5253	0	0	14.2418	3.79504	45.2189	0.150162	3.16309	0.239558	11.0679	16.9807	6.62084	4.48928	1.59784	82.6588	0.00158489	6.14644	7.59316	0.278297	10.5079	0.0285677	6.55593	2.63247	3.18429	0.780518	14.0251	27.016	18.9238	3.04185	13.3907	10.7608	56.7295
9prePIKTOR	9	Pre	Lung	Lung	Nonresponder	1.8543	17.0623	8.64456	2.98421	13.164	20.3522	12.5818	1.1965	19.5481	5.93819	13.3669	37.2615	37.4313	0	0	12.884	6.43865	48.4089	0.251823	1.81071	1.29248	12.7091	15.3109	14.5346	2.84811	0	67.6046	0	10.6508	7.52402	0.544944	7.90325	0	71.1898	2.16922	2.77339	0.776445	17.615	24.1518	16.1726	4.71091	21.3236	10.8395	49.0166
9postPIKTOR	9	Post	Lung	Lung	Nonresponder	6.78007	11.9798	8.47112	4.41903	3.30036	10.9124	8.94503	1.20267	12.8588	0.954257	6.994	11.6143	6.64854	0	0.0478317	2.0109	6.55162	14.4794	0.497055	2.02617	0.508232	10.7404	8.01451	4.97888	2.66491	2.98472	13.0426	0.0367379	10.7031	13.6088	0.372991	3.9297	0	10.8536	0.98778	2.3372	1.50579	1.87165	11.3437	6.7733	1.59111	11.8231	10.4343	12.9307
10prePIKTOR	10	Pre	LN	LN	Nonresponder	0.905899	2.30145	5.92936	1.57486	2.37414	16.3619	19.1913	2.36128	9.31251	0.852867	3.45034	10.9594	38.1714	0	0.110637	13.3614	2.56004	18.991	0.119669	1.27918	0.49729	7.87575	9.42415	4.07068	2.55821	1.27641	48.3043	0.344787	5.18154	4.43192	0.22001	6.16101	0.452506	9.73536	2.17493	1.67763	0.597299	9.58234	13.1757	16.1857	1.72656	10.6283	5.85576	37.1875
10postPIKTOR	10	Post	LN	LN	Nonresponder	1.78563	3.34815	6.2483	2.04165	2.70095	16.225	14.2502	3.24292	9.35921	1.1547	7.79844	13.0341	34.0542	0	0	14.9075	2.44085	16.9041	0	1.26609	0.25683	8.26069	10.8281	4.03656	2.96309	1.08215	72.261	0.616601	6.17037	4.66803	0.804547	5.51564	0.0449852	9.33024	2.24816	2.76684	0.687427	11.7181	12.969	14.3544	2.05976	10.1496	5.62897	36.6687
11prePIKTOR	11	Pre	LN	LN	Nonresponder	7.94741	21.0201	9.99696	1.55698	2.06435	21.5925	13.6143	3.40265	18.8942	0.91448	2.54446	2.70863	17.699	0	0	17.4791	5.97433	32.393	0.468676	1.5644	0.748379	10.1435	16.7524	8.63365	3.79945	1.96314	40.8603	0.234467	11.1969	4.63218	0.430458	10.231	0.160636	3.01036	2.10448	4.9595	1.44682	5.0147	27.5642	14.4872	2.50617	12.505	9.19383	36.8635
11postPIKTOR	11	Post	LN	LN	Nonresponder	2.49343	6.71144	12.1586	1.28187	3.68691	15.2892	10.7587	2.541	13.4855	1.29491	1.04437	2.0922	27.9568	0.13353	0.00727591	3.26073	4.20943	27.6459	0.200659	2.61258	0.411021	8.82386	9.16161	10.4122	3.75592	1.28097	60.0207	0	14.3882	2.18443	0.619449	5.03352	0.265838	11.7888	1.85301	2.27051	1.11127	2.52226	27.0798	23.6199	3.1698	14.0319	10.522	46.2028
12prePIKTOR	12	Pre	Lung	Lung	Nonresponder	2.1779	7.96636	5.29347	1.62717	3.022	21.8233	32.1897	3.5404	10.631	2.09443	10.1419	15.0849	47.3208	0.129736	0.0280742	9.04596	6.79442	44.9631	0.335505	2.2801	0.37936	7.7748	11.973	7.19007	3.75535	1.29751	101.007	0.194708	8.21548	15.8425	0.952106	6.11123	0	7.14128	2.31543	1.9574	1.35426	16.5825	24.8749	11.187	4.05652	8.79641	5.83007	80.3131
12postPIKTOR	12	Post	Lung	Lung	Nonresponder	4.37267	9.90631	6.08955	2.26881	1.85689	26.7352	27.5269	1.94865	16.0879	1.7793	13.6757	15.3037	41.1008	0.330676	0	8.31039	5.3695	39.5722	0.234773	2.30943	0.738641	10.4719	20.0325	7.57612	3.83708	1.55143	100.636	0.0970257	8.84814	15.5531	1.05948	7.53952	0	3.6407	2.44285	2.00557	0.855086	1.96956	26.0726	12.1262	2.98404	13.7546	17.2481	83.321
*pre=before PIKTOR treatment
*post=after PIKTOR treatment
[truncated: 27 more columns]
