# Supplementary material for: Pilot clinical trial and phenotypic analysis in chemotherapy-pretreated, metastatic triple-negative breast cancer patients treated with oral TAK-228 and TAK-117 (PIKTOR) to increase DNA damage repair deficiency followed by cisplatin and nab paclitaxel
Source: Biomark Res. 2023 Jul 25;11:73. doi: 10.1186/s40364-023-00511-7 (PMC10369813; doi:10.1186/s40364-023-00511-7)
Supplement: Supplementary file 14 — Supplementary Material 14 [file 40364_2023_511_MOESM14_ESM.xlsx]

## Sheet: antibody_gene list
Antibody (Protein)	Vendor/Source	Polyclonal/ monoclonal	Catalog #	lot #	Dilution	Function	Gene	Entrez Gene ID(s)
53BP1	Cell Signaling Technology	Monoclonal	4937	2	1:500	DNA Damage Response	TP53BP1	7158
AKT Ser473	Cell Signaling Technology	Polyclonal	9271	13	1:100	Growth/Prosurvival	AKT1, AKT2, AKT3	207, 208, 10000
AMPKα Thr172	Cell Signaling Technology	Monoclonal	4188	2	1:100	Autophagy and fatty acid metabolism	PRKAA1, PRKAA2	5562 , 5563
Androgen Receptor	Cell Signaling Technology	Monoclonal	5153	1	1:100	Growth factor receptor	AR	367
ATM	Cell Signaling Technology	Monoclonal	2873	3	1:100	DNA Damage Response	ATM	472
BRCA1	Cell Signaling Technology	Monoclonal	14823	4	1:100	DNA Damage Response	BRCA1	672
BRCA2	Cell Signaling Technology	Monoclonal	10741	3	1:100	DNA Damage Response	BRCA2	675
CD8α (T-Cell Surface Glycoprotein CD8 Alpha Chain)	Cell Signaling Technology	Monoclonal	85336	5	1:500	T cell interaction with MHC class I proteins to activate cytotoxic T lymphocytes	CD8A	925
CD28 Tyr191	Cell Signaling Technology	Monoclonal	16399	1	1:500	T cell activation	CD28	940
CD45	BD Transduction	Monoclonal	610265	9023648	1:200	Immune response of B-cells and T-cells	PTPRC	5788
CDK2	Cell Signaling Technology	Monoclonal	18048	2	1:200	Cell Cycle/ G1-S transition	CDK2	1017
Chk2 Ser33/Ser35	Cell Signaling Technology	Polyclonal	2665	2	1:50	Cell Cycle Regulation	CHEK2	11200
Cleaved Caspase 3 Asp175	Cell Signaling Technology	Polyclonal	9661	43	1:50	Apoptosis	CASP3	836
Cleaved Caspase 9 Asp330	Cell Signaling Technology	Polyclonal	9501	6	1:50	Apoptosis	CASP9	842
Cleaved PARP Asp214	Cell Signaling Technology	Polyclonal	9541	6	1:100	Apoptosis	PARP1	142
CREB Ser133	Cell Signaling Technology	Monoclonal	9191	10	1:100	Stress Response	CREB1	1385
DAG Lipaseβ	Cell Signaling Technology	Monoclonal	12574	1	1:500	Hydrolyza diacylglycerol to 2-arachidonoylglycerol (2-AG)	DAGLB	221955
DNA-PKcs	Novus Biological	Polyclonal	NB100-657	300516	1:1000	DNA Damage Response	PRKDC	5591
EGFR Thr654	Milipore Sigma	Monoclonal	04-282	2191916	1:20	Growth factor receptor	EGFR	1956
EGFR Ser1046/1047	Cell Signaling Technology	Polyclonal	2238	3	1:250	Growth factor receptor	EGFR	1956
EGFR Tyr1068	Cell Signaling Technology	Polyclonal	2234	9	1:50	Growth factor receptor	EGFR	1956
EGFR Tyr1148	Thermo Fisher	Polyclonal	44-792G	304	1:100	Growth factor receptor	EGFR	1956
EGFR Tyr1173	Invitrogen	Polyclonal	44-794G	0500A	1:100	Growth factor receptor	EGFR	1956
eIF2α Ser51	Cell Signaling Technology	Polyclonal	3597	9	1:100	Protein translation	EIF2A	83939
ERα Ser118	Cell Signaling Technology	Monoclonal	2511	2	1:1000	Nuclear hormone receptor, growth and differentiation	ESR1	2099
ERβ	Developmental Studies Hybridoma Bank, created by the NICHD of the NIH and manintained at The University of Iowa, Dept of Biology, Iowa City, IA 52242	Monoclonal	CW6-F12	n/a	1:100	Nuclear hormone receptor, growth and differentiation	ESR2	2100
ErbB2/HER2 Tyr1248	Cell Signaling Technology	Polyclonal	2247	8	1:200	Growth factor receptor	ERBB2	2064
ErbB3/HER3 Tyr1289	Cell Signaling Technology	Monoclonal	4791	15	1:200	Growth factor receptor	ERBB3	2065
ERK1/2 Thr202/Tyr204	Cell Signaling Technology	Polyclonal	4370	15	1:250	Growth/Prosurvival	MAPK3, MAPK1	5595, 5594
FOXO1/O3 Thr24/32	Cell Signaling Technology	Polyclonal	9464	5	1:200	Cycle cell arrest/Apoptosis	FOXO1, FOXO3	2308, 2309
GCN2 (Eukaryotic Translation Initiation Factor 2-Alpha Kinase 4)	Cell Signaling Technology	Monoclonal	40457	1	1:100	Stress Response	EIF2AK4	440275
Glucocorticoid Receptor	Cell Signaling Technology	Monoclonal	3660	1	1:1000	Growth factor receptor	NR3C1	2908
H2AX Ser139	Cell Signaling Technology	Monoclonal	9718	17	1:1000	DNA Damage Response	H2AX	3014
IDO	Cell Signaling Technology	Monoclonal	86630	1	1:100	Tryptophan catabolism, Immunosuppressive	IDO1	3620
IGF-IR β Tyr1131/InsulinRec β Tyr1146	Cell Signaling Technology	Polyclonal	3021	16	1:500	Growth factor receptor	IGF1R	3480
IGF-IR β Tyr1135/1136/Insulin Rec β Tyr1150/1151	Cell Signaling Technology	Polyclonal	3024	11	1:500	Growth factor receptor	IGF1R, INSR	3480, 3643
IRS-1 Ser612	Cell Signaling Technology	Polyclonal	2386	4	1:200	Insulin Receptor	IRS1	3667
Ki-67	Agilent (Dako)	Monoclonal	M7240	20043124	1:100	Maintain mitotic chromosome structure	MKI67	4288
Ku80	Cell Signaling Technology	Monoclonal	2180	1	1:2000	DNA Damage Response	XRCC5	7520
LC3B	Cell Signaling Technology	Polyclonal	2775	10	1:100	Autophagy	MAP1LC3B	81631
Lck Tyr505	Cell Signaling Technology	Polyclonal	2751	7	1:500	T lymphocyte activation, downregulates catalytic activity	LCK	3932
MCT-1	Milipore Sigma	Polyclonal	Ab3538	3243500	1:100	Monocarboxylate Transporter	SLC16A1	6566
MCT-4	Milipore Sigma	Polyclonal	Ab3314	3188679	1:100	Monocarboxylate Transporter	SLC16A3	9123
MEK1/2 Ser217/Ser221	Cell Signaling Technology	Polyclonal	9121	31	1:500	Growth/Prosurvival	MAP2K1, MAP2K2	5604, 5605
mTOR Ser2448	Cell Signaling Technology	Polyclonal	2971	21	1:100	Growth/Prosurvival	MTOR	2475
Neutrophil Elastase	Abcam	Polyclonal	Ab68672	GR220668	1:200	Immune response	ELANE	1991
NRF2	Cell Signaling Technology	Monoclonal	12721	8	1:75	Antioxidant response	NFE2L2	4780
p70 S6K Thr389	Cell Signaling Technology	Polyclonal	9205	10	1:100	Growth/Prosurvival	RPS6KB1	6198
p90RSK Ser380	Cell Signaling Technology	Polyclonal	9341	10	1:200	Growth/Prosurvival	RPS6KA1, RPS6KA2, RPS6KA3	6195, 9196, 9197
p90RSK Thr359/Ser363	Cell Signaling Technology	Polyclonal	9344	8	1:200	Growth/Prosurvival	RPS6KA1, RPS6KA2	6195, 9196
PD-1	Abcam	Monoclonal	Ab52587	GR2340123	1:100	T-cell inhibitory receptor	PDCD1	5133
PDGFRB Tyr751	Cell Signaling Technology	Polyclonal	3161	5	1:50	Migration/Cell Growth	PDGFRB	5159
PD-L1 (E1L3N)	Cell Signaling Technology	Monoclonal	13684	6	1:500	Programmed cell death ligand	CD274	29126
PI3K p110γ	Cell Signaling Technology	Polyclonal	4252	5	1:100	Growth/Prosurvival	PIK3CG	5294
PKCζ/λ Thr410/403	Cell Signaling Technology	Polyclonal	9378	10	1:50	Growth/Prosurvival	PRKCZ, PRKCG, PRKCI	5590 , 5582 , 5584
pS6RP Ser235/Ser236	Cell Signaling Technology	Monoclonal	4856	9	1:200	Growth/Prosurvival	RPS6	6194
PTEN	Cell Signaling Technology	Polyclonal	9552	3	1:50	Negative Regulator of PI3K	PTEN	5728
PTEN Ser380	Cell Signaling Technology	Polyclonal	9551	5	1:500	Negative Regulator of PI3K	PTEN	5728
Rad51	Cell Signaling Technology	Monoclonal	8875	5	1:250	DNA Damage Response	RAD51	5888
Rad54	Cell Signaling Technology	Monoclonal	15016	1	1:1000	DNA Damage Response	RAD54L	8438
RAS-GRF1 Ser916	Cell Signaling Technology	Polyclonal	3321	2	1:50	Growth/Prosurvival	Rasgrf1	19417
Rb	Cell Signaling Technology	Monoclonal	9309	14	1:100	Regulates cell cycle, repress transcription	RB1	5925
Rb Ser780	Cell Signaling Technology	Monoclonal	3590	5	1:2000	Regulates cell cycle, repress transcription	RB1	5925
SAPK/JNK Thr183/Tyr185	Cell Signaling Technology	Polyclonal	9251	23	1:100	Growth/Prosurvival	MAPK8	5599
Serotonin	Sigma	Polyclonal	S5545	071M4845	1:1000	Neurotransmitter	SLC6A4	6532
Src Family Tyr416	Cell Signaling Technology	Polyclonal	2101	17	1:200	Growth/Prosurvival	FYN, HCK, LCK, LYN, SRC, YES1	2534, 3055, 3932, 4067, 6714, 7525
Stat1 Tyr416	Cell Signaling Technology	Monoclonal	7649	1	1:100	Proinflammatory response	STAT1	6772
Stat3 Tyr727	Cell Signaling Technology	Polyclonal	9134	5	1:1000	Survival/Proliferation	STAT3	6774
Vav1	Cell Signaling Technology	Monoclonal	4657	1	1:750	hematopoiesis and immune cell activation	VAV1	7409
VitaminD Binding Protein	Abcam	Polyclonal	ab65636	GR76224	1:200	Proliferation/Differentiation	GC	2638
VitaminD3 Receptor	Cell Signaling Technology	Monoclonal	12550	1	1:500	Proliferation/Differentiation	VDR	7421
