# Supplementary material for: Pilot clinical trial and phenotypic analysis in chemotherapy-pretreated, metastatic triple-negative breast cancer patients treated with oral TAK-228 and TAK-117 (PIKTOR) to increase DNA damage repair deficiency followed by cisplatin and nab paclitaxel
Source: Biomark Res. 2023 Jul 25;11:73. doi: 10.1186/s40364-023-00511-7 (PMC10369813; doi:10.1186/s40364-023-00511-7)
Supplement: Supplementary file 17 — Supplementary Material 17 [file 40364_2023_511_MOESM17_ESM.xlsx]

## Sheet: PREvPOST_all
	gene_id	gene_name	gene_biotype	gene_seq_start	gene_seq_end	seq_name	seq_strand	seq_coord_system	description	gene_id_version	symbol	baseMean	log2FoldChange	lfcSE	stat	pvalue	padj
ENSG00000172288	ENSG00000172288	CDY1	protein_coding	25622162	25624902	Y	1	chromosome	chromodomain Y-linked 1 [Source:HGNC Symbol;Acc:HGNC:1809]	ENSG00000172288.7	CDY1	0.115684	0.462073	3.36751	0.137215	0.890861	NA
ENSG00000012817	ENSG00000012817	KDM5D	protein_coding	19703865	19744939	Y	-1	chromosome	lysine demethylase 5D [Source:HGNC Symbol;Acc:HGNC:11115]	ENSG00000012817.15	KDM5D	1.98779	-1.43111	2.00469	-0.71388	0.475301	NA
ENSG00000067048	ENSG00000067048	DDX3Y	protein_coding	12904108	12920478	Y	1	chromosome	DEAD-box helicase 3 Y-linked [Source:HGNC Symbol;Acc:HGNC:2699]	ENSG00000067048.17	DDX3Y	14.7882	-0.674363	2.16515	-0.311462	0.755449	NA
ENSG00000114374	ENSG00000114374	USP9Y	protein_coding	12537650	12860839	Y	1	chromosome	ubiquitin specific peptidase 9 Y-linked [Source:HGNC Symbol;Acc:HGNC:12633]	ENSG00000114374.13	USP9Y	27.9099	0.186432	0.33533	0.555966	0.578234	NA
ENSG00000228927	ENSG00000228927	TSPY3	protein_coding	9398421	9401223	Y	1	chromosome	testis specific protein Y-linked 3 [Source:HGNC Symbol;Acc:HGNC:33876]	ENSG00000228927.10	TSPY3	0.0210962	0.123416	3.37782	0.0365373	0.970854	NA
ENSG00000099725	ENSG00000099725	PRKY	protein_coding	7273972	7381548	Y	1	chromosome	protein kinase Y-linked (pseudogene) [Source:HGNC Symbol;Acc:HGNC:9444]	ENSG00000099725.14	PRKY	22.1686	-0.784539	0.639477	-1.22685	0.219881	NA
ENSG00000092377	ENSG00000092377	TBL1Y	protein_coding	6910686	7101970	Y	1	chromosome	transducin beta like 1 Y-linked [Source:HGNC Symbol;Acc:HGNC:18502]	ENSG00000092377.15	TBL1Y	0.640037	0.30455	3.35027	0.0909031	0.92757	NA
ENSG00000067646	ENSG00000067646	ZFY	protein_coding	2935281	2982506	Y	1	chromosome	zinc finger protein Y-linked [Source:HGNC Symbol;Acc:HGNC:12870]	ENSG00000067646.12	ZFY	2.58045	0.303507	1.48778	0.204	0.838354	NA
ENSG00000124334	ENSG00000124334	IL9R	protein_coding	155997581	156010817	X	1	chromosome	interleukin 9 receptor [Source:HGNC Symbol;Acc:HGNC:6030]	ENSG00000124334.17	IL9R	68.6989	-0.768367	0.629828	-1.21996	0.222479	0.999835
ENSG00000168939	ENSG00000168939	SPRY3	protein_coding	155767812	155782459	X	1	chromosome	sprouty RTK signaling antagonist 3 [Source:HGNC Symbol;Acc:HGNC:11271]	ENSG00000168939.11	SPRY3	320.498	0.549989	0.287269	1.91454	0.0555511	0.999835
ENSG00000185973	ENSG00000185973	TMLHE	protein_coding	155489011	155669944	X	-1	chromosome	trimethyllysine hydroxylase, epsilon [Source:HGNC Symbol;Acc:HGNC:18308]	ENSG00000185973.11	TMLHE	1843.59	0.19484	0.260436	0.74813	0.454382	0.999835
ENSG00000274791	ENSG00000274791	F8A2	protein_coding	155382115	155383230	X	1	chromosome	coagulation factor VIII associated 2 [Source:HGNC Symbol;Acc:HGNC:31849]	ENSG00000274791.1	F8A2	0.288174	0.477584	3.35443	0.142374	0.886784	NA
ENSG00000155961	ENSG00000155961	RAB39B	protein_coding	155258235	155264491	X	-1	chromosome	RAB39B, member RAS oncogene family [Source:HGNC Symbol;Acc:HGNC:16499]	ENSG00000155961.5	RAB39B	115.908	-0.111291	0.56521	-0.196902	0.843904	0.999835
ENSG00000155959	ENSG00000155959	VBP1	protein_coding	155197007	155239841	X	1	chromosome	VHL binding protein 1 [Source:HGNC Symbol;Acc:HGNC:12662]	ENSG00000155959.12	VBP1	1420.6	0.108904	0.271154	0.401631	0.687955	0.999835
ENSG00000185515	ENSG00000185515	BRCC3	protein_coding	155071420	155123074	X	1	chromosome	BRCA1/BRCA2-containing complex subunit 3 [Source:HGNC Symbol;Acc:HGNC:24185]	ENSG00000185515.14	BRCC3	2041.61	0.294888	0.316882	0.930593	0.352064	0.999835
ENSG00000277203	ENSG00000277203	F8A1	protein_coding	154886349	154888061	X	1	chromosome	coagulation factor VIII associated 1 [Source:HGNC Symbol;Acc:HGNC:3547]	ENSG00000277203.1	F8A1	2681.94	0.059449	0.244813	0.242834	0.808134	0.999835
ENSG00000185010	ENSG00000185010	F8	protein_coding	154835788	155026940	X	-1	chromosome	coagulation factor VIII [Source:HGNC Symbol;Acc:HGNC:3546]	ENSG00000185010.15	F8	989.067	0.540143	0.248992	2.16932	0.0300585	0.999835
ENSG00000130830	ENSG00000130830	MPP1	protein_coding	154778684	154821007	X	-1	chromosome	membrane palmitoylated protein 1 [Source:HGNC Symbol;Acc:HGNC:7219]	ENSG00000130830.15	MPP1	1083.51	0.432193	0.475582	0.908768	0.363473	0.999835
ENSG00000130826	ENSG00000130826	DKC1	protein_coding	154762742	154777689	X	1	chromosome	dyskerin pseudouridine synthase 1 [Source:HGNC Symbol;Acc:HGNC:2890]	ENSG00000130826.18	DKC1	5845.18	0.317039	0.298314	1.06277	0.287887	0.999835
ENSG00000126890	ENSG00000126890	CTAG2	protein_coding	154651972	154653579	X	-1	chromosome	cancer/testis antigen 2 [Source:HGNC Symbol;Acc:HGNC:2492]	ENSG00000126890.13	CTAG2	118.152	0.389061	3.33882	0.116527	0.907235	0.999835
ENSG00000184033	ENSG00000184033	CTAG1B	protein_coding	154617609	154619282	X	-1	chromosome	cancer/testis antigen 1B [Source:HGNC Symbol;Acc:HGNC:2491]	ENSG00000184033.13	CTAG1B	242.425	-1.0336	1.77402	-0.582629	0.560143	0.999835
ENSG00000268651	ENSG00000268651	CTAG1A	protein_coding	154585133	154586821	X	1	chromosome	cancer/testis antigen 1A [Source:HGNC Symbol;Acc:HGNC:24198]	ENSG00000268651.3	CTAG1A	466.808	0.471981	2.45866	0.191967	0.847768	0.999835
ENSG00000269335	ENSG00000269335	IKBKG	protein_coding	154541199	154565046	X	1	chromosome	inhibitor of nuclear factor kappa B kinase regulatory subunit gamma [Source:HGNC Symbol;Acc:HGNC:5961]	ENSG00000269335.5	IKBKG	1595.6	0.111453	0.149995	0.743049	0.457452	0.999835
ENSG00000160211	ENSG00000160211	G6PD	protein_coding	154531391	154547572	X	-1	chromosome	glucose-6-phosphate dehydrogenase [Source:HGNC Symbol;Acc:HGNC:4057]	ENSG00000160211.19	G6PD	3430.48	0.0957259	0.182554	0.524371	0.60002	0.999835
ENSG00000126903	ENSG00000126903	SLC10A3	protein_coding	154487306	154490690	X	-1	chromosome	solute carrier family 10 member 3 [Source:HGNC Symbol;Acc:HGNC:22979]	ENSG00000126903.16	SLC10A3	2182.23	-0.0331714	0.277621	-0.119484	0.904892	0.999835
ENSG00000102178	ENSG00000102178	UBL4A	protein_coding	154483717	154486615	X	-1	chromosome	ubiquitin like 4A [Source:HGNC Symbol;Acc:HGNC:12505]	ENSG00000102178.13	UBL4A	2700.35	0.0792276	0.290569	0.272664	0.785112	0.999835
ENSG00000071859	ENSG00000071859	FAM50A	protein_coding	154444141	154450654	X	1	chromosome	family with sequence similarity 50 member A [Source:HGNC Symbol;Acc:HGNC:18786]	ENSG00000071859.15	FAM50A	3370.59	0.217626	0.228741	0.951408	0.341397	0.999835
ENSG00000203879	ENSG00000203879	GDI1	protein_coding	154436913	154443467	X	1	chromosome	GDP dissociation inhibitor 1 [Source:HGNC Symbol;Acc:HGNC:4226]	ENSG00000203879.12	GDI1	7908.32	0.109452	0.226601	0.483015	0.629085	0.999835
ENSG00000071553	ENSG00000071553	ATP6AP1	protein_coding	154428645	154436516	X	1	chromosome	ATPase H+ transporting accessory protein 1 [Source:HGNC Symbol;Acc:HGNC:868]	ENSG00000071553.17	ATP6AP1	8899.16	-0.0147486	0.311132	-0.0474031	0.962192	0.999835
ENSG00000147403	ENSG00000147403	RPL10	protein_coding	154389955	154409168	X	1	chromosome	ribosomal protein L10 [Source:HGNC Symbol;Acc:HGNC:10298]	ENSG00000147403.16	RPL10	42881	-0.0230404	0.208616	-0.110444	0.912058	0.999835
ENSG00000196924	ENSG00000196924	FLNA	protein_coding	154348524	154374638	X	-1	chromosome	filamin A [Source:HGNC Symbol;Acc:HGNC:3754]	ENSG00000196924.17	FLNA	146694	0.13295	0.292258	0.454906	0.649177	0.999835
ENSG00000007350	ENSG00000007350	TKTL1	protein_coding	154295795	154330350	X	1	chromosome	transketolase like 1 [Source:HGNC Symbol;Acc:HGNC:11835]	ENSG00000007350.17	TKTL1	8.61407	0.674312	0.875929	0.769825	0.441404	NA
ENSG00000102076	ENSG00000102076	OPN1LW	protein_coding	154144243	154159032	X	1	chromosome	opsin 1, long wave sensitive [Source:HGNC Symbol;Acc:HGNC:9936]	ENSG00000102076.10	OPN1LW	1.01892	0.185987	3.36083	0.0553395	0.955868	NA
ENSG00000169057	ENSG00000169057	MECP2	protein_coding	154021573	154137103	X	-1	chromosome	methyl-CpG binding protein 2 [Source:HGNC Symbol;Acc:HGNC:6990]	ENSG00000169057.22	MECP2	6943.66	0.0490312	0.211276	0.232072	0.816482	0.999835
ENSG00000184216	ENSG00000184216	IRAK1	protein_coding	154010506	154019902	X	-1	chromosome	interleukin 1 receptor associated kinase 1 [Source:HGNC Symbol;Acc:HGNC:6112]	ENSG00000184216.14	IRAK1	16383	-0.0426678	0.346193	-0.123249	0.90191	0.999835
ENSG00000102030	ENSG00000102030	NAA10	protein_coding	153929225	153935080	X	-1	chromosome	N(alpha)-acetyltransferase 10, NatA catalytic subunit [Source:HGNC Symbol;Acc:HGNC:18704]	ENSG00000102030.16	NAA10	3484.69	0.131984	0.198304	0.665566	0.505688	0.999835
ENSG00000284987	ENSG00000284987	U52112.2	protein_coding	153872221	153909223	X	-1	chromosome	novel transcript	ENSG00000284987.1	U52112.2	4.03893	0.864267	0.834493	1.03568	0.300352	NA
ENSG00000198910	ENSG00000198910	L1CAM	protein_coding	153861514	153886173	X	-1	chromosome	L1 cell adhesion molecule [Source:HGNC Symbol;Acc:HGNC:6470]	ENSG00000198910.14	L1CAM	10348.2	0.0976166	0.556083	0.175543	0.860653	0.999835
ENSG00000180879	ENSG00000180879	SSR4	protein_coding	153793516	153798499	X	1	chromosome	signal sequence receptor subunit 4 [Source:HGNC Symbol;Acc:HGNC:11326]	ENSG00000180879.14	SSR4	9207.07	-0.317771	0.340602	-0.932968	0.350836	0.999835
ENSG00000184343	ENSG00000184343	SRPK3	protein_coding	153776412	153785732	X	1	chromosome	SRSF protein kinase 3 [Source:HGNC Symbol;Acc:HGNC:11402]	ENSG00000184343.11	SRPK3	747.572	-0.392205	0.54563	-0.718812	0.472257	0.999835
ENSG00000101986	ENSG00000101986	ABCD1	protein_coding	153724856	153744755	X	1	chromosome	ATP binding cassette subfamily D member 1 [Source:HGNC Symbol;Acc:HGNC:61]	ENSG00000101986.12	ABCD1	3885.1	0.170189	0.359693	0.47315	0.636106	0.999835
ENSG00000130822	ENSG00000130822	PNCK	protein_coding	153669730	153689010	X	-1	chromosome	pregnancy up-regulated nonubiquitous CaM kinase [Source:HGNC Symbol;Acc:HGNC:13415]	ENSG00000130822.15	PNCK	93.9567	-0.200596	0.425057	-0.471927	0.636979	0.999835
ENSG00000130829	ENSG00000130829	DUSP9	protein_coding	153642492	153651326	X	1	chromosome	dual specificity phosphatase 9 [Source:HGNC Symbol;Acc:HGNC:3076]	ENSG00000130829.18	DUSP9	399.528	0.623367	0.525937	1.18525	0.235919	0.999835
ENSG00000262919	ENSG00000262919	CCNQ	protein_coding	153587925	153600045	X	-1	chromosome	cyclin Q [Source:HGNC Symbol;Acc:HGNC:28434]	ENSG00000262919.8	CCNQ	950.318	0.0276426	0.215134	0.12849	0.897761	0.999835
ENSG00000067842	ENSG00000067842	ATP2B3	protein_coding	153517676	153582939	X	1	chromosome	ATPase plasma membrane Ca2+ transporting 3 [Source:HGNC Symbol;Acc:HGNC:816]	ENSG00000067842.17	ATP2B3	48.5303	0.0744646	0.737656	0.100948	0.919592	0.999835
ENSG00000182492	ENSG00000182492	BGN	protein_coding	153494980	153509546	X	1	chromosome	biglycan [Source:HGNC Symbol;Acc:HGNC:1044]	ENSG00000182492.16	BGN	16744.5	-0.260362	0.558197	-0.466434	0.640905	0.999835
ENSG00000213397	ENSG00000213397	HAUS7	protein_coding	153447666	153495516	X	-1	chromosome	HAUS augmin like complex subunit 7 [Source:HGNC Symbol;Acc:HGNC:32979]	ENSG00000213397.10	HAUS7	1120.59	0.0568045	0.313745	0.181053	0.856326	0.999835
ENSG00000214897	ENSG00000214897	PNMA6E	protein_coding	153395639	153401392	X	-1	chromosome	PNMA family member 6E [Source:HGNC Symbol;Acc:HGNC:50767]	ENSG00000214897.5	PNMA6E	0.720811	-0.19325	2.69129	-0.0718055	0.942757	NA
ENSG00000225110	ENSG00000225110	PNMA6F	protein_coding	153317680	153321767	X	-1	chromosome	PNMA family member 6F [Source:HGNC Symbol;Acc:HGNC:53119]	ENSG00000225110.3	PNMA6F	0.136294	0.402965	3.3657	0.119727	0.904699	NA
ENSG00000147394	ENSG00000147394	ZNF185	protein_coding	152914442	152973480	X	1	chromosome	zinc finger protein 185 with LIM domain [Source:HGNC Symbol;Acc:HGNC:12976]	ENSG00000147394.18	ZNF185	1744.41	0.182339	0.389327	0.468345	0.639538	0.999835
ENSG00000197172	ENSG00000197172	MAGEA6	protein_coding	152766136	152769747	X	-1	chromosome	MAGE family member A6 [Source:HGNC Symbol;Acc:HGNC:6804]	ENSG00000197172.10	MAGEA6	132.907	-1.05354	2.21412	-0.475826	0.634198	0.999835
ENSG00000268606	ENSG00000268606	MAGEA2	protein_coding	152749863	152753884	X	-1	chromosome	MAGE family member A2 [Source:HGNC Symbol;Acc:HGNC:6800]	ENSG00000268606.5	MAGEA2	27.6725	-0.953887	3.31175	-0.288032	0.773323	NA
ENSG00000198930	ENSG00000198930	CSAG1	protein_coding	152727484	152733735	X	-1	chromosome	chondrosarcoma associated gene 1 [Source:HGNC Symbol;Acc:HGNC:24294]	ENSG00000198930.13	CSAG1	25.9058	-0.0217859	0.984884	-0.0221203	0.982352	NA
ENSG00000268902	ENSG00000268902	CSAG2	protein_coding	152708261	152714549	X	-1	chromosome	CSAG family member 2 [Source:HGNC Symbol;Acc:HGNC:16847]	ENSG00000268902.3	CSAG2	2.93296	0.661619	3.33397	0.198448	0.842695	NA
ENSG00000268089	ENSG00000268089	GABRQ	protein_coding	152637895	152657542	X	1	chromosome	gamma-aminobutyric acid type A receptor theta subunit [Source:HGNC Symbol;Acc:HGNC:14454]	ENSG00000268089.3	GABRQ	125.86	-0.331145	0.7454	-0.444252	0.65686	0.999835
ENSG00000011677	ENSG00000011677	GABRA3	protein_coding	152166234	152451315	X	-1	chromosome	gamma-aminobutyric acid type A receptor alpha3 subunit [Source:HGNC Symbol;Acc:HGNC:4077]	ENSG00000011677.13	GABRA3	35.8059	1.45482	1.17651	1.23655	0.216252	0.999835
ENSG00000124260	ENSG00000124260	MAGEA10	protein_coding	152133310	152138578	X	-1	chromosome	MAGE family member A10 [Source:HGNC Symbol;Acc:HGNC:6797]	ENSG00000124260.12	MAGEA10	549.199	-0.31782	0.395226	-0.804146	0.421312	0.999835
ENSG00000102287	ENSG00000102287	GABRE	protein_coding	151953124	151974680	X	-1	chromosome	gamma-aminobutyric acid type A receptor epsilon subunit [Source:HGNC Symbol;Acc:HGNC:4085]	ENSG00000102287.19	GABRE	3110.46	0.940626	0.376535	2.49811	0.0124857	0.999835
ENSG00000147381	ENSG00000147381	MAGEA4	protein_coding	151912509	151925170	X	1	chromosome	MAGE family member A4 [Source:HGNC Symbol;Acc:HGNC:6802]	ENSG00000147381.11	MAGEA4	1580.12	0.17722	1.0533	0.168251	0.866385	0.999835
ENSG00000147378	ENSG00000147378	FATE1	protein_coding	151716035	151723194	X	1	chromosome	fetal and adult testis expressed 1 [Source:HGNC Symbol;Acc:HGNC:24683]	ENSG00000147378.11	FATE1	15.3366	0.309281	0.809913	0.38187	0.702558	NA
ENSG00000102195	ENSG00000102195	GPR50	protein_coding	151176584	151181465	X	1	chromosome	G protein-coupled receptor 50 [Source:HGNC Symbol;Acc:HGNC:4506]	ENSG00000102195.10	GPR50	12.0638	0.992985	1.73765	0.571452	0.567693	NA
ENSG00000102181	ENSG00000102181	CD99L2	protein_coding	150766336	150898816	X	-1	chromosome	CD99 molecule like 2 [Source:HGNC Symbol;Acc:HGNC:18237]	ENSG00000102181.21	CD99L2	2178.33	0.290079	0.368434	0.787329	0.43109	0.999835
ENSG00000063601	ENSG00000063601	MTMR1	protein_coding	150692971	150765108	X	1	chromosome	myotubularin related protein 1 [Source:HGNC Symbol;Acc:HGNC:7449]	ENSG00000063601.17	MTMR1	2812.41	0.266824	0.250094	1.06689	0.28602	0.999835
ENSG00000171100	ENSG00000171100	MTM1	protein_coding	150568619	150673322	X	1	chromosome	myotubularin 1 [Source:HGNC Symbol;Acc:HGNC:7448]	ENSG00000171100.14	MTM1	1212.98	0.566149	0.260034	2.17721	0.029465	0.999835
ENSG00000013619	ENSG00000013619	MAMLD1	protein_coding	150361422	150514178	X	1	chromosome	mastermind like domain containing 1 [Source:HGNC Symbol;Acc:HGNC:2568]	ENSG00000013619.14	MAMLD1	997.298	0.647869	0.319244	2.02939	0.0424188	0.999835
ENSG00000283463	ENSG00000283463	HSFX4	protein_coding	149929645	149931287	X	1	chromosome	heat shock transcription factor family, X-linked member 4 [Source:HGNC Symbol;Acc:HGNC:52398]	ENSG00000283463.1	HSFX4	136.719	0.947861	1.05187	0.901118	0.367526	0.999835
ENSG00000156009	ENSG00000156009	MAGEA8	protein_coding	149881141	149885835	X	1	chromosome	MAGE family member A8 [Source:HGNC Symbol;Acc:HGNC:6806]	ENSG00000156009.10	MAGEA8	43.8439	-0.406316	3.32754	-0.122107	0.902814	0.999835
ENSG00000123584	ENSG00000123584	MAGEA9	protein_coding	149781930	149787737	X	1	chromosome	MAGE family member A9 [Source:HGNC Symbol;Acc:HGNC:6807]	ENSG00000123584.7	MAGEA9	0.505705	-0.0989881	3.3643	-0.0294231	0.976527	NA
ENSG00000171116	ENSG00000171116	HSFX1	protein_coding	149774068	149776867	X	1	chromosome	heat shock transcription factor family, X-linked 1 [Source:HGNC Symbol;Acc:HGNC:29603]	ENSG00000171116.7	HSFX1	50.0302	0.50077	0.577909	0.866521	0.386205	0.999835
ENSG00000185247	ENSG00000185247	MAGEA11	protein_coding	149688228	149717268	X	1	chromosome	MAGE family member A11 [Source:HGNC Symbol;Acc:HGNC:6798]	ENSG00000185247.15	MAGEA11	131.605	0.482531	0.865169	0.557731	0.577028	0.999835
ENSG00000267978	ENSG00000267978	MAGEA9B	protein_coding	149581653	149587453	X	-1	chromosome	MAGE family member A9B [Source:HGNC Symbol;Acc:HGNC:31909]	ENSG00000267978.5	MAGEA9B	12.7575	-1.15215	1.43521	-0.802777	0.422104	NA
ENSG00000283697	ENSG00000283697	HSFX3	protein_coding	149548210	149549932	X	-1	chromosome	heat shock transcription factor family, X-linked member 3 [Source:HGNC Symbol;Acc:HGNC:52395]	ENSG00000283697.2	HSFX3	214.929	-0.75815	1.23443	-0.614168	0.539104	0.999835
ENSG00000176988	ENSG00000176988	FMR1NB	protein_coding	147981337	148026665	X	1	chromosome	FMR1 neighbor [Source:HGNC Symbol;Acc:HGNC:26372]	ENSG00000176988.9	FMR1NB	0.823987	0.444281	1.92501	0.230794	0.817475	NA
ENSG00000102081	ENSG00000102081	FMR1	protein_coding	147911951	147951125	X	1	chromosome	fragile X mental retardation 1 [Source:HGNC Symbol;Acc:HGNC:3775]	ENSG00000102081.14	FMR1	4025.93	0.270918	0.272864	0.992869	0.320774	0.999835
ENSG00000268988	ENSG00000268988	SPANXN2	protein_coding	143711955	143721423	X	-1	chromosome	SPANX family member N2 [Source:HGNC Symbol;Acc:HGNC:33175]	ENSG00000268988.1	SPANXN2	4.95852	0.224816	3.37397	0.0666324	0.946874	NA
ENSG00000179542	ENSG00000179542	SLITRK4	protein_coding	143622790	143636101	X	-1	chromosome	SLIT and NTRK like family member 4 [Source:HGNC Symbol;Acc:HGNC:23502]	ENSG00000179542.16	SLITRK4	268.432	-0.31038	0.838785	-0.370035	0.711356	0.999835
ENSG00000189252	ENSG00000189252	SPANXN3	protein_coding	143508735	143517475	X	-1	chromosome	SPANX family member N3 [Source:HGNC Symbol;Acc:HGNC:33176]	ENSG00000189252.4	SPANXN3	0.387309	-1.23025	3.34621	-0.367653	0.713132	NA
ENSG00000155495	ENSG00000155495	MAGEC1	protein_coding	141903894	141909374	X	1	chromosome	MAGE family member C1 [Source:HGNC Symbol;Acc:HGNC:6812]	ENSG00000155495.9	MAGEC1	86.7847	0.664489	0.82794	0.802581	0.422217	0.999835
ENSG00000165509	ENSG00000165509	MAGEC3	protein_coding	141838316	141897832	X	1	chromosome	MAGE family member C3 [Source:HGNC Symbol;Acc:HGNC:23798]	ENSG00000165509.13	MAGEC3	1.50861	0.47303	1.63755	0.288864	0.772685	NA
ENSG00000196406	ENSG00000196406	SPANXD	protein_coding	141697411	141698739	X	-1	chromosome	SPANX family member D [Source:HGNC Symbol;Acc:HGNC:14332]	ENSG00000196406.4	SPANXD	4.71736	0.127987	3.38325	0.0378297	0.969823	NA
ENSG00000182195	ENSG00000182195	LDOC1	protein_coding	141111605	141177129	X	-1	chromosome	LDOC1 regulator of NFKB signaling [Source:HGNC Symbol;Acc:HGNC:6548]	ENSG00000182195.9	LDOC1	2605.61	0.369318	0.323861	1.14036	0.254137	0.999835
ENSG00000227234	ENSG00000227234	SPANXB1	protein_coding	141002594	141003706	X	1	chromosome	SPANX family member B1 [Source:HGNC Symbol;Acc:HGNC:14329]	ENSG00000227234.2	SPANXB1	18.8714	0.493589	3.36518	0.146675	0.883389	NA
ENSG00000184258	ENSG00000184258	CDR1	protein_coding	140783578	140784366	X	-1	chromosome	cerebellar degeneration related protein 1 [Source:HGNC Symbol;Acc:HGNC:1798]	ENSG00000184258.7	CDR1	26192.7	0.561714	0.763415	0.735791	0.461858	0.999835
ENSG00000134595	ENSG00000134595	SOX3	protein_coding	140502985	140505116	X	-1	chromosome	SRY-box transcription factor 3 [Source:HGNC Symbol;Acc:HGNC:11199]	ENSG00000134595.8	SOX3	1.0107	0.708246	3.34512	0.211725	0.832322	NA
ENSG00000101981	ENSG00000101981	F9	protein_coding	139530758	139563458	X	1	chromosome	coagulation factor IX [Source:HGNC Symbol;Acc:HGNC:3551]	ENSG00000101981.11	F9	1.03868	0.791678	3.3813	0.234134	0.814881	NA
ENSG00000129682	ENSG00000129682	FGF13	protein_coding	138614727	139222777	X	-1	chromosome	fibroblast growth factor 13 [Source:HGNC Symbol;Acc:HGNC:3670]	ENSG00000129682.16	FGF13	1695.27	0.232611	0.371449	0.626226	0.531167	0.999835
ENSG00000156925	ENSG00000156925	ZIC3	protein_coding	137566127	137577691	X	1	chromosome	Zic family member 3 [Source:HGNC Symbol;Acc:HGNC:12874]	ENSG00000156925.12	ZIC3	26.3909	1.05423	1.20508	0.874816	0.381674	NA
ENSG00000165370	ENSG00000165370	GPR101	protein_coding	137027447	137033847	X	-1	chromosome	G protein-coupled receptor 101 [Source:HGNC Symbol;Acc:HGNC:14963]	ENSG00000165370.2	GPR101	8.47597	0.709289	3.38031	0.209829	0.833801	NA
ENSG00000129675	ENSG00000129675	ARHGEF6	protein_coding	136665547	136780932	X	-1	chromosome	Rac/Cdc42 guanine nucleotide exchange factor 6 [Source:HGNC Symbol;Acc:HGNC:685]	ENSG00000129675.16	ARHGEF6	2782.58	0.355851	0.45835	0.776373	0.437529	0.999835
ENSG00000102243	ENSG00000102243	VGLL1	protein_coding	136532215	136556807	X	1	chromosome	vestigial like family member 1 [Source:HGNC Symbol;Acc:HGNC:20985]	ENSG00000102243.13	VGLL1	2177.77	0.510663	0.495202	1.03122	0.302437	0.999835
ENSG00000156920	ENSG00000156920	ADGRG4	protein_coding	136300963	136416890	X	1	chromosome	adhesion G protein-coupled receptor G4 [Source:HGNC Symbol;Acc:HGNC:18992]	ENSG00000156920.11	ADGRG4	23.9097	0.171055	1.11652	0.153204	0.878237	NA
ENSG00000129680	ENSG00000129680	MAP7D3	protein_coding	136213220	136256482	X	-1	chromosome	MAP7 domain containing 3 [Source:HGNC Symbol;Acc:HGNC:25742]	ENSG00000129680.16	MAP7D3	2061.7	0.728005	0.276817	2.62991	0.00854069	0.97107
ENSG00000022267	ENSG00000022267	FHL1	protein_coding	136146702	136211359	X	1	chromosome	four and a half LIM domains 1 [Source:HGNC Symbol;Acc:HGNC:3702]	ENSG00000022267.19	FHL1	3591.01	0.108758	0.74032	0.146907	0.883205	0.999835
ENSG00000198689	ENSG00000198689	SLC9A6	protein_coding	135973841	136047269	X	1	chromosome	solute carrier family 9 member A6 [Source:HGNC Symbol;Acc:HGNC:11079]	ENSG00000198689.11	SLC9A6	1285.17	-0.0282349	0.223686	-0.126226	0.899553	0.999835
ENSG00000169446	ENSG00000169446	MMGT1	protein_coding	135962070	135974063	X	-1	chromosome	membrane magnesium transporter 1 [Source:HGNC Symbol;Acc:HGNC:28100]	ENSG00000169446.5	MMGT1	2391.91	0.18119	0.160018	1.13231	0.257506	0.999835
ENSG00000270946	ENSG00000270946	CT45A9	protein_coding	135863418	135871812	X	-1	chromosome	cancer/testis antigen family 45 member A9 [Source:HGNC Symbol;Acc:HGNC:51262]	ENSG00000270946.6	CT45A9	2.90072	1.38863	3.3598	0.413306	0.679382	NA
ENSG00000278289	ENSG00000278289	CT45A6	protein_coding	135794706	135802656	X	-1	chromosome	cancer/testis antigen family 45 member A6 [Source:HGNC Symbol;Acc:HGNC:33271]	ENSG00000278289.4	CT45A6	3.56813	0.500174	3.35154	0.149237	0.881367	NA
ENSG00000269096	ENSG00000269096	CT45A3	protein_coding	135759846	135768191	X	-1	chromosome	cancer/testis antigen family 45 member A3 [Source:HGNC Symbol;Acc:HGNC:33268]	ENSG00000269096.6	CT45A3	31.9176	0.994939	3.36236	0.295905	0.767303	NA
ENSG00000178947	ENSG00000178947	SMIM10L2A	protein_coding	135421944	135428075	X	1	chromosome	small integral membrane protein 10 like 2A [Source:HGNC Symbol;Acc:HGNC:34499]	ENSG00000178947.9	SMIM10L2A	138.223	0.465803	0.333935	1.39489	0.16305	0.999835
ENSG00000173275	ENSG00000173275	ZNF449	protein_coding	135344796	135363413	X	1	chromosome	zinc finger protein 449 [Source:HGNC Symbol;Acc:HGNC:21039]	ENSG00000173275.13	ZNF449	482.625	0.445303	0.232896	1.91202	0.0558734	0.999835
ENSG00000283644	ENSG00000283644	ETDC	protein_coding	135309480	135309659	X	1	chromosome	embryonic testis differentiation homolog C [Source:HGNC Symbol;Acc:HGNC:53450]	ENSG00000283644.1	ETDC	15.1905	0.428978	3.38327	0.126794	0.899104	NA
ENSG00000186376	ENSG00000186376	ZNF75D	protein_coding	135248920	135344109	X	-1	chromosome	zinc finger protein 75D [Source:HGNC Symbol;Acc:HGNC:13145]	ENSG00000186376.15	ZNF75D	1095.74	0.29553	0.251669	1.17428	0.240282	0.999835
ENSG00000169551	ENSG00000169551	CT55	protein_coding	135156536	135171398	X	-1	chromosome	cancer/testis antigen 55 [Source:HGNC Symbol;Acc:HGNC:26047]	ENSG00000169551.12	CT55	7.81027	-0.0996639	1.02205	-0.097514	0.922318	NA
ENSG00000203950	ENSG00000203950	RTL8A	protein_coding	135050932	135052196	X	-1	chromosome	retrotransposon Gag like 8A [Source:HGNC Symbol;Acc:HGNC:24514]	ENSG00000203950.6	RTL8A	2258.19	0.214395	0.288254	0.743769	0.457016	0.999835
ENSG00000134590	ENSG00000134590	RTL8C	protein_coding	135032355	135033546	X	1	chromosome	retrotransposon Gag like 8C [Source:HGNC Symbol;Acc:HGNC:2569]	ENSG00000134590.14	RTL8C	2556.25	0.254432	0.255379	0.996289	0.31911	0.999835
ENSG00000212747	ENSG00000212747	RTL8B	protein_coding	135020513	135022542	X	-1	chromosome	retrotransposon Gag like 8B [Source:HGNC Symbol;Acc:HGNC:33156]	ENSG00000212747.5	RTL8B	1098.22	0.175678	0.343405	0.511576	0.608948	0.999835
ENSG00000184785	ENSG00000184785	SMIM10	protein_coding	134990991	134992473	X	1	chromosome	small integral membrane protein 10 [Source:HGNC Symbol;Acc:HGNC:41913]	ENSG00000184785.6	SMIM10	120.39	0.466648	0.615514	0.758143	0.448365	0.999835
ENSG00000101928	ENSG00000101928	MOSPD1	protein_coding	134887632	134915257	X	-1	chromosome	motile sperm domain containing 1 [Source:HGNC Symbol;Acc:HGNC:25235]	ENSG00000101928.13	MOSPD1	435.563	0.343536	0.324419	1.05893	0.289634	0.999835
ENSG00000156500	ENSG00000156500	FAM122C	protein_coding	134796395	134854835	X	1	chromosome	family with sequence similarity 122C [Source:HGNC Symbol;Acc:HGNC:25202]	ENSG00000156500.15	FAM122C	3392.65	-0.255567	0.263286	-0.97068	0.331708	0.999835
ENSG00000203952	ENSG00000203952	CCDC160	protein_coding	134237047	134246207	X	1	chromosome	coiled-coil domain containing 160 [Source:HGNC Symbol;Acc:HGNC:37286]	ENSG00000203952.9	CCDC160	44.1609	1.76231	0.529926	3.32557	0.000882373	0.265761
ENSG00000147257	ENSG00000147257	GPC3	protein_coding	133535745	133985895	X	-1	chromosome	glypican 3 [Source:HGNC Symbol;Acc:HGNC:4451]	ENSG00000147257.14	GPC3	648.729	-0.437709	0.615489	-0.711157	0.476987	0.999835
ENSG00000183434	ENSG00000183434	TFDP3	protein_coding	133216662	133218354	X	-1	chromosome	transcription factor Dp family member 3 [Source:HGNC Symbol;Acc:HGNC:24603]	ENSG00000183434.10	TFDP3	45.4121	0.599425	2.11416	0.283528	0.776772	0.999835
ENSG00000134588	ENSG00000134588	USP26	protein_coding	133024631	133097109	X	-1	chromosome	ubiquitin specific peptidase 26 [Source:HGNC Symbol;Acc:HGNC:13485]	ENSG00000134588.12	USP26	6.3292	0.610635	1.19768	0.509846	0.610159	NA
ENSG00000171004	ENSG00000171004	HS6ST2	protein_coding	132626016	132961395	X	-1	chromosome	heparan sulfate 6-O-sulfotransferase 2 [Source:HGNC Symbol;Acc:HGNC:19133]	ENSG00000171004.18	HS6ST2	214.749	0.299758	0.511016	0.586593	0.557477	0.999835
ENSG00000076770	ENSG00000076770	MBNL3	protein_coding	132369317	132489968	X	-1	chromosome	muscleblind like splicing regulator 3 [Source:HGNC Symbol;Acc:HGNC:20564]	ENSG00000076770.14	MBNL3	1670.95	0.0277402	0.29834	0.0929818	0.925918	0.999835
ENSG00000165694	ENSG00000165694	FRMD7	protein_coding	132076993	132128020	X	-1	chromosome	FERM domain containing 7 [Source:HGNC Symbol;Acc:HGNC:8079]	ENSG00000165694.9	FRMD7	14.7786	1.46187	1.15538	1.26528	0.205773	NA
ENSG00000134602	ENSG00000134602	STK26	protein_coding	132023302	132075943	X	1	chromosome	serine/threonine kinase 26 [Source:HGNC Symbol;Acc:HGNC:18174]	ENSG00000134602.16	STK26	1445.27	0.0965947	0.417161	0.231553	0.816886	0.999835
ENSG00000147255	ENSG00000147255	IGSF1	protein_coding	131273506	131578899	X	-1	chromosome	immunoglobulin superfamily member 1 [Source:HGNC Symbol;Acc:HGNC:5948]	ENSG00000147255.19	IGSF1	180.543	-0.17926	0.719987	-0.248977	0.803379	0.999835
ENSG00000134597	ENSG00000134597	RBMX2	protein_coding	130401987	130413656	X	1	chromosome	RNA binding motif protein X-linked 2 [Source:HGNC Symbol;Acc:HGNC:24282]	ENSG00000134597.16	RBMX2	1093.45	0.199574	0.203776	0.979381	0.327392	0.999835
ENSG00000056277	ENSG00000056277	ZNF280C	protein_coding	130202707	130268899	X	-1	chromosome	zinc finger protein 280C [Source:HGNC Symbol;Acc:HGNC:25955]	ENSG00000056277.16	ZNF280C	833.907	0.336599	0.172977	1.94592	0.0516646	0.999835
ENSG00000134594	ENSG00000134594	RAB33A	protein_coding	130171962	130184870	X	1	chromosome	RAB33A, member RAS oncogene family [Source:HGNC Symbol;Acc:HGNC:9773]	ENSG00000134594.5	RAB33A	21.6677	-0.575264	0.584563	-0.984092	0.32507	NA
ENSG00000156709	ENSG00000156709	AIFM1	protein_coding	130129362	130165887	X	-1	chromosome	apoptosis inducing factor mitochondria associated 1 [Source:HGNC Symbol;Acc:HGNC:8768]	ENSG00000156709.14	AIFM1	2513.67	0.44783	0.198242	2.25901	0.0238828	0.999835
ENSG00000102034	ENSG00000102034	ELF4	protein_coding	130064874	130110716	X	-1	chromosome	E74 like ETS transcription factor 4 [Source:HGNC Symbol;Acc:HGNC:3319]	ENSG00000102034.16	ELF4	3364.7	0.328845	0.364501	0.902179	0.366962	0.999835
ENSG00000085185	ENSG00000085185	BCORL1	protein_coding	129981107	130058083	X	1	chromosome	BCL6 corepressor like 1 [Source:HGNC Symbol;Acc:HGNC:25657]	ENSG00000085185.15	BCORL1	2323.97	0.343688	0.188611	1.82221	0.0684236	0.999835
ENSG00000156697	ENSG00000156697	UTP14A	protein_coding	129906121	129929761	X	1	chromosome	UTP14A small subunit processome component [Source:HGNC Symbol;Acc:HGNC:10665]	ENSG00000156697.13	UTP14A	1980.41	0.407739	0.257061	1.58616	0.112703	0.999835
ENSG00000188706	ENSG00000188706	ZDHHC9	protein_coding	129803288	129843909	X	-1	chromosome	zinc finger DHHC-type containing 9 [Source:HGNC Symbol;Acc:HGNC:18475]	ENSG00000188706.13	ZDHHC9	3927.56	0.147767	0.276726	0.533983	0.593353	0.999835
ENSG00000122121	ENSG00000122121	XPNPEP2	protein_coding	129738974	129769536	X	1	chromosome	X-prolyl aminopeptidase 2 [Source:HGNC Symbol;Acc:HGNC:12823]	ENSG00000122121.11	XPNPEP2	58.9973	0.501525	0.895477	0.560065	0.575435	0.999835
ENSG00000122126	ENSG00000122126	OCRL	protein_coding	129539849	129592561	X	1	chromosome	OCRL inositol polyphosphate-5-phosphatase [Source:HGNC Symbol;Acc:HGNC:8108]	ENSG00000122126.17	OCRL	2582.22	0.298589	0.217316	1.37399	0.169446	0.999835
ENSG00000102038	ENSG00000102038	SMARCA1	protein_coding	129446501	129523500	X	-1	chromosome	SWI/SNF related, matrix associated, actin dependent regulator of chromatin, subfamily a, member 1 [Source:HGNC Symbol;Acc:HGNC:11097]	ENSG00000102038.15	SMARCA1	1558.45	0.144555	0.326375	0.442911	0.65783	0.999835
ENSG00000123165	ENSG00000123165	ACTRT1	protein_coding	128050962	128052398	X	-1	chromosome	actin related protein T1 [Source:HGNC Symbol;Acc:HGNC:24027]	ENSG00000123165.8	ACTRT1	0.252128	1.07419	3.35778	0.31991	0.749037	NA
ENSG00000183631	ENSG00000183631	PRR32	protein_coding	126819729	126821786	X	1	chromosome	proline rich 32 [Source:HGNC Symbol;Acc:HGNC:34498]	ENSG00000183631.5	PRR32	8.21732	1.55512	3.35065	0.464127	0.642557	NA
ENSG00000198354	ENSG00000198354	DCAF12L2	protein_coding	126163499	126166289	X	-1	chromosome	DDB1 and CUL4 associated factor 12 like 2 [Source:HGNC Symbol;Acc:HGNC:32950]	ENSG00000198354.7	DCAF12L2	28.8603	0.982347	1.04265	0.942159	0.346111	NA
ENSG00000282815	ENSG00000282815	TEX13C	protein_coding	125320120	125325214	X	1	chromosome	TEX13 family member C [Source:HGNC Symbol;Acc:HGNC:52277]	ENSG00000282815.1	TEX13C	22.0691	0.846904	1.0612	0.798066	0.424832	NA
ENSG00000183918	ENSG00000183918	SH2D1A	protein_coding	124227868	124373197	X	1	chromosome	SH2 domain containing 1A [Source:HGNC Symbol;Acc:HGNC:10820]	ENSG00000183918.16	SH2D1A	118.393	-0.545711	0.812751	-0.671436	0.501943	0.999835
ENSG00000101972	ENSG00000101972	STAG2	protein_coding	123960212	124422664	X	1	chromosome	stromal antigen 2 [Source:HGNC Symbol;Acc:HGNC:11355]	ENSG00000101972.18	STAG2	7915.47	0.564974	0.21349	2.64637	0.00813611	0.96173
ENSG00000101966	ENSG00000101966	XIAP	protein_coding	123859724	123913979	X	1	chromosome	X-linked inhibitor of apoptosis [Source:HGNC Symbol;Acc:HGNC:592]	ENSG00000101966.12	XIAP	6725.76	0.386649	0.253831	1.52326	0.127694	0.999835
ENSG00000182890	ENSG00000182890	GLUD2	protein_coding	121047610	121050094	X	1	chromosome	glutamate dehydrogenase 2 [Source:HGNC Symbol;Acc:HGNC:4336]	ENSG00000182890.5	GLUD2	107.188	1.12004	0.395183	2.83423	0.00459357	0.726047
ENSG00000102241	ENSG00000102241	HTATSF1	protein_coding	136497079	136512346	X	1	chromosome	HIV-1 Tat specific factor 1 [Source:HGNC Symbol;Acc:HGNC:5276]	ENSG00000102241.12	HTATSF1	4781.58	0.406993	0.248278	1.63927	0.101158	0.999835
ENSG00000226685	ENSG00000226685	CT47A12	protein_coding	120930250	120932301	X	-1	chromosome	cancer/testis antigen family 47 member A12 [Source:HGNC Symbol;Acc:HGNC:33292]	ENSG00000226685.4	CT47A12	3.0622	0.222198	3.36027	0.0661251	0.947278	NA
ENSG00000171155	ENSG00000171155	C1GALT1C1	protein_coding	120625674	120630054	X	-1	chromosome	C1GALT1 specific chaperone 1 [Source:HGNC Symbol;Acc:HGNC:24338]	ENSG00000171155.8	C1GALT1C1	1226.12	0.315695	0.288237	1.09526	0.273402	0.999835
ENSG00000232119	ENSG00000232119	MCTS1	protein_coding	120594010	120621159	X	1	chromosome	MCTS1 re-initiation and release factor [Source:HGNC Symbol;Acc:HGNC:23357]	ENSG00000232119.8	MCTS1	2356.33	0.305979	0.233716	1.30919	0.190468	0.999835
ENSG00000158290	ENSG00000158290	CUL4B	protein_coding	120524609	120575794	X	-1	chromosome	cullin 4B [Source:HGNC Symbol;Acc:HGNC:2555]	ENSG00000158290.16	CUL4B	4278.72	0.399525	0.267769	1.49205	0.135687	0.999835
ENSG00000101892	ENSG00000101892	ATP1B4	protein_coding	120362085	120383249	X	1	chromosome	ATPase Na+/K+ transporting family member beta 4 [Source:HGNC Symbol;Acc:HGNC:808]	ENSG00000101892.12	ATP1B4	192.005	-0.0793396	0.26093	-0.304065	0.761078	0.999835
ENSG00000125355	ENSG00000125355	TMEM255A	protein_coding	120258650	120311556	X	-1	chromosome	transmembrane protein 255A [Source:HGNC Symbol;Acc:HGNC:26086]	ENSG00000125355.15	TMEM255A	131.042	-0.170198	0.545379	-0.312073	0.754985	0.999835
ENSG00000101883	ENSG00000101883	RHOXF1	protein_coding	120109051	120115913	X	-1	chromosome	Rhox homeobox family member 1 [Source:HGNC Symbol;Acc:HGNC:29993]	ENSG00000101883.5	RHOXF1	15.2945	1.54613	0.6177	2.50305	0.0123128	NA
ENSG00000203989	ENSG00000203989	RHOXF2B	protein_coding	120070672	120077705	X	-1	chromosome	Rhox homeobox family member 2B [Source:HGNC Symbol;Acc:HGNC:33519]	ENSG00000203989.4	RHOXF2B	33.7492	-0.0934645	3.37408	-0.0277007	0.977901	NA
ENSG00000186471	ENSG00000186471	AKAP14	protein_coding	119895837	119920716	X	1	chromosome	A-kinase anchoring protein 14 [Source:HGNC Symbol;Acc:HGNC:24061]	ENSG00000186471.13	AKAP14	1.84872	-1.13028	2.80856	-0.402443	0.687358	NA
ENSG00000187808	ENSG00000187808	SOWAHD	protein_coding	119758588	119760202	X	1	chromosome	sosondowah ankyrin repeat domain family member D [Source:HGNC Symbol;Acc:HGNC:32960]	ENSG00000187808.5	SOWAHD	124.485	-0.105016	0.349779	-0.300236	0.763997	0.999835
ENSG00000186416	ENSG00000186416	NKRF	protein_coding	119588337	119606443	X	-1	chromosome	NFKB repressing factor [Source:HGNC Symbol;Acc:HGNC:19374]	ENSG00000186416.15	NKRF	1407.67	0.281094	0.248746	1.13004	0.258458	0.999835
ENSG00000077721	ENSG00000077721	UBE2A	protein_coding	119574536	119591083	X	1	chromosome	ubiquitin conjugating enzyme E2 A [Source:HGNC Symbol;Acc:HGNC:12472]	ENSG00000077721.16	UBE2A	3160.16	0.177547	0.193423	0.917924	0.358659	0.999835
ENSG00000005022	ENSG00000005022	SLC25A5	protein_coding	119468422	119471396	X	1	chromosome	solute carrier family 25 member 5 [Source:HGNC Symbol;Acc:HGNC:10991]	ENSG00000005022.6	SLC25A5	9262.9	0.115007	0.200476	0.573669	0.566192	0.999835
ENSG00000077713	ENSG00000077713	SLC25A43	protein_coding	119399336	119454478	X	1	chromosome	solute carrier family 25 member 43 [Source:HGNC Symbol;Acc:HGNC:30557]	ENSG00000077713.19	SLC25A43	1426.02	0.335902	0.223534	1.50269	0.13292	0.999835
ENSG00000101856	ENSG00000101856	PGRMC1	protein_coding	119236245	119244466	X	1	chromosome	progesterone receptor membrane component 1 [Source:HGNC Symbol;Acc:HGNC:16090]	ENSG00000101856.10	PGRMC1	7887.88	0.450707	0.282268	1.59674	0.110325	0.999835
ENSG00000250423	ENSG00000250423	KIAA1210	protein_coding	119078635	119150579	X	-1	chromosome	KIAA1210 [Source:HGNC Symbol;Acc:HGNC:29218]	ENSG00000250423.2	KIAA1210	68.9133	0.0144121	0.370072	0.0389439	0.968935	0.999835
ENSG00000131724	ENSG00000131724	IL13RA1	protein_coding	118727133	118794535	X	1	chromosome	interleukin 13 receptor subunit alpha 1 [Source:HGNC Symbol;Acc:HGNC:5974]	ENSG00000131724.11	IL13RA1	4704.5	0.419647	0.266278	1.57598	0.115031	0.999835
ENSG00000147251	ENSG00000147251	DOCK11	protein_coding	118495898	118686163	X	1	chromosome	dedicator of cytokinesis 11 [Source:HGNC Symbol;Acc:HGNC:23483]	ENSG00000147251.15	DOCK11	2296.58	0.382476	0.538353	0.710455	0.477422	0.999835
ENSG00000268104	ENSG00000268104	SLC6A14	protein_coding	116436606	116461458	X	1	chromosome	solute carrier family 6 member 14 [Source:HGNC Symbol;Acc:HGNC:11047]	ENSG00000268104.3	SLC6A14	1734.33	0.414249	0.334201	1.23952	0.215153	0.999835
ENSG00000102024	ENSG00000102024	PLS3	protein_coding	115561174	115650861	X	1	chromosome	plastin 3 [Source:HGNC Symbol;Acc:HGNC:9091]	ENSG00000102024.18	PLS3	5509.44	0.300076	0.335423	0.894619	0.370991	0.999835
ENSG00000102021	ENSG00000102021	LUZP4	protein_coding	115289715	115307563	X	1	chromosome	leucine zipper protein 4 [Source:HGNC Symbol;Acc:HGNC:24971]	ENSG00000102021.11	LUZP4	15.8657	0.121309	3.3809	0.0358808	0.971377	NA
ENSG00000175718	ENSG00000175718	RBMXL3	protein_coding	115189427	115192868	X	1	chromosome	RBMX like 3 [Source:HGNC Symbol;Acc:HGNC:26859]	ENSG00000175718.9	RBMXL3	54.477	0.443945	3.38327	0.131218	0.895603	0.999835
ENSG00000123496	ENSG00000123496	IL13RA2	protein_coding	115003975	115019977	X	-1	chromosome	interleukin 13 receptor subunit alpha 2 [Source:HGNC Symbol;Acc:HGNC:5975]	ENSG00000123496.8	IL13RA2	13.5157	0.158069	0.797456	0.198216	0.842876	NA
ENSG00000126016	ENSG00000126016	AMOT	protein_coding	112774503	112840815	X	-1	chromosome	angiomotin [Source:HGNC Symbol;Acc:HGNC:17810]	ENSG00000126016.15	AMOT	4223.29	0.355165	0.368571	0.963628	0.335232	0.999835
ENSG00000187823	ENSG00000187823	RTL4	protein_coding	112454500	112457112	X	1	chromosome	retrotransposon Gag like 4 [Source:HGNC Symbol;Acc:HGNC:25214]	ENSG00000187823.3	RTL4	2.85147	1.29973	3.37578	0.385016	0.700225	NA
ENSG00000204025	ENSG00000204025	TRPC5OS	protein_coding	111876051	111903990	X	1	chromosome	TRPC5 opposite strand [Source:HGNC Symbol;Acc:HGNC:40593]	ENSG00000204025.7	TRPC5OS	1.14829	-0.419913	2.58521	-0.162429	0.870968	NA
ENSG00000072315	ENSG00000072315	TRPC5	protein_coding	111774315	112082776	X	-1	chromosome	transient receptor potential cation channel subfamily C member 5 [Source:HGNC Symbol;Acc:HGNC:12337]	ENSG00000072315.3	TRPC5	133.319	1.27285	1.6568	0.768256	0.442335	0.999835
ENSG00000260802	ENSG00000260802	SERTM2	protein_coding	111511662	111522399	X	1	chromosome	serine rich and transmembrane domain containing 2 [Source:HGNC Symbol;Acc:HGNC:48576]	ENSG00000260802.1	SERTM2	1.86842	-1.97359	1.45557	-1.35589	0.175136	NA
ENSG00000077279	ENSG00000077279	DCX	protein_coding	111293779	111412429	X	-1	chromosome	doublecortin [Source:HGNC Symbol;Acc:HGNC:2714]	ENSG00000077279.18	DCX	132.995	0.881772	0.666213	1.32356	0.18565	0.999835
ENSG00000077274	ENSG00000077274	CAPN6	protein_coding	111245099	111270483	X	-1	chromosome	calpain 6 [Source:HGNC Symbol;Acc:HGNC:1483]	ENSG00000077274.9	CAPN6	1544.76	-0.449086	0.578712	-0.776009	0.437744	0.999835
ENSG00000101938	ENSG00000101938	CHRDL1	protein_coding	110673856	110795819	X	-1	chromosome	chordin like 1 [Source:HGNC Symbol;Acc:HGNC:29861]	ENSG00000101938.15	CHRDL1	1639.86	0.671147	0.818444	0.820028	0.4122	0.999835
ENSG00000101935	ENSG00000101935	AMMECR1	protein_coding	110194186	110440233	X	-1	chromosome	Alport syndrome, mental retardation, midface hypoplasia and elliptocytosis chromosomal region gene 1 [Source:HGNC Symbol;Acc:HGNC:467]	ENSG00000101935.10	AMMECR1	1188.72	-0.0948415	0.246976	-0.38401	0.700971	0.999835
ENSG00000157600	ENSG00000157600	TMEM164	protein_coding	110002631	110182734	X	1	chromosome	transmembrane protein 164 [Source:HGNC Symbol;Acc:HGNC:26217]	ENSG00000157600.12	TMEM164	4316.41	0.4398	0.24431	1.80017	0.0718333	0.999835
ENSG00000068366	ENSG00000068366	ACSL4	protein_coding	109624244	109733403	X	-1	chromosome	acyl-CoA synthetase long chain family member 4 [Source:HGNC Symbol;Acc:HGNC:3571]	ENSG00000068366.20	ACSL4	2784.44	0.343636	0.397823	0.863791	0.387703	0.999835
ENSG00000101888	ENSG00000101888	NXT2	protein_coding	109535781	109544690	X	1	chromosome	nuclear transport factor 2 like export factor 2 [Source:HGNC Symbol;Acc:HGNC:18151]	ENSG00000101888.11	NXT2	746.17	0.440008	0.205987	2.1361	0.0326715	0.999835
ENSG00000188153	ENSG00000188153	COL4A5	protein_coding	108439844	108697545	X	1	chromosome	collagen type IV alpha 5 chain [Source:HGNC Symbol;Acc:HGNC:2207]	ENSG00000188153.13	COL4A5	3478.8	0.0320159	0.515853	0.062064	0.950512	0.999835
ENSG00000101843	ENSG00000101843	PSMD10	protein_coding	108084207	108091549	X	-1	chromosome	proteasome 26S subunit, non-ATPase 10 [Source:HGNC Symbol;Acc:HGNC:9555]	ENSG00000101843.19	PSMD10	1357.78	0.355182	0.248025	1.43204	0.152133	0.999835
ENSG00000080561	ENSG00000080561	MID2	protein_coding	107825755	107927193	X	1	chromosome	midline 2 [Source:HGNC Symbol;Acc:HGNC:7096]	ENSG00000080561.13	MID2	982.302	0.549325	0.338439	1.62311	0.104565	0.999835
ENSG00000157514	ENSG00000157514	TSC22D3	protein_coding	107713221	107777342	X	-1	chromosome	TSC22 domain family member 3 [Source:HGNC Symbol;Acc:HGNC:3051]	ENSG00000157514.16	TSC22D3	1763.45	0.918584	0.376003	2.44302	0.0145649	0.999835
ENSG00000147224	ENSG00000147224	PRPS1	protein_coding	107628424	107651026	X	1	chromosome	phosphoribosyl pyrophosphate synthetase 1 [Source:HGNC Symbol;Acc:HGNC:9462]	ENSG00000147224.11	PRPS1	1653.43	0.161417	0.219729	0.734618	0.462572	0.999835
ENSG00000133131	ENSG00000133131	MORC4	protein_coding	106813871	107000212	X	-1	chromosome	MORC family CW-type zinc finger 4 [Source:HGNC Symbol;Acc:HGNC:23485]	ENSG00000133131.15	MORC4	12281.6	0.185414	0.179851	1.03093	0.302574	0.999835
ENSG00000133138	ENSG00000133138	TBC1D8B	protein_coding	106802673	106876150	X	1	chromosome	TBC1 domain family member 8B [Source:HGNC Symbol;Acc:HGNC:24715]	ENSG00000133138.20	TBC1D8B	11390.5	0.0985484	0.187642	0.525195	0.599448	0.999835
ENSG00000133135	ENSG00000133135	RNF128	protein_coding	106693794	106797016	X	1	chromosome	ring finger protein 128 [Source:HGNC Symbol;Acc:HGNC:21153]	ENSG00000133135.14	RNF128	559.135	-0.413055	0.57826	-0.714306	0.475038	0.999835
ENSG00000147231	ENSG00000147231	RADX	protein_coding	106611930	106679439	X	1	chromosome	RPA1 related single stranded DNA binding protein, X-linked [Source:HGNC Symbol;Acc:HGNC:25486]	ENSG00000147231.14	RADX	99.0045	-0.152388	0.384072	-0.39677	0.691537	0.999835
ENSG00000268629	ENSG00000268629	TEX13A	protein_coding	105218929	105220674	X	-1	chromosome	testis expressed 13A [Source:HGNC Symbol;Acc:HGNC:11735]	ENSG00000268629.6	TEX13A	0.110699	-0.0357845	3.36523	-0.0106336	0.991516	NA
ENSG00000123575	ENSG00000123575	FAM199X	protein_coding	104166453	104195902	X	1	chromosome	family with sequence similarity 199, X-linked [Source:HGNC Symbol;Acc:HGNC:25195]	ENSG00000123575.9	FAM199X	3409.83	0.349586	0.267158	1.30854	0.190691	0.999835
ENSG00000166707	ENSG00000166707	ZCCHC18	protein_coding	104112131	104115846	X	1	chromosome	zinc finger CCHC-type containing 18 [Source:HGNC Symbol;Acc:HGNC:32459]	ENSG00000166707.11	ZCCHC18	90.2039	0.58008	0.363949	1.59385	0.11097	0.999835
ENSG00000269226	ENSG00000269226	TMSB15B	protein_coding	104063871	104076212	X	-1	chromosome	thymosin beta 15B [Source:NCBI gene;Acc:286527]	ENSG00000269226.7	TMSB15B	250.703	0.199846	0.341296	0.585548	0.558179	0.999835
ENSG00000123569	ENSG00000123569	H2BFWT	protein_coding	104011147	104013687	X	-1	chromosome	H2B histone family member W, testis specific [Source:HGNC Symbol;Acc:HGNC:27252]	ENSG00000123569.8	H2BFWT	2.73742	0.20831	3.32911	0.0625724	0.950107	NA
ENSG00000123570	ENSG00000123570	RAB9B	protein_coding	103822327	103832257	X	-1	chromosome	RAB9B, member RAS oncogene family [Source:HGNC Symbol;Acc:HGNC:14090]	ENSG00000123570.4	RAB9B	75.5511	0.22376	0.335225	0.667492	0.504458	0.999835
ENSG00000188828	ENSG00000188828	GLRA4	protein_coding	103707224	103728655	X	-1	chromosome	glycine receptor alpha 4 [Source:HGNC Symbol;Acc:HGNC:31715]	ENSG00000188828.11	GLRA4	2.79545	1.21707	1.30494	0.932662	0.350995	NA
ENSG00000123562	ENSG00000123562	MORF4L2	protein_coding	103675496	103688158	X	-1	chromosome	mortality factor 4 like 2 [Source:HGNC Symbol;Acc:HGNC:16849]	ENSG00000123562.17	MORF4L2	8706.33	0.451651	0.274589	1.64482	0.100007	0.999835
ENSG00000196507	ENSG00000196507	TCEAL3	protein_coding	103607451	103629690	X	1	chromosome	transcription elongation factor A like 3 [Source:HGNC Symbol;Acc:HGNC:28247]	ENSG00000196507.11	TCEAL3	1264.66	0.260066	0.323259	0.804512	0.421101	0.999835
ENSG00000172476	ENSG00000172476	RAB40A	protein_coding	103499130	103519489	X	-1	chromosome	RAB40A, member RAS oncogene family [Source:HGNC Symbol;Acc:HGNC:18283]	ENSG00000172476.4	RAB40A	380.02	0.303249	0.27174	1.11595	0.264443	0.999835
ENSG00000009694	ENSG00000009694	TENM1	protein_coding	124375903	124963817	X	-1	chromosome	teneurin transmembrane protein 1 [Source:HGNC Symbol;Acc:HGNC:8117]	ENSG00000009694.13	TENM1	300.638	1.27502	0.557005	2.28906	0.0220757	0.999835
ENSG00000102409	ENSG00000102409	BEX4	protein_coding	103215108	103217246	X	1	chromosome	brain expressed X-linked 4 [Source:HGNC Symbol;Acc:HGNC:25475]	ENSG00000102409.10	BEX4	1084.54	0.473674	0.339417	1.39555	0.16285	0.999835
ENSG00000147206	ENSG00000147206	NXF3	protein_coding	103075810	103093143	X	-1	chromosome	nuclear RNA export factor 3 [Source:HGNC Symbol;Acc:HGNC:8073]	ENSG00000147206.17	NXF3	16.7684	1.21886	0.803328	1.51727	0.129199	NA
ENSG00000133169	ENSG00000133169	BEX1	protein_coding	103062651	103064171	X	-1	chromosome	brain expressed X-linked 1 [Source:HGNC Symbol;Acc:HGNC:1036]	ENSG00000133169.6	BEX1	28.5246	0.258671	0.626411	0.412941	0.67965	NA
ENSG00000102128	ENSG00000102128	RAB40AL	protein_coding	102937272	102938300	X	1	chromosome	RAB40A like [Source:HGNC Symbol;Acc:HGNC:25410]	ENSG00000102128.8	RAB40AL	34.9927	0.107732	0.439015	0.245393	0.806152	0.999835
ENSG00000198908	ENSG00000198908	BHLHB9	protein_coding	102720688	102753540	X	1	chromosome	basic helix-loop-helix family member b9 [Source:HGNC Symbol;Acc:HGNC:29353]	ENSG00000198908.12	BHLHB9	286.304	0.257235	0.328961	0.781961	0.434238	0.999835
ENSG00000125962	ENSG00000125962	ARMCX5	protein_coding	102599168	102604159	X	1	chromosome	armadillo repeat containing X-linked 5 [Source:HGNC Symbol;Acc:HGNC:25772]	ENSG00000125962.14	ARMCX5	627.664	0.13546	0.371265	0.36486	0.715216	0.999835
ENSG00000158164	ENSG00000158164	TMSB15A	protein_coding	102513682	102516739	X	-1	chromosome	thymosin beta 15a [Source:HGNC Symbol;Acc:HGNC:30744]	ENSG00000158164.7	TMSB15A	58.545	0.0884417	0.452881	0.195287	0.845168	0.999835
ENSG00000215029	ENSG00000215029	TCP11X2	protein_coding	102456862	102471842	X	-1	chromosome	t-complex 11 family, X-linked 2 [Source:HGNC Symbol;Acc:HGNC:48335]	ENSG00000215029.10	TCP11X2	0.0751466	0.931451	3.37801	0.27574	0.782748	NA
ENSG00000269437	ENSG00000269437	NXF2B	protein_coding	102360396	102439932	X	-1	chromosome	nuclear RNA export factor 2B [Source:HGNC Symbol;Acc:HGNC:23984]	ENSG00000269437.7	NXF2B	2.61848	1.05542	3.35436	0.314641	0.753034	NA
ENSG00000269405	ENSG00000269405	NXF2	protein_coding	102247161	102326719	X	1	chromosome	nuclear RNA export factor 2 [Source:HGNC Symbol;Acc:HGNC:8072]	ENSG00000269405.6	NXF2	96.6975	0.638139	3.34937	0.190525	0.848898	0.999835
ENSG00000184515	ENSG00000184515	BEX5	protein_coding	102153708	102155977	X	-1	chromosome	brain expressed X-linked 5 [Source:HGNC Symbol;Acc:HGNC:27990]	ENSG00000184515.11	BEX5	67.8193	-0.78766	0.392	-2.00934	0.0445013	0.999835
ENSG00000204071	ENSG00000204071	TCEAL6	protein_coding	102140476	102142970	X	-1	chromosome	transcription elongation factor A like 6 [Source:HGNC Symbol;Acc:HGNC:24553]	ENSG00000204071.10	TCEAL6	0.168811	-0.326672	3.35858	-0.097265	0.922516	NA
ENSG00000184905	ENSG00000184905	TCEAL2	protein_coding	102125679	102140426	X	1	chromosome	transcription elongation factor A like 2 [Source:HGNC Symbol;Acc:HGNC:29818]	ENSG00000184905.9	TCEAL2	72.4433	-0.241651	0.80233	-0.301186	0.763273	0.999835
ENSG00000166432	ENSG00000166432	ZMAT1	protein_coding	101882288	101932079	X	-1	chromosome	zinc finger matrin-type 1 [Source:HGNC Symbol;Acc:HGNC:29377]	ENSG00000166432.15	ZMAT1	703.811	0.585544	0.409656	1.42935	0.152902	0.999835
ENSG00000184867	ENSG00000184867	ARMCX2	protein_coding	101655281	101659850	X	-1	chromosome	armadillo repeat containing X-linked 2 [Source:HGNC Symbol;Acc:HGNC:16869]	ENSG00000184867.14	ARMCX2	1303.97	0.10586	0.309513	0.342021	0.732335	0.999835
ENSG00000102401	ENSG00000102401	ARMCX3	protein_coding	101622797	101627843	X	1	chromosome	armadillo repeat containing X-linked 3 [Source:HGNC Symbol;Acc:HGNC:24065]	ENSG00000102401.20	ARMCX3	3043.77	0.180413	0.289859	0.622416	0.533668	0.999835
ENSG00000126947	ENSG00000126947	ARMCX1	protein_coding	101550547	101554700	X	1	chromosome	armadillo repeat containing X-linked 1 [Source:HGNC Symbol;Acc:HGNC:18073]	ENSG00000126947.13	ARMCX1	714.332	0.267771	0.410269	0.652671	0.513969	0.999835
ENSG00000126945	ENSG00000126945	HNRNPH2	protein_coding	101408222	101414133	X	1	chromosome	heterogeneous nuclear ribonucleoprotein H2 [Source:HGNC Symbol;Acc:HGNC:5042]	ENSG00000126945.9	HNRNPH2	4330.81	0.360218	0.234225	1.53791	0.12407	0.999835
ENSG00000102393	ENSG00000102393	GLA	protein_coding	101397803	101408012	X	-1	chromosome	galactosidase alpha [Source:HGNC Symbol;Acc:HGNC:4296]	ENSG00000102393.10	GLA	819.672	0.206765	0.241166	0.857358	0.391247	0.999835
ENSG00000241343	ENSG00000241343	RPL36A	protein_coding	101390824	101396154	X	1	chromosome	ribosomal protein L36a [Source:HGNC Symbol;Acc:HGNC:10359]	ENSG00000241343.9	RPL36A	12158.5	0.183996	0.173465	1.06071	0.288822	0.999835
ENSG00000010671	ENSG00000010671	BTK	protein_coding	101349447	101390796	X	-1	chromosome	Bruton tyrosine kinase [Source:HGNC Symbol;Acc:HGNC:1133]	ENSG00000010671.15	BTK	530.522	0.336465	0.535863	0.627894	0.530073	0.999835
ENSG00000126953	ENSG00000126953	TIMM8A	protein_coding	101345661	101348742	X	-1	chromosome	translocase of inner mitochondrial membrane 8A [Source:HGNC Symbol;Acc:HGNC:11817]	ENSG00000126953.8	TIMM8A	574.391	0.150217	0.268039	0.560431	0.575186	0.999835
ENSG00000102387	ENSG00000102387	TAF7L	protein_coding	101268253	101293057	X	-1	chromosome	TATA-box binding protein associated factor 7 like [Source:HGNC Symbol;Acc:HGNC:11548]	ENSG00000102387.15	TAF7L	30.9529	0.158921	0.481995	0.329715	0.741616	NA
ENSG00000102385	ENSG00000102385	DRP2	protein_coding	101219769	101264497	X	1	chromosome	dystrophin related protein 2 [Source:HGNC Symbol;Acc:HGNC:3032]	ENSG00000102385.12	DRP2	108.865	-0.527015	0.572656	-0.920301	0.357415	0.999835
ENSG00000102384	ENSG00000102384	CENPI	protein_coding	101098218	101163681	X	1	chromosome	centromere protein I [Source:HGNC Symbol;Acc:HGNC:3968]	ENSG00000102384.13	CENPI	717.418	-0.0556193	0.35026	-0.158794	0.873831	0.999835
ENSG00000126950	ENSG00000126950	TMEM35A	protein_coding	101078879	101096367	X	1	chromosome	transmembrane protein 35A [Source:HGNC Symbol;Acc:HGNC:25864]	ENSG00000126950.8	TMEM35A	25.2528	-0.137061	0.814517	-0.168273	0.866369	NA
ENSG00000182489	ENSG00000182489	XKRX	protein_coding	100913445	100929433	X	-1	chromosome	XK related X-linked [Source:HGNC Symbol;Acc:HGNC:29845]	ENSG00000182489.9	XKRX	31.9659	-0.182474	0.557188	-0.327491	0.743297	NA
ENSG00000101811	ENSG00000101811	CSTF2	protein_coding	100820359	100840932	X	1	chromosome	cleavage stimulation factor subunit 2 [Source:HGNC Symbol;Acc:HGNC:2484]	ENSG00000101811.13	CSTF2	1143.42	0.0972632	0.269995	0.360241	0.718667	0.999835
ENSG00000102362	ENSG00000102362	SYTL4	protein_coding	100674491	100732123	X	-1	chromosome	synaptotagmin like 4 [Source:HGNC Symbol;Acc:HGNC:15588]	ENSG00000102362.15	SYTL4	1903.35	0.672849	0.240459	2.79818	0.00513915	0.761256
ENSG00000102359	ENSG00000102359	SRPX2	protein_coding	100644195	100675788	X	1	chromosome	sushi repeat containing protein X-linked 2 [Source:HGNC Symbol;Acc:HGNC:30668]	ENSG00000102359.7	SRPX2	1863.36	0.608473	0.512444	1.18739	0.235072	0.999835
ENSG00000165194	ENSG00000165194	PCDH19	protein_coding	100291644	100410273	X	-1	chromosome	protocadherin 19 [Source:HGNC Symbol;Acc:HGNC:14270]	ENSG00000165194.15	PCDH19	396.193	-0.590634	0.480128	-1.23016	0.218637	0.999835
ENSG00000179083	ENSG00000179083	FAM133A	protein_coding	93674013	93712274	X	1	chromosome	family with sequence similarity 133 member A [Source:HGNC Symbol;Acc:HGNC:26748]	ENSG00000179083.6	FAM133A	38.4447	-0.236428	0.917177	-0.257778	0.796578	0.999835
ENSG00000186310	ENSG00000186310	NAP1L3	protein_coding	93670930	93673578	X	-1	chromosome	nucleosome assembly protein 1 like 3 [Source:HGNC Symbol;Acc:HGNC:7639]	ENSG00000186310.10	NAP1L3	39.5362	-0.342566	0.623261	-0.549634	0.58257	0.999835
ENSG00000102290	ENSG00000102290	PCDH11X	protein_coding	91779261	92623230	X	1	chromosome	protocadherin 11 X-linked [Source:HGNC Symbol;Acc:HGNC:8656]	ENSG00000102290.22	PCDH11X	679.098	-0.0924979	0.322468	-0.286843	0.774232	0.999835
ENSG00000174740	ENSG00000174740	PABPC5	protein_coding	91434595	91438584	X	1	chromosome	poly(A) binding protein cytoplasmic 5 [Source:HGNC Symbol;Acc:HGNC:13629]	ENSG00000174740.8	PABPC5	36.8527	0.0929749	0.734611	0.126563	0.899286	0.999835
ENSG00000153779	ENSG00000153779	TGIF2LX	protein_coding	89921908	89922883	X	1	chromosome	TGFB induced factor homeobox 2 like X-linked [Source:HGNC Symbol;Acc:HGNC:18570]	ENSG00000153779.11	TGIF2LX	1.79094	0.772131	3.34172	0.231058	0.81727	NA
ENSG00000102271	ENSG00000102271	KLHL4	protein_coding	87517409	87670050	X	1	chromosome	kelch like family member 4 [Source:HGNC Symbol;Acc:HGNC:6355]	ENSG00000102271.14	KLHL4	33.7716	-0.685777	0.866171	-0.791734	0.428516	NA
ENSG00000124429	ENSG00000124429	POF1B	protein_coding	85277396	85379717	X	-1	chromosome	POF1B actin binding protein [Source:HGNC Symbol;Acc:HGNC:13711]	ENSG00000124429.18	POF1B	228.462	-0.35758	0.335307	-1.06643	0.286231	0.999835
ENSG00000147180	ENSG00000147180	ZNF711	protein_coding	85244032	85273362	X	1	chromosome	zinc finger protein 711 [Source:HGNC Symbol;Acc:HGNC:13128]	ENSG00000147180.16	ZNF711	506.442	-0.662402	0.411009	-1.61165	0.107038	0.999835
ENSG00000184788	ENSG00000184788	SATL1	protein_coding	85092287	85243961	X	-1	chromosome	spermidine/spermine N1-acetyl transferase like 1 [Source:HGNC Symbol;Acc:HGNC:27992]	ENSG00000184788.13	SATL1	655.417	0.0382865	0.20663	0.18529	0.853001	0.999835
ENSG00000155008	ENSG00000155008	APOOL	protein_coding	85003877	85093316	X	1	chromosome	apolipoprotein O like [Source:HGNC Symbol;Acc:HGNC:24009]	ENSG00000155008.14	APOOL	1452.71	0.335304	0.211457	1.58568	0.112812	0.999835
ENSG00000165259	ENSG00000165259	HDX	protein_coding	84317874	84502479	X	-1	chromosome	highly divergent homeobox [Source:HGNC Symbol;Acc:HGNC:26411]	ENSG00000165259.14	HDX	275.512	0.121656	0.200774	0.605936	0.544557	0.999835
ENSG00000183035	ENSG00000183035	CYLC1	protein_coding	83861126	83886699	X	1	chromosome	cylicin 1 [Source:HGNC Symbol;Acc:HGNC:2582]	ENSG00000183035.13	CYLC1	0.0937664	0.435285	3.36752	0.12926	0.897152	NA
ENSG00000131171	ENSG00000131171	SH3BGRL	protein_coding	81202102	81298547	X	1	chromosome	SH3 domain binding glutamate rich protein like [Source:HGNC Symbol;Acc:HGNC:10823]	ENSG00000131171.13	SH3BGRL	2209.2	0.143892	0.449168	0.320351	0.748702	0.999835
ENSG00000198157	ENSG00000198157	HMGN5	protein_coding	81113699	81201913	X	-1	chromosome	high mobility group nucleosome binding domain 5 [Source:HGNC Symbol;Acc:HGNC:8013]	ENSG00000198157.11	HMGN5	326.927	0.19133	0.330831	0.578333	0.563039	0.999835
ENSG00000147138	ENSG00000147138	GPR174	protein_coding	79144663	79175315	X	1	chromosome	G protein-coupled receptor 174 [Source:HGNC Symbol;Acc:HGNC:30245]	ENSG00000147138.2	GPR174	378.571	-0.153654	0.638115	-0.240794	0.809715	0.999835
ENSG00000078589	ENSG00000078589	P2RY10	protein_coding	78945332	78963727	X	1	chromosome	P2Y receptor family member 10 [Source:HGNC Symbol;Acc:HGNC:19906]	ENSG00000078589.13	P2RY10	406.898	-0.187279	0.380635	-0.492017	0.622707	0.999835
ENSG00000147145	ENSG00000147145	LPAR4	protein_coding	78747709	78757094	X	1	chromosome	lysophosphatidic acid receptor 4 [Source:HGNC Symbol;Acc:HGNC:4478]	ENSG00000147145.12	LPAR4	9.4825	-0.429867	0.999101	-0.430254	0.667011	NA
ENSG00000179300	ENSG00000179300	RTL3	protein_coding	78656068	78659328	X	-1	chromosome	retrotransposon Gag like 3 [Source:HGNC Symbol;Acc:HGNC:22997]	ENSG00000179300.4	RTL3	3.27329	-0.768815	0.948928	-0.810194	0.417829	NA
ENSG00000173198	ENSG00000173198	CYSLTR1	protein_coding	78271468	78327691	X	-1	chromosome	cysteinyl leukotriene receptor 1 [Source:HGNC Symbol;Acc:HGNC:17451]	ENSG00000173198.6	CYSLTR1	2441.44	-0.126817	0.195891	-0.647383	0.517384	0.999835
ENSG00000226784	ENSG00000226784	PGAM4	protein_coding	77967949	77969638	X	-1	chromosome	phosphoglycerate mutase family member 4 [Source:HGNC Symbol;Acc:HGNC:21731]	ENSG00000226784.3	PGAM4	137	-0.745781	0.574953	-1.29712	0.194591	0.999835
ENSG00000131174	ENSG00000131174	COX7B	protein_coding	77899440	77907376	X	1	chromosome	cytochrome c oxidase subunit 7B [Source:HGNC Symbol;Acc:HGNC:2291]	ENSG00000131174.7	COX7B	2462.38	0.461719	0.133571	3.45674	0.000546753	0.205511
ENSG00000102158	ENSG00000102158	MAGT1	protein_coding	77826364	77895593	X	-1	chromosome	magnesium transporter 1 [Source:HGNC Symbol;Acc:HGNC:28880]	ENSG00000102158.19	MAGT1	5186.67	0.0350882	0.217942	0.160998	0.872095	0.999835
ENSG00000085224	ENSG00000085224	ATRX	protein_coding	77504878	77786233	X	-1	chromosome	ATRX chromatin remodeler [Source:HGNC Symbol;Acc:HGNC:886]	ENSG00000085224.22	ATRX	9571.53	0.372233	0.184004	2.02295	0.0430778	0.999835
ENSG00000198934	ENSG00000198934	MAGEE1	protein_coding	76427710	76431342	X	1	chromosome	MAGE family member E1 [Source:HGNC Symbol;Acc:HGNC:24934]	ENSG00000198934.5	MAGEE1	274.158	-0.151595	0.303037	-0.500253	0.616897	0.999835
ENSG00000102390	ENSG00000102390	PBDC1	protein_coding	76173040	76178314	X	1	chromosome	polysaccharide biosynthesis domain containing 1 [Source:HGNC Symbol;Acc:HGNC:28790]	ENSG00000102390.11	PBDC1	902.91	0.435397	0.238632	1.82455	0.0680689	0.999835
ENSG00000186675	ENSG00000186675	MAGEE2	protein_coding	75782987	75785254	X	-1	chromosome	MAGE family member E2 [Source:HGNC Symbol;Acc:HGNC:24935]	ENSG00000186675.7	MAGEE2	65.3015	-0.835699	1.2684	-0.658863	0.509984	0.999835
ENSG00000102383	ENSG00000102383	ZDHHC15	protein_coding	75368427	75523502	X	-1	chromosome	zinc finger DHHC-type containing 15 [Source:HGNC Symbol;Acc:HGNC:20342]	ENSG00000102383.14	ZDHHC15	286.83	0.606975	0.236598	2.56543	0.0103047	0.999835
ENSG00000094841	ENSG00000094841	UPRT	protein_coding	75156388	75304885	X	1	chromosome	uracil phosphoribosyltransferase homolog [Source:HGNC Symbol;Acc:HGNC:28334]	ENSG00000094841.14	UPRT	449.812	0.0872281	0.215818	0.404173	0.686085	0.999835
ENSG00000131269	ENSG00000131269	ABCB7	protein_coding	75051048	75156732	X	-1	chromosome	ATP binding cassette subfamily B member 7 [Source:HGNC Symbol;Acc:HGNC:48]	ENSG00000131269.19	ABCB7	1645.05	0.201591	0.202481	0.995607	0.319441	0.999835
ENSG00000050030	ENSG00000050030	NEXMIF	protein_coding	74732856	74925485	X	-1	chromosome	neurite extension and migration factor [Source:HGNC Symbol;Acc:HGNC:29433]	ENSG00000050030.15	NEXMIF	225.081	0.171695	0.46606	0.368397	0.712577	0.999835
ENSG00000131263	ENSG00000131263	RLIM	protein_coding	74582976	74614624	X	-1	chromosome	ring finger protein, LIM domain interacting [Source:HGNC Symbol;Acc:HGNC:13429]	ENSG00000131263.13	RLIM	6470.09	0.350729	0.160309	2.18783	0.0286823	0.999835
ENSG00000204116	ENSG00000204116	CHIC1	protein_coding	73563200	73687102	X	1	chromosome	cysteine rich hydrophobic domain 1 [Source:HGNC Symbol;Acc:HGNC:1934]	ENSG00000204116.11	CHIC1	328.962	0.0175502	0.539141	0.0325523	0.974032	0.999835
ENSG00000186462	ENSG00000186462	NAP1L2	protein_coding	73212299	73214851	X	-1	chromosome	nucleosome assembly protein 1 like 2 [Source:HGNC Symbol;Acc:HGNC:7638]	ENSG00000186462.9	NAP1L2	38.9831	-0.518861	0.542395	-0.95661	0.338764	0.999835
ENSG00000275520	ENSG00000275520	FAM236A	protein_coding	72938163	72938958	X	1	chromosome	family with sequence similarity 235 member A [Source:HGNC Symbol;Acc:HGNC:44268]	ENSG00000275520.1	FAM236A	1.64546	0.429855	3.38327	0.127053	0.898898	NA
ENSG00000269502	ENSG00000269502	DMRTC1	protein_coding	72872025	72943814	X	-1	chromosome	DMRT like family C1 [Source:HGNC Symbol;Acc:HGNC:13910]	ENSG00000269502.5	DMRTC1	0.205658	0.439555	3.38327	0.12992	0.89663	NA
ENSG00000285547	ENSG00000285547	AL133500.1	protein_coding	72301691	72572843	X	-1	chromosome	novel protein	ENSG00000285547.1	AL133500.1	17.373	0.220015	0.5339	0.412091	0.680273	NA
ENSG00000125931	ENSG00000125931	CITED1	protein_coding	72301638	72307187	X	-1	chromosome	Cbp/p300 interacting transactivator with Glu/Asp rich carboxy-terminal domain 1 [Source:HGNC Symbol;Acc:HGNC:1986]	ENSG00000125931.11	CITED1	28.589	0.422643	0.821159	0.514691	0.606769	NA
ENSG00000102309	ENSG00000102309	PIN4	protein_coding	72181353	72302926	X	1	chromosome	peptidylprolyl cis/trans isomerase, NIMA-interacting 4 [Source:HGNC Symbol;Acc:HGNC:8992]	ENSG00000102309.15	PIN4	718.205	0.181459	0.232216	0.781423	0.434554	0.999835
ENSG00000204131	ENSG00000204131	NHSL2	protein_coding	71910818	72161750	X	1	chromosome	NHS like 2 [Source:HGNC Symbol;Acc:HGNC:33737]	ENSG00000204131.9	NHSL2	1487.05	0.619196	0.584104	1.06008	0.289109	0.999835
ENSG00000215115	ENSG00000215115	CXorf49	protein_coding	71714371	71718151	X	-1	chromosome	chromosome X open reading frame 49 [Source:HGNC Symbol;Acc:HGNC:30891]	ENSG00000215115.6	CXorf49	227.365	-0.787803	0.898054	-0.877233	0.38036	0.999835
ENSG00000186810	ENSG00000186810	CXCR3	protein_coding	71615916	71618511	X	-1	chromosome	C-X-C motif chemokine receptor 3 [Source:HGNC Symbol;Acc:HGNC:4540]	ENSG00000186810.8	CXCR3	320.056	-0.653739	0.788709	-0.828872	0.407177	0.999835
ENSG00000147133	ENSG00000147133	TAF1	protein_coding	71366239	71532374	X	1	chromosome	TATA-box binding protein associated factor 1 [Source:HGNC Symbol;Acc:HGNC:11535]	ENSG00000147133.15	TAF1	5443.74	0.252118	0.167249	1.50744	0.131698	0.999835
ENSG00000147166	ENSG00000147166	ITGB1BP2	protein_coding	71301750	71305371	X	1	chromosome	integrin subunit beta 1 binding protein 2 [Source:HGNC Symbol;Acc:HGNC:6154]	ENSG00000147166.11	ITGB1BP2	61.0715	-0.0440833	0.34326	-0.128425	0.897812	0.999835
ENSG00000147140	ENSG00000147140	NONO	protein_coding	71283192	71301168	X	1	chromosome	non-POU domain containing octamer binding [Source:HGNC Symbol;Acc:HGNC:7871]	ENSG00000147140.16	NONO	18302.5	0.0927357	0.173853	0.533416	0.593746	0.999835
ENSG00000169562	ENSG00000169562	GJB1	protein_coding	71215194	71225516	X	1	chromosome	gap junction protein beta 1 [Source:HGNC Symbol;Acc:HGNC:4283]	ENSG00000169562.12	GJB1	283.597	0.952608	0.831378	1.14582	0.25187	0.999835
ENSG00000196338	ENSG00000196338	NLGN3	protein_coding	71144831	71171201	X	1	chromosome	neuroligin 3 [Source:HGNC Symbol;Acc:HGNC:14289]	ENSG00000196338.12	NLGN3	220.001	-0.134228	0.363874	-0.368886	0.712213	0.999835
ENSG00000184634	ENSG00000184634	MED12	protein_coding	71118556	71142454	X	1	chromosome	mediator complex subunit 12 [Source:HGNC Symbol;Acc:HGNC:11957]	ENSG00000184634.16	MED12	5456.28	0.0185279	0.240805	0.0769416	0.93867	0.999835
ENSG00000184481	ENSG00000184481	FOXO4	protein_coding	71095851	71103532	X	1	chromosome	forkhead box O4 [Source:HGNC Symbol;Acc:HGNC:7139]	ENSG00000184481.17	FOXO4	1345.2	0.0272607	0.406972	0.0669844	0.946594	0.999835
ENSG00000147164	ENSG00000147164	SNX12	protein_coding	71056332	71073426	X	-1	chromosome	sorting nexin 12 [Source:HGNC Symbol;Acc:HGNC:14976]	ENSG00000147164.12	SNX12	2558.16	0.220702	0.211479	1.04361	0.296664	0.999835
ENSG00000165349	ENSG00000165349	SLC7A3	protein_coding	70925579	70931125	X	-1	chromosome	solute carrier family 7 member 3 [Source:HGNC Symbol;Acc:HGNC:11061]	ENSG00000165349.12	SLC7A3	3.49601	-1.29589	1.97359	-0.656615	0.511429	NA
ENSG00000120498	ENSG00000120498	TEX11	protein_coding	70528940	70908731	X	-1	chromosome	testis expressed 11 [Source:HGNC Symbol;Acc:HGNC:11733]	ENSG00000120498.13	TEX11	22.9703	-0.266513	0.359251	-0.741856	0.458175	NA
ENSG00000082458	ENSG00000082458	DLG3	protein_coding	70444835	70505490	X	1	chromosome	discs large MAGUK scaffold protein 3 [Source:HGNC Symbol;Acc:HGNC:2902]	ENSG00000082458.12	DLG3	2877.89	0.105027	0.306108	0.343104	0.73152	0.999835
ENSG00000130055	ENSG00000130055	GDPD2	protein_coding	70423031	70433390	X	1	chromosome	glycerophosphodiester phosphodiesterase domain containing 2 [Source:HGNC Symbol;Acc:HGNC:25974]	ENSG00000130055.13	GDPD2	65.9902	0.157409	0.518515	0.303576	0.761451	0.999835
ENSG00000090889	ENSG00000090889	KIF4A	protein_coding	70290104	70420886	X	1	chromosome	kinesin family member 4A [Source:HGNC Symbol;Acc:HGNC:13339]	ENSG00000090889.12	KIF4A	1976.24	-0.0735752	0.380621	-0.193303	0.846722	0.999835
ENSG00000147127	ENSG00000147127	RAB41	protein_coding	70282093	70285002	X	1	chromosome	RAB41, member RAS oncogene family [Source:HGNC Symbol;Acc:HGNC:18293]	ENSG00000147127.8	RAB41	87.1987	0.521635	2.08066	0.250706	0.802041	0.999835
ENSG00000186912	ENSG00000186912	P2RY4	protein_coding	70258170	70259764	X	-1	chromosome	pyrimidinergic receptor P2Y4 [Source:HGNC Symbol;Acc:HGNC:8542]	ENSG00000186912.6	P2RY4	11.1184	-0.412172	0.48369	-0.852141	0.394136	NA
ENSG00000204195	ENSG00000204195	AWAT1	protein_coding	70234655	70240659	X	1	chromosome	acyl-CoA wax alcohol acyltransferase 1 [Source:HGNC Symbol;Acc:HGNC:23252]	ENSG00000204195.4	AWAT1	48.5815	0.439779	3.38327	0.129986	0.896577	0.999835
ENSG00000184210	ENSG00000184210	DGAT2L6	protein_coding	70177483	70205704	X	1	chromosome	diacylglycerol O-acyltransferase 2 like 6 [Source:HGNC Symbol;Acc:HGNC:23250]	ENSG00000184210.6	DGAT2L6	36.8266	-0.207783	3.2646	-0.0636473	0.949251	0.999835
ENSG00000130054	ENSG00000130054	FAM155B	protein_coding	69505241	69532508	X	1	chromosome	family with sequence similarity 155 member B [Source:HGNC Symbol;Acc:HGNC:30701]	ENSG00000130054.4	FAM155B	80.6597	0.935695	0.509139	1.8378	0.0660923	0.999835
ENSG00000090776	ENSG00000090776	EFNB1	protein_coding	68829021	68842160	X	1	chromosome	ephrin B1 [Source:HGNC Symbol;Acc:HGNC:3226]	ENSG00000090776.6	EFNB1	1853.3	0.606644	0.453938	1.3364	0.181418	0.999835
ENSG00000130052	ENSG00000130052	STARD8	protein_coding	68647666	68725842	X	1	chromosome	StAR related lipid transfer domain containing 8 [Source:HGNC Symbol;Acc:HGNC:19161]	ENSG00000130052.13	STARD8	651.595	0.0641604	0.241716	0.265437	0.790673	0.999835
ENSG00000079482	ENSG00000079482	OPHN1	protein_coding	68042344	68433913	X	-1	chromosome	oligophrenin 1 [Source:HGNC Symbol;Acc:HGNC:8148]	ENSG00000079482.13	OPHN1	5472.84	0.0873344	0.226952	0.384815	0.700375	0.999835
ENSG00000131080	ENSG00000131080	EDA2R	protein_coding	66595637	66639298	X	-1	chromosome	ectodysplasin A2 receptor [Source:HGNC Symbol;Acc:HGNC:17756]	ENSG00000131080.15	EDA2R	90.2104	-0.0801806	0.518564	-0.15462	0.877121	0.999835
ENSG00000147065	ENSG00000147065	MSN	protein_coding	65588377	65741931	X	1	chromosome	moesin [Source:HGNC Symbol;Acc:HGNC:7373]	ENSG00000147065.17	MSN	28096.9	0.134545	0.322598	0.417068	0.676629	0.999835
ENSG00000102053	ENSG00000102053	ZC3H12B	protein_coding	65366638	65507887	X	1	chromosome	zinc finger CCCH-type containing 12B [Source:HGNC Symbol;Acc:HGNC:17407]	ENSG00000102053.12	ZC3H12B	495.835	-0.216642	0.236421	-0.91634	0.359489	0.999835
ENSG00000126970	ENSG00000126970	ZC4H2	protein_coding	64915802	65034713	X	-1	chromosome	zinc finger C4H2-type containing [Source:HGNC Symbol;Acc:HGNC:24931]	ENSG00000126970.16	ZC4H2	390.401	-0.503465	0.46962	-1.07207	0.283689	0.999835
ENSG00000102043	ENSG00000102043	MTMR8	protein_coding	64268081	64395452	X	-1	chromosome	myotubularin related protein 8 [Source:HGNC Symbol;Acc:HGNC:16825]	ENSG00000102043.16	MTMR8	109.367	0.43872	0.379535	1.15594	0.247705	0.999835
ENSG00000198881	ENSG00000198881	ASB12	protein_coding	64224194	64230607	X	-1	chromosome	ankyrin repeat and SOCS box containing 12 [Source:HGNC Symbol;Acc:HGNC:19763]	ENSG00000198881.10	ASB12	8.24242	-0.0770812	0.876005	-0.0879916	0.929883	NA
ENSG00000198205	ENSG00000198205	ZXDA	protein_coding	57906708	57910820	X	-1	chromosome	zinc finger X-linked duplicated A [Source:HGNC Symbol;Acc:HGNC:13198]	ENSG00000198205.6	ZXDA	505.028	-0.00893009	0.259231	-0.0344483	0.97252	0.999835
ENSG00000215174	ENSG00000215174	NLRP2B	protein_coding	57677067	57680260	X	-1	chromosome	NLR family pyrin domain containing 2B [Source:HGNC Symbol;Acc:HGNC:29887]	ENSG00000215174.2	NLRP2B	18.3448	-0.161227	1.11126	-0.145085	0.884644	NA
ENSG00000198455	ENSG00000198455	ZXDB	protein_coding	57591652	57597545	X	1	chromosome	zinc finger X-linked duplicated B [Source:HGNC Symbol;Acc:HGNC:13199]	ENSG00000198455.4	ZXDB	1126.09	0.122801	0.231361	0.530778	0.595572	0.999835
ENSG00000165591	ENSG00000165591	FAAH2	protein_coding	57286706	57489196	X	1	chromosome	fatty acid amide hydrolase 2 [Source:HGNC Symbol;Acc:HGNC:26440]	ENSG00000165591.6	FAAH2	443.42	-0.523574	0.461568	-1.13434	0.256652	0.999835
ENSG00000147059	ENSG00000147059	SPIN2A	protein_coding	57134530	57137625	X	-1	chromosome	spindlin family member 2A [Source:HGNC Symbol;Acc:HGNC:20694]	ENSG00000147059.8	SPIN2A	1053.32	0.341882	0.254119	1.34536	0.178509	0.999835
ENSG00000102349	ENSG00000102349	KLF8	protein_coding	56232356	56291531	X	1	chromosome	Kruppel like factor 8 [Source:HGNC Symbol;Acc:HGNC:6351]	ENSG00000102349.18	KLF8	1264.86	-0.0551769	0.281538	-0.195984	0.844623	0.999835
ENSG00000083750	ENSG00000083750	RRAGB	protein_coding	55717739	55758774	X	1	chromosome	Ras related GTP binding B [Source:HGNC Symbol;Acc:HGNC:19901]	ENSG00000083750.12	RRAGB	632.198	0.296518	0.285376	1.03904	0.298785	0.999835
ENSG00000189299	ENSG00000189299	FOXR2	protein_coding	55623400	55626192	X	1	chromosome	forkhead box R2 [Source:HGNC Symbol;Acc:HGNC:30469]	ENSG00000189299.7	FOXR2	3.02958	0.188024	3.36259	0.0559164	0.955408	NA
ENSG00000187601	ENSG00000187601	MAGEH1	protein_coding	55452127	55453566	X	1	chromosome	MAGE family member H1 [Source:HGNC Symbol;Acc:HGNC:24092]	ENSG00000187601.5	MAGEH1	443.795	0.252922	0.35699	0.708486	0.478644	0.999835
ENSG00000204279	ENSG00000204279	PAGE3	protein_coding	55258412	55264846	X	-1	chromosome	PAGE family member 3 [Source:HGNC Symbol;Acc:HGNC:4110]	ENSG00000204279.7	PAGE3	3.42406	0.124879	3.38256	0.0369185	0.97055	NA
ENSG00000238269	ENSG00000238269	PAGE2B	protein_coding	55075030	55078909	X	1	chromosome	PAGE family member 2B [Source:HGNC Symbol;Acc:HGNC:31805]	ENSG00000238269.9	PAGE2B	4.29641	0.591591	1.05482	0.560847	0.574902	NA
ENSG00000169188	ENSG00000169188	APEX2	protein_coding	55000363	55009057	X	1	chromosome	apurinic/apyrimidinic endodeoxyribonuclease 2 [Source:HGNC Symbol;Acc:HGNC:17889]	ENSG00000169188.5	APEX2	1376.28	0.104447	0.194851	0.536033	0.591936	0.999835
ENSG00000158571	ENSG00000158571	PFKFB1	protein_coding	54932961	54998534	X	-1	chromosome	6-phosphofructo-2-kinase/fructose-2,6-biphosphatase 1 [Source:HGNC Symbol;Acc:HGNC:8872]	ENSG00000158571.11	PFKFB1	158.153	0.34846	0.599733	0.581026	0.561223	0.999835
ENSG00000067445	ENSG00000067445	TRO	protein_coding	54920462	54931431	X	1	chromosome	trophinin [Source:HGNC Symbol;Acc:HGNC:12326]	ENSG00000067445.21	TRO	534.184	-0.116612	0.332416	-0.350803	0.725736	0.999835
ENSG00000102313	ENSG00000102313	ITIH6	protein_coding	54748918	54798255	X	-1	chromosome	inter-alpha-trypsin inhibitor heavy chain family member 6 [Source:HGNC Symbol;Acc:HGNC:28907]	ENSG00000102313.9	ITIH6	45.2016	0.253933	0.462949	0.548511	0.583341	0.999835
ENSG00000130119	ENSG00000130119	GNL3L	protein_coding	54530211	54567289	X	1	chromosome	G protein nucleolar 3 like [Source:HGNC Symbol;Acc:HGNC:25553]	ENSG00000130119.16	GNL3L	7364.56	0.116866	0.185855	0.628803	0.529478	0.999835
ENSG00000184083	ENSG00000184083	FAM120C	protein_coding	54068324	54183281	X	-1	chromosome	family with sequence similarity 120C [Source:HGNC Symbol;Acc:HGNC:16949]	ENSG00000184083.12	FAM120C	1862.81	0.351915	0.223418	1.57514	0.115223	0.999835
ENSG00000256045	ENSG00000256045	MTRNR2L10	protein_coding	55181392	55182442	X	-1	chromosome	MT-RNR2 like 10 [Source:HGNC Symbol;Acc:HGNC:37167]	ENSG00000256045.3	MTRNR2L10	40.0877	0.222587	3.37076	0.0660348	0.94735	0.999835
ENSG00000172943	ENSG00000172943	PHF8	protein_coding	53936676	54048958	X	-1	chromosome	PHD finger protein 8 [Source:HGNC Symbol;Acc:HGNC:20672]	ENSG00000172943.19	PHF8	3578.4	0.146605	0.148036	0.990336	0.32201	0.999835
ENSG00000086758	ENSG00000086758	HUWE1	protein_coding	53532096	53686728	X	-1	chromosome	HECT, UBA and WWE domain containing E3 ubiquitin protein ligase 1 [Source:HGNC Symbol;Acc:HGNC:30892]	ENSG00000086758.16	HUWE1	43940.3	0.230267	0.212011	1.08611	0.277431	0.999835
ENSG00000158423	ENSG00000158423	RIBC1	protein_coding	53422690	53431120	X	1	chromosome	RIB43A domain with coiled-coils 1 [Source:HGNC Symbol;Acc:HGNC:26537]	ENSG00000158423.17	RIBC1	105.735	0.097535	0.346168	0.281757	0.77813	0.999835
ENSG00000072501	ENSG00000072501	SMC1A	protein_coding	53374149	53422728	X	-1	chromosome	structural maintenance of chromosomes 1A [Source:HGNC Symbol;Acc:HGNC:11111]	ENSG00000072501.17	SMC1A	14020	0.24137	0.228618	1.05578	0.29107	0.999835
ENSG00000184205	ENSG00000184205	TSPYL2	protein_coding	53082367	53088540	X	1	chromosome	TSPY like 2 [Source:HGNC Symbol;Acc:HGNC:24358]	ENSG00000184205.14	TSPYL2	1827.82	0.304866	0.262689	1.16056	0.245822	0.999835
ENSG00000268350	ENSG00000268350	FAM156A	protein_coding	52926402	52995472	X	-1	chromosome	family with sequence similarity 156 member A [Source:HGNC Symbol;Acc:HGNC:30114]	ENSG00000268350.7	FAM156A	1660.74	0.0100466	0.192578	0.0521691	0.958394	0.999835
ENSG00000179304	ENSG00000179304	FAM156B	protein_coding	52891306	52908560	X	1	chromosome	family with sequence similarity 156 member B [Source:HGNC Symbol;Acc:HGNC:31962]	ENSG00000179304.16	FAM156B	456.347	0.221607	0.391286	0.566355	0.571153	0.999835
ENSG00000171402	ENSG00000171402	XAGE3	protein_coding	52862525	52868083	X	-1	chromosome	X antigen family member 3 [Source:HGNC Symbol;Acc:HGNC:14618]	ENSG00000171402.15	XAGE3	1.62964	0.134357	3.34226	0.0401996	0.967934	NA
ENSG00000171405	ENSG00000171405	XAGE5	protein_coding	52812204	52818301	X	1	chromosome	X antigen family member 5 [Source:HGNC Symbol;Acc:HGNC:30930]	ENSG00000171405.12	XAGE5	0.591912	0.777263	3.36066	0.231282	0.817095	NA
ENSG00000268447	ENSG00000268447	SSX2B	protein_coding	52751132	52790305	X	1	chromosome	SSX family member 2B [Source:HGNC Symbol;Acc:HGNC:22263]	ENSG00000268447.5	SSX2B	0.0471454	0.111896	3.37367	0.0331674	0.973541	NA
ENSG00000204382	ENSG00000204382	XAGE1B	protein_coding	52512077	52520803	X	-1	chromosome	X antigen family member 1B [Source:HGNC Symbol;Acc:HGNC:25400]	ENSG00000204382.11	XAGE1B	0.224374	0.965267	3.37192	0.286266	0.774674	NA
ENSG00000204379	ENSG00000204379	XAGE1A	protein_coding	52495808	52500812	X	1	chromosome	X antigen family member 1A [Source:HGNC Symbol;Acc:HGNC:4111]	ENSG00000204379.11	XAGE1A	10.1447	1.64052	3.33223	0.492318	0.622495	NA
ENSG00000187243	ENSG00000187243	MAGED4B	protein_coding	52061827	52069248	X	-1	chromosome	MAGE family member D4B [Source:HGNC Symbol;Acc:HGNC:22880]	ENSG00000187243.16	MAGED4B	2079.37	0.227653	0.360878	0.63083	0.528152	0.999835
ENSG00000189369	ENSG00000189369	GSPT2	protein_coding	51743442	51746232	X	1	chromosome	G1 to S phase transition 2 [Source:HGNC Symbol;Acc:HGNC:4622]	ENSG00000189369.9	GSPT2	419.234	-0.276392	0.421629	-0.655534	0.512124	0.999835
ENSG00000283093	ENSG00000283093	CENPVL2	protein_coding	51681212	51682831	X	-1	chromosome	centromere protein V like 2 [Source:HGNC Symbol;Acc:HGNC:43879]	ENSG00000283093.1	CENPVL2	3.70401	0.0861047	3.34299	0.0257568	0.979451	NA
ENSG00000224109	ENSG00000224109	CENPVL3	protein_coding	51617024	51618968	X	-1	chromosome	centromere protein V like 3 [Source:HGNC Symbol;Acc:HGNC:43880]	ENSG00000224109.3	CENPVL3	14.3283	1.30601	2.48722	0.525088	0.599522	NA
ENSG00000196368	ENSG00000196368	NUDT11	protein_coding	51490011	51496592	X	-1	chromosome	nudix hydrolase 11 [Source:HGNC Symbol;Acc:HGNC:18011]	ENSG00000196368.5	NUDT11	103.392	0.130935	0.656724	0.199376	0.841969	0.999835
ENSG00000187690	ENSG00000187690	EZHIP	protein_coding	51406948	51408843	X	1	chromosome	EZH inhibitory protein [Source:HGNC Symbol;Acc:HGNC:33738]	ENSG00000187690.4	EZHIP	6.71862	0.867059	1.24342	0.697319	0.485603	NA
ENSG00000158352	ENSG00000158352	SHROOM4	protein_coding	50591647	50814302	X	-1	chromosome	shroom family member 4 [Source:HGNC Symbol;Acc:HGNC:29215]	ENSG00000158352.15	SHROOM4	1262.16	0.0618813	0.292692	0.211422	0.832558	0.999835
ENSG00000101951	ENSG00000101951	PAGE4	protein_coding	49829260	49834264	X	1	chromosome	PAGE family member 4 [Source:HGNC Symbol;Acc:HGNC:4108]	ENSG00000101951.17	PAGE4	0.160151	0.977043	3.36943	0.289973	0.771837	NA
ENSG00000068985	ENSG00000068985	PAGE1	protein_coding	49687447	49695984	X	-1	chromosome	PAGE family member 1 [Source:HGNC Symbol;Acc:HGNC:4107]	ENSG00000068985.5	PAGE1	1.8515	0.811766	3.36269	0.241403	0.809242	NA
ENSG00000189064	ENSG00000189064	GAGE2A	protein_coding	49589529	49596827	X	1	chromosome	G antigen 2A [Source:HGNC Symbol;Acc:HGNC:4099]	ENSG00000189064.8	GAGE2A	1.50705	0.989975	3.36296	0.294376	0.768471	NA
ENSG00000205777	ENSG00000205777	GAGE1	protein_coding	49589496	49608536	X	1	chromosome	G antigen 1 [Source:HGNC Symbol;Acc:HGNC:4098]	ENSG00000205777.17	GAGE1	5.06272	2.90404	3.34203	0.868944	0.384878	NA
ENSG00000224902	ENSG00000224902	GAGE12H	protein_coding	49579983	49587301	X	1	chromosome	G antigen 12H [Source:HGNC Symbol;Acc:HGNC:31908]	ENSG00000224902.5	GAGE12H	0.0707802	0.879898	3.37277	0.260883	0.794183	NA
ENSG00000216649	ENSG00000216649	GAGE12E	protein_coding	49551333	49558649	X	1	chromosome	G antigen 12E [Source:HGNC Symbol;Acc:HGNC:31905]	ENSG00000216649.3	GAGE12E	0.0982158	1.16942	3.37025	0.346984	0.728604	NA
ENSG00000275113	ENSG00000275113	GAGE2E	protein_coding	49341192	49345922	X	1	chromosome	G antigen 2E [Source:HGNC Symbol;Acc:HGNC:31960]	ENSG00000275113.1	GAGE2E	0.405616	-1.14342	3.34417	-0.341914	0.732416	NA
ENSG00000215274	ENSG00000215274	GAGE10	protein_coding	49303669	49319844	X	1	chromosome	G antigen 10 [Source:HGNC Symbol;Acc:HGNC:30968]	ENSG00000215274.5	GAGE10	0.491914	-0.199933	2.88804	-0.069228	0.944808	NA
ENSG00000101997	ENSG00000101997	CCDC22	protein_coding	49235470	49250520	X	1	chromosome	coiled-coil domain containing 22 [Source:HGNC Symbol;Acc:HGNC:28909]	ENSG00000101997.13	CCDC22	892.501	0.0447604	0.220583	0.202919	0.839198	0.999835
ENSG00000102001	ENSG00000102001	CACNA1F	protein_coding	49205063	49233371	X	-1	chromosome	calcium voltage-gated channel subunit alpha1 F [Source:HGNC Symbol;Acc:HGNC:1393]	ENSG00000102001.12	CACNA1F	39.3307	0.34297	0.353204	0.971026	0.331535	0.999835
ENSG00000102003	ENSG00000102003	SYP	protein_coding	49187804	49200259	X	-1	chromosome	synaptophysin [Source:HGNC Symbol;Acc:HGNC:11506]	ENSG00000102003.10	SYP	354.184	0.110354	0.212833	0.518502	0.604108	0.999835
ENSG00000012211	ENSG00000012211	PRICKLE3	protein_coding	49174802	49186528	X	-1	chromosome	prickle planar cell polarity protein 3 [Source:HGNC Symbol;Acc:HGNC:6645]	ENSG00000012211.13	PRICKLE3	2348.23	0.0814886	0.217183	0.375206	0.707507	0.999835
ENSG00000068394	ENSG00000068394	GPKOW	protein_coding	49113407	49123735	X	-1	chromosome	G-patch domain and KOW motifs [Source:HGNC Symbol;Acc:HGNC:30677]	ENSG00000068394.11	GPKOW	1212.34	0.142837	0.1842	0.775447	0.438076	0.999835
ENSG00000196998	ENSG00000196998	WDR45	protein_coding	49074433	49101170	X	-1	chromosome	WD repeat domain 45 [Source:HGNC Symbol;Acc:HGNC:28912]	ENSG00000196998.19	WDR45	1991.18	0.108423	0.174984	0.619614	0.535512	0.999835
ENSG00000288053	ENSG00000288053	AC231657.3	protein_coding	49071470	49079887	X	-1	chromosome	novel protein	ENSG00000288053.1	AC231657.3	2.31253	0.471308	3.31455	0.142194	0.886927	NA
ENSG00000147144	ENSG00000147144	CCDC120	protein_coding	49053572	49069857	X	1	chromosome	coiled-coil domain containing 120 [Source:HGNC Symbol;Acc:HGNC:28910]	ENSG00000147144.13	CCDC120	1830.7	-0.0823306	0.360134	-0.228611	0.819171	0.999835
ENSG00000068323	ENSG00000068323	TFE3	protein_coding	49028726	49043410	X	-1	chromosome	transcription factor binding to IGHM enhancer 3 [Source:HGNC Symbol;Acc:HGNC:11752]	ENSG00000068323.17	TFE3	3571.29	0.272434	0.185445	1.46908	0.141811	0.999835
ENSG00000068400	ENSG00000068400	GRIPAP1	protein_coding	48973720	49002264	X	-1	chromosome	GRIP1 associated protein 1 [Source:HGNC Symbol;Acc:HGNC:18706]	ENSG00000068400.13	GRIPAP1	3731.99	0.0160404	0.15031	0.106715	0.915015	0.999835
ENSG00000102057	ENSG00000102057	KCND1	protein_coding	48961378	48971844	X	-1	chromosome	potassium voltage-gated channel subfamily D member 1 [Source:HGNC Symbol;Acc:HGNC:6237]	ENSG00000102057.10	KCND1	284.757	-0.174292	0.21424	-0.813536	0.415911	0.999835
ENSG00000068308	ENSG00000068308	OTUD5	protein_coding	48922028	48958386	X	-1	chromosome	OTU deubiquitinase 5 [Source:HGNC Symbol;Acc:HGNC:25402]	ENSG00000068308.13	OTUD5	3695.08	0.183134	0.172629	1.06085	0.288757	0.999835
ENSG00000102096	ENSG00000102096	PIM2	protein_coding	48913182	48919024	X	-1	chromosome	Pim-2 proto-oncogene, serine/threonine kinase [Source:HGNC Symbol;Acc:HGNC:8987]	ENSG00000102096.9	PIM2	1842.13	-0.733885	0.337721	-2.17305	0.0297764	0.999835
ENSG00000102100	ENSG00000102100	SLC35A2	protein_coding	48903180	48911958	X	-1	chromosome	solute carrier family 35 member A2 [Source:HGNC Symbol;Acc:HGNC:11022]	ENSG00000102100.16	SLC35A2	2326.03	-0.14844	0.310673	-0.477802	0.632791	0.999835
ENSG00000126768	ENSG00000126768	TIMM17B	protein_coding	48893447	48898143	X	-1	chromosome	translocase of inner mitochondrial membrane 17B [Source:HGNC Symbol;Acc:HGNC:17310]	ENSG00000126768.12	TIMM17B	1208.27	-0.140422	0.246229	-0.570292	0.56848	0.999835
ENSG00000102103	ENSG00000102103	PQBP1	protein_coding	48890197	48903143	X	1	chromosome	polyglutamine binding protein 1 [Source:HGNC Symbol;Acc:HGNC:9330]	ENSG00000102103.16	PQBP1	2353.14	0.0277268	0.194969	0.142211	0.886913	0.999835
ENSG00000102109	ENSG00000102109	PCSK1N	protein_coding	48831096	48835610	X	-1	chromosome	proprotein convertase subtilisin/kexin type 1 inhibitor [Source:HGNC Symbol;Acc:HGNC:17301]	ENSG00000102109.9	PCSK1N	1113.8	0.363997	0.410733	0.886212	0.375503	0.999835
ENSG00000187682	ENSG00000187682	ERAS	protein_coding	48826513	48830138	X	1	chromosome	ES cell expressed Ras [Source:HGNC Symbol;Acc:HGNC:5174]	ENSG00000187682.2	ERAS	4.84431	-1.35505	1.07336	-1.26243	0.206793	NA
ENSG00000094631	ENSG00000094631	HDAC6	protein_coding	48801377	48824982	X	1	chromosome	histone deacetylase 6 [Source:HGNC Symbol;Acc:HGNC:14064]	ENSG00000094631.21	HDAC6	3237.45	0.102458	0.174722	0.586406	0.557603	0.999835
ENSG00000102145	ENSG00000102145	GATA1	protein_coding	48786554	48794311	X	1	chromosome	GATA binding protein 1 [Source:HGNC Symbol;Acc:HGNC:4170]	ENSG00000102145.14	GATA1	30.4744	-1.36706	1.20766	-1.13199	0.257637	NA
ENSG00000171433	ENSG00000171433	GLOD5	protein_coding	48761747	48773648	X	1	chromosome	glyoxalase domain containing 5 [Source:HGNC Symbol;Acc:HGNC:33358]	ENSG00000171433.12	GLOD5	20.8075	0.677089	0.642059	1.05456	0.291627	NA
ENSG00000015285	ENSG00000015285	WAS	protein_coding	48676596	48691427	X	1	chromosome	WASP actin nucleation promoting factor [Source:HGNC Symbol;Acc:HGNC:12731]	ENSG00000015285.10	WAS	1066.11	0.389487	0.458139	0.850149	0.395242	0.999835
ENSG00000101940	ENSG00000101940	WDR13	protein_coding	48590042	48608869	X	1	chromosome	WD repeat domain 13 [Source:HGNC Symbol;Acc:HGNC:14352]	ENSG00000101940.18	WDR13	3165.3	-0.0859256	0.2442	-0.351865	0.724939	0.999835
ENSG00000102317	ENSG00000102317	RBM3	protein_coding	48574449	48581162	X	1	chromosome	RNA binding motif protein 3 [Source:HGNC Symbol;Acc:HGNC:9900]	ENSG00000102317.18	RBM3	8924.36	-0.0294386	0.193279	-0.152312	0.878941	0.999835
ENSG00000147155	ENSG00000147155	EBP	protein_coding	48521799	48528716	X	1	chromosome	EBP cholestenol delta-isomerase [Source:HGNC Symbol;Acc:HGNC:3133]	ENSG00000147155.11	EBP	2067.82	-0.137345	0.288578	-0.475936	0.63412	0.999835
ENSG00000102312	ENSG00000102312	PORCN	protein_coding	48508962	48520814	X	1	chromosome	porcupine O-acyltransferase [Source:HGNC Symbol;Acc:HGNC:17652]	ENSG00000102312.22	PORCN	375.854	0.194267	0.233749	0.831092	0.405922	0.999835
ENSG00000068438	ENSG00000068438	FTSJ1	protein_coding	48476021	48486364	X	1	chromosome	FtsJ RNA 2'-O-methyltransferase 1 [Source:HGNC Symbol;Acc:HGNC:13254]	ENSG00000068438.15	FTSJ1	1996.06	-0.0720445	0.237551	-0.303281	0.761676	0.999835
ENSG00000017483	ENSG00000017483	SLC38A5	protein_coding	48458537	48470260	X	-1	chromosome	solute carrier family 38 member 5 [Source:HGNC Symbol;Acc:HGNC:18070]	ENSG00000017483.15	SLC38A5	291.214	-0.761049	0.481295	-1.58125	0.113821	0.999835
ENSG00000268009	ENSG00000268009	SSX4	protein_coding	48383516	48393347	X	1	chromosome	SSX family member 4 [Source:HGNC Symbol;Acc:HGNC:11338]	ENSG00000268009.6	SSX4	52.0778	-0.898471	1.16327	-0.772367	0.439897	0.999835
ENSG00000126752	ENSG00000126752	SSX1	protein_coding	48255317	48267444	X	1	chromosome	SSX family member 1 [Source:HGNC Symbol;Acc:HGNC:11335]	ENSG00000126752.7	SSX1	181.332	1.25144	3.34468	0.374158	0.708287	0.999835
ENSG00000165583	ENSG00000165583	SSX5	protein_coding	48186220	48196763	X	-1	chromosome	SSX family member 5 [Source:HGNC Symbol;Acc:HGNC:11339]	ENSG00000165583.14	SSX5	0.551037	0.222817	3.36092	0.0662965	0.947142	NA
ENSG00000101890	ENSG00000101890	GUCY2F	protein_coding	109372906	109482086	X	-1	chromosome	guanylate cyclase 2F, retinal [Source:HGNC Symbol;Acc:HGNC:4691]	ENSG00000101890.5	GUCY2F	1.233	-0.0578075	1.43395	-0.0403134	0.967843	NA
ENSG00000221994	ENSG00000221994	ZNF630	protein_coding	47983356	48071658	X	-1	chromosome	zinc finger protein 630 [Source:HGNC Symbol;Acc:HGNC:28855]	ENSG00000221994.10	ZNF630	319.178	-0.0453314	0.287693	-0.157568	0.874797	0.999835
ENSG00000126756	ENSG00000126756	UXT	protein_coding	47651796	47659180	X	-1	chromosome	ubiquitously expressed prefoldin like chaperone [Source:HGNC Symbol;Acc:HGNC:12641]	ENSG00000126756.12	UXT	1295.79	0.142342	0.220257	0.646255	0.518114	0.999835
ENSG00000126767	ENSG00000126767	ELK1	protein_coding	47635521	47650604	X	-1	chromosome	ETS transcription factor ELK1 [Source:HGNC Symbol;Acc:HGNC:3321]	ENSG00000126767.18	ELK1	2540.85	-0.0735171	0.22294	-0.329761	0.741581	0.999835
ENSG00000126759	ENSG00000126759	CFP	protein_coding	47623172	47630305	X	-1	chromosome	complement factor properdin [Source:HGNC Symbol;Acc:HGNC:8864]	ENSG00000126759.13	CFP	168.228	0.164291	0.562266	0.292194	0.770138	0.999835
ENSG00000102265	ENSG00000102265	TIMP1	protein_coding	47582408	47586789	X	1	chromosome	TIMP metallopeptidase inhibitor 1 [Source:HGNC Symbol;Acc:HGNC:11820]	ENSG00000102265.12	TIMP1	12736.9	0.260929	0.536787	0.486094	0.6269	0.999835
ENSG00000147124	ENSG00000147124	ZNF41	protein_coding	47445879	47482946	X	-1	chromosome	zinc finger protein 41 [Source:HGNC Symbol;Acc:HGNC:13107]	ENSG00000147124.12	ZNF41	940.972	0.296899	0.18788	1.58026	0.114047	0.999835
ENSG00000102225	ENSG00000102225	CDK16	protein_coding	47217860	47229997	X	1	chromosome	cyclin dependent kinase 16 [Source:HGNC Symbol;Acc:HGNC:8749]	ENSG00000102225.16	CDK16	9209.88	0.163389	0.248832	0.656622	0.511424	0.999835
ENSG00000130985	ENSG00000130985	UBA1	protein_coding	47190861	47215128	X	1	chromosome	ubiquitin like modifier activating enzyme 1 [Source:HGNC Symbol;Acc:HGNC:12469]	ENSG00000130985.17	UBA1	21041.3	0.0798591	0.249389	0.32022	0.748802	0.999835
ENSG00000182872	ENSG00000182872	RBM10	protein_coding	47145221	47186813	X	1	chromosome	RNA binding motif protein 10 [Source:HGNC Symbol;Acc:HGNC:9896]	ENSG00000182872.16	RBM10	3994.89	-0.0284364	0.187119	-0.151969	0.879211	0.999835
ENSG00000130988	ENSG00000130988	RGN	protein_coding	47078355	47093314	X	1	chromosome	regucalcin [Source:HGNC Symbol;Acc:HGNC:9989]	ENSG00000130988.13	RGN	118.644	0.318974	0.365099	0.873663	0.382302	0.999835
ENSG00000102221	ENSG00000102221	JADE3	protein_coding	46912276	47061242	X	1	chromosome	jade family PHD finger 3 [Source:HGNC Symbol;Acc:HGNC:22982]	ENSG00000102221.14	JADE3	1707.17	0.0887024	0.266943	0.33229	0.739671	0.999835
ENSG00000065923	ENSG00000065923	SLC9A7	protein_coding	46599251	46759118	X	-1	chromosome	solute carrier family 9 member A7 [Source:HGNC Symbol;Acc:HGNC:17123]	ENSG00000065923.10	SLC9A7	5887.84	-0.171516	0.36923	-0.464523	0.642273	0.999835
ENSG00000147113	ENSG00000147113	DIPK2B	protein_coding	45148373	45200901	X	-1	chromosome	divergent protein kinase domain 2B [Source:HGNC Symbol;Acc:HGNC:25866]	ENSG00000147113.17	DIPK2B	1111.7	0.0427624	0.651194	0.0656677	0.947642	0.999835
ENSG00000147050	ENSG00000147050	KDM6A	protein_coding	44873177	45112602	X	1	chromosome	lysine demethylase 6A [Source:HGNC Symbol;Acc:HGNC:12637]	ENSG00000147050.14	KDM6A	3796.08	0.198776	0.216378	0.918651	0.358278	0.999835
ENSG00000069509	ENSG00000069509	FUNDC1	protein_coding	44523639	44542859	X	-1	chromosome	FUN14 domain containing 1 [Source:HGNC Symbol;Acc:HGNC:28746]	ENSG00000069509.6	FUNDC1	400.319	0.45825	0.227976	2.01008	0.0444223	0.999835
ENSG00000069535	ENSG00000069535	MAOB	protein_coding	43766610	43882450	X	-1	chromosome	monoamine oxidase B [Source:HGNC Symbol;Acc:HGNC:6834]	ENSG00000069535.14	MAOB	884.745	-0.0181848	0.461976	-0.0393629	0.968601	0.999835
ENSG00000189221	ENSG00000189221	MAOA	protein_coding	43654907	43746824	X	1	chromosome	monoamine oxidase A [Source:HGNC Symbol;Acc:HGNC:6833]	ENSG00000189221.9	MAOA	1113.81	0.209453	0.642695	0.325898	0.744501	0.999835
ENSG00000102055	ENSG00000102055	PPP1R2C	protein_coding	42777366	42778163	X	-1	chromosome	PPP1R2C family member C [Source:HGNC Symbol;Acc:HGNC:16324]	ENSG00000102055.7	PPP1R2C	0.140983	0.341913	3.36735	0.101538	0.919123	NA
ENSG00000171659	ENSG00000171659	GPR34	protein_coding	41688973	41697275	X	1	chromosome	G protein-coupled receptor 34 [Source:HGNC Symbol;Acc:HGNC:4490]	ENSG00000171659.15	GPR34	604.941	0.619509	0.578032	1.07176	0.28383	0.999835
ENSG00000147044	ENSG00000147044	CASK	protein_coding	41514934	41923645	X	-1	chromosome	calcium/calmodulin dependent serine protein kinase [Source:HGNC Symbol;Acc:HGNC:1497]	ENSG00000147044.21	CASK	5429.52	0.0850592	0.238989	0.355913	0.721906	0.999835
ENSG00000188937	ENSG00000188937	NYX	protein_coding	41447434	41475710	X	1	chromosome	nyctalopin [Source:HGNC Symbol;Acc:HGNC:8082]	ENSG00000188937.5	NYX	1.0655	0.0740774	2.4971	0.0296654	0.976334	NA
ENSG00000215301	ENSG00000215301	DDX3X	protein_coding	41333284	41364472	X	1	chromosome	DEAD-box helicase 3 X-linked [Source:HGNC Symbol;Acc:HGNC:2745]	ENSG00000215301.10	DDX3X	21166.2	0.198026	0.117483	1.68557	0.0918779	0.999835
ENSG00000124486	ENSG00000124486	USP9X	protein_coding	41085445	41236579	X	1	chromosome	ubiquitin specific peptidase 9 X-linked [Source:HGNC Symbol;Acc:HGNC:12632]	ENSG00000124486.13	USP9X	20551.1	0.330984	0.139565	2.37155	0.0177138	0.999835
ENSG00000180182	ENSG00000180182	MED14	protein_coding	40648305	40735858	X	-1	chromosome	mediator complex subunit 14 [Source:HGNC Symbol;Acc:HGNC:2370]	ENSG00000180182.11	MED14	4721.71	0.091843	0.165081	0.556352	0.57797	0.999835
ENSG00000238205	ENSG00000238205	MPC1L	protein_coding	40623566	40624136	X	1	chromosome	mitochondrial pyruvate carrier 1 like [Source:HGNC Symbol;Acc:HGNC:44205]	ENSG00000238205.3	MPC1L	0.17362	0.746081	3.37858	0.220827	0.825227	NA
ENSG00000182220	ENSG00000182220	ATP6AP2	protein_coding	40579372	40606848	X	1	chromosome	ATPase H+ transporting accessory protein 2 [Source:HGNC Symbol;Acc:HGNC:18305]	ENSG00000182220.15	ATP6AP2	5065.37	-0.0507259	0.30638	-0.165565	0.868499	0.999835
ENSG00000183337	ENSG00000183337	BCOR	protein_coding	40049815	40177329	X	-1	chromosome	BCL6 corepressor [Source:HGNC Symbol;Acc:HGNC:20893]	ENSG00000183337.17	BCOR	4084.48	0.0317765	0.231053	0.137529	0.890613	0.999835
ENSG00000165175	ENSG00000165175	MID1IP1	protein_coding	38801432	38806537	X	1	chromosome	MID1 interacting protein 1 [Source:HGNC Symbol;Acc:HGNC:20715]	ENSG00000165175.15	MID1IP1	2158.92	0.161308	0.243446	0.662605	0.507583	0.999835
ENSG00000156298	ENSG00000156298	TSPAN7	protein_coding	38561370	38688920	X	1	chromosome	tetraspanin 7 [Source:HGNC Symbol;Acc:HGNC:11854]	ENSG00000156298.12	TSPAN7	395.305	0.525983	0.670372	0.784614	0.43268	0.999835
ENSG00000036473	ENSG00000036473	OTC	protein_coding	38352586	38421446	X	1	chromosome	ornithine carbamoyltransferase [Source:HGNC Symbol;Acc:HGNC:8512]	ENSG00000036473.8	OTC	8.97926	1.86821	3.32673	0.561575	0.574406	NA
ENSG00000156313	ENSG00000156313	RPGR	protein_coding	38269170	38327544	X	-1	chromosome	retinitis pigmentosa GTPase regulator [Source:HGNC Symbol;Acc:HGNC:10295]	ENSG00000156313.14	RPGR	783.612	0.226922	0.188557	1.20346	0.228797	0.999835
ENSG00000101955	ENSG00000101955	SRPX	protein_coding	38149336	38220924	X	-1	chromosome	sushi repeat containing protein X-linked [Source:HGNC Symbol;Acc:HGNC:11309]	ENSG00000101955.15	SRPX	490.503	-0.178997	0.364482	-0.491101	0.623355	0.999835
ENSG00000229674	ENSG00000229674	AL121578.2	protein_coding	37994252	37994918	X	1	chromosome	novel histone family protein	ENSG00000229674.2	AL121578.2	0.118626	0.93713	3.36571	0.278434	0.780679	NA
ENSG00000165169	ENSG00000165169	DYNLT3	protein_coding	37836757	37847571	X	-1	chromosome	dynein light chain Tctex-type 3 [Source:HGNC Symbol;Acc:HGNC:11694]	ENSG00000165169.11	DYNLT3	823.612	0.160675	0.287325	0.559208	0.57602	0.999835
ENSG00000147036	ENSG00000147036	LANCL3	protein_coding	37571569	37684463	X	1	chromosome	LanC like 3 [Source:HGNC Symbol;Acc:HGNC:24767]	ENSG00000147036.11	LANCL3	166.748	-0.258855	0.28976	-0.893341	0.371674	0.999835
ENSG00000198173	ENSG00000198173	FAM47C	protein_coding	37008397	37011666	X	1	chromosome	family with sequence similarity 47 member C [Source:HGNC Symbol;Acc:HGNC:25301]	ENSG00000198173.4	FAM47C	2.23053	0.593826	2.67636	0.221878	0.824409	NA
ENSG00000189023	ENSG00000189023	MAGEB16	protein_coding	35798342	35803735	X	1	chromosome	MAGE family member B16 [Source:HGNC Symbol;Acc:HGNC:21188]	ENSG00000189023.10	MAGEB16	0.360087	0.656626	3.35295	0.195835	0.844739	NA
ENSG00000189132	ENSG00000189132	FAM47B	protein_coding	34942796	34944915	X	1	chromosome	family with sequence similarity 47 member B [Source:HGNC Symbol;Acc:HGNC:26659]	ENSG00000189132.6	FAM47B	0.0844827	0.027629	3.36891	0.00820116	0.993456	NA
ENSG00000185448	ENSG00000185448	FAM47A	protein_coding	34129756	34132314	X	-1	chromosome	family with sequence similarity 47 member A [Source:HGNC Symbol;Acc:HGNC:29962]	ENSG00000185448.10	FAM47A	18.8604	0.728541	3.36716	0.216367	0.828702	NA
ENSG00000198947	ENSG00000198947	DMD	protein_coding	31097677	33339441	X	-1	chromosome	dystrophin [Source:HGNC Symbol;Acc:HGNC:2928]	ENSG00000198947.15	DMD	4957.12	0.121381	0.314112	0.386424	0.699182	0.999835
ENSG00000132446	ENSG00000132446	FTHL17	protein_coding	31071233	31072041	X	-1	chromosome	ferritin heavy chain like 17 [Source:HGNC Symbol;Acc:HGNC:3987]	ENSG00000132446.7	FTHL17	43.1985	-0.500595	3.34486	-0.149661	0.881032	0.999835
ENSG00000157625	ENSG00000157625	TAB3	protein_coding	30827442	30975084	X	-1	chromosome	TGF-beta activated kinase 1 (MAP3K7) binding protein 3 [Source:HGNC Symbol;Acc:HGNC:30681]	ENSG00000157625.15	TAB3	2785.77	0.118763	0.197897	0.600124	0.548423	0.999835
ENSG00000120289	ENSG00000120289	MAGEB4	protein_coding	30242000	30244187	X	1	chromosome	MAGE family member B4 [Source:HGNC Symbol;Acc:HGNC:6811]	ENSG00000120289.12	MAGEB4	35.3172	0.859282	0.973391	0.882772	0.37736	0.999835
ENSG00000169306	ENSG00000169306	IL1RAPL1	protein_coding	28587446	29956718	X	1	chromosome	interleukin 1 receptor accessory protein like 1 [Source:HGNC Symbol;Acc:HGNC:5996]	ENSG00000169306.10	IL1RAPL1	7.86122	-0.402724	1.00209	-0.401886	0.687768	NA
ENSG00000226372	ENSG00000226372	DCAF8L1	protein_coding	27977992	27981449	X	-1	chromosome	DDB1 and CUL4 associated factor 8 like 1 [Source:HGNC Symbol;Acc:HGNC:31810]	ENSG00000226372.4	DCAF8L1	6.43222	0.0779449	3.363	0.0231772	0.981509	NA
ENSG00000224960	ENSG00000224960	PPP4R3C	protein_coding	27460207	27463341	X	-1	chromosome	protein phosphatase 4 regulatory subunit 3C [Source:HGNC Symbol;Acc:HGNC:33146]	ENSG00000224960.5	PPP4R3C	2.75579	-0.444371	3.34543	-0.132829	0.894328	NA
ENSG00000176746	ENSG00000176746	MAGEB6	protein_coding	26192440	26195646	X	1	chromosome	MAGE family member B6 [Source:HGNC Symbol;Acc:HGNC:23796]	ENSG00000176746.6	MAGEB6	6.48829	0.826352	3.33026	0.248134	0.804031	NA
ENSG00000176774	ENSG00000176774	MAGEB18	protein_coding	26138343	26140736	X	1	chromosome	MAGE family member B18 [Source:HGNC Symbol;Acc:HGNC:28515]	ENSG00000176774.6	MAGEB18	0.254274	0.192287	3.35498	0.0573138	0.954295	NA
ENSG00000004848	ENSG00000004848	ARX	protein_coding	25003694	25016420	X	-1	chromosome	aristaless related homeobox [Source:HGNC Symbol;Acc:HGNC:18060]	ENSG00000004848.8	ARX	55.9335	-0.763387	0.455111	-1.67737	0.0934707	0.999835
ENSG00000101868	ENSG00000101868	POLA1	protein_coding	24693909	24996986	X	1	chromosome	DNA polymerase alpha 1, catalytic subunit [Source:HGNC Symbol;Acc:HGNC:9173]	ENSG00000101868.11	POLA1	2413.04	0.192869	0.208028	0.927128	0.35386	0.999835
ENSG00000005889	ENSG00000005889	ZFX	protein_coding	24149173	24216255	X	1	chromosome	zinc finger protein X-linked [Source:HGNC Symbol;Acc:HGNC:12869]	ENSG00000005889.15	ZFX	4393.16	0.255176	0.180601	1.41293	0.157676	0.999835
ENSG00000174010	ENSG00000174010	KLHL15	protein_coding	23983720	24027186	X	-1	chromosome	kelch like family member 15 [Source:HGNC Symbol;Acc:HGNC:29347]	ENSG00000174010.9	KLHL15	1127.78	0.12101	0.187826	0.644264	0.519404	0.999835
ENSG00000184831	ENSG00000184831	APOO	protein_coding	23833353	23907938	X	-1	chromosome	apolipoprotein O [Source:HGNC Symbol;Acc:HGNC:28727]	ENSG00000184831.14	APOO	597.639	0.328721	0.243972	1.34737	0.177861	0.999835
ENSG00000130066	ENSG00000130066	SAT1	protein_coding	23783173	23786226	X	1	chromosome	spermidine/spermine N1-acetyltransferase 1 [Source:HGNC Symbol;Acc:HGNC:10540]	ENSG00000130066.16	SAT1	10302.8	0.266745	0.328632	0.811685	0.416973	0.999835
ENSG00000123130	ENSG00000123130	ACOT9	protein_coding	23701055	23766475	X	-1	chromosome	acyl-CoA thioesterase 9 [Source:HGNC Symbol;Acc:HGNC:17152]	ENSG00000123130.17	ACOT9	2506.25	0.308699	0.172689	1.78759	0.0738416	0.999835
ENSG00000123131	ENSG00000123131	PRDX4	protein_coding	23664262	23686397	X	1	chromosome	peroxiredoxin 4 [Source:HGNC Symbol;Acc:HGNC:17169]	ENSG00000123131.13	PRDX4	3381.19	-0.111243	0.247648	-0.449196	0.65329	0.999835
ENSG00000165186	ENSG00000165186	PTCHD1	protein_coding	23334849	23404374	X	1	chromosome	patched domain containing 1 [Source:HGNC Symbol;Acc:HGNC:26392]	ENSG00000165186.12	PTCHD1	606.843	0.334318	0.377137	0.886461	0.375369	0.999835
ENSG00000102174	ENSG00000102174	PHEX	protein_coding	22032325	22251310	X	1	chromosome	phosphate regulating endopeptidase homolog X-linked [Source:HGNC Symbol;Acc:HGNC:8918]	ENSG00000102174.9	PHEX	127.706	0.603219	0.54522	1.10638	0.268563	0.999835
ENSG00000230797	ENSG00000230797	YY2	protein_coding	21855987	21858740	X	1	chromosome	YY2 transcription factor [Source:HGNC Symbol;Acc:HGNC:31684]	ENSG00000230797.3	YY2	178.566	0.208605	0.24371	0.855955	0.392023	0.999835
ENSG00000091482	ENSG00000091482	SMPX	protein_coding	21705978	21758116	X	-1	chromosome	small muscle protein X-linked [Source:HGNC Symbol;Acc:HGNC:11122]	ENSG00000091482.8	SMPX	6.90712	0.81913	1.31491	0.622957	0.533313	NA
ENSG00000185915	ENSG00000185915	KLHL34	protein_coding	21654690	21658330	X	-1	chromosome	kelch like family member 34 [Source:HGNC Symbol;Acc:HGNC:26634]	ENSG00000185915.5	KLHL34	67.7378	0.241971	0.852621	0.283797	0.776566	0.999835
ENSG00000149970	ENSG00000149970	CNKSR2	protein_coding	21372801	21654695	X	1	chromosome	connector enhancer of kinase suppressor of Ras 2 [Source:HGNC Symbol;Acc:HGNC:19701]	ENSG00000149970.16	CNKSR2	321.264	0.239576	0.355621	0.673683	0.500513	0.999835
ENSG00000177189	ENSG00000177189	RPS6KA3	protein_coding	20149911	20267519	X	-1	chromosome	ribosomal protein S6 kinase A3 [Source:HGNC Symbol;Acc:HGNC:10432]	ENSG00000177189.14	RPS6KA3	3936.6	0.428231	0.24001	1.78422	0.0743876	0.999835
ENSG00000173674	ENSG00000173674	EIF1AX	protein_coding	20124525	20141838	X	-1	chromosome	eukaryotic translation initiation factor 1A X-linked [Source:HGNC Symbol;Acc:HGNC:3250]	ENSG00000173674.11	EIF1AX	5672.06	0.318494	0.184102	1.72999	0.0836329	0.999835
ENSG00000184368	ENSG00000184368	MAP7D2	protein_coding	20006713	20116907	X	-1	chromosome	MAP7 domain containing 2 [Source:HGNC Symbol;Acc:HGNC:25899]	ENSG00000184368.16	MAP7D2	79.8974	0.291539	0.398731	0.731166	0.464677	0.999835
ENSG00000173681	ENSG00000173681	BCLAF3	protein_coding	19912860	19970298	X	-1	chromosome	BCLAF1 and THRAP3 family member 3 [Source:HGNC Symbol;Acc:HGNC:27413]	ENSG00000173681.16	BCLAF3	1232.11	0.230667	0.163085	1.41439	0.157246	0.999835
ENSG00000147010	ENSG00000147010	SH3KBP1	protein_coding	19533977	19887600	X	-1	chromosome	SH3 domain containing kinase binding protein 1 [Source:HGNC Symbol;Acc:HGNC:13867]	ENSG00000147010.18	SH3KBP1	4828.46	0.587191	0.449482	1.30637	0.191426	0.999835
ENSG00000180815	ENSG00000180815	MAP3K15	protein_coding	19360056	19515261	X	-1	chromosome	mitogen-activated protein kinase kinase kinase 15 [Source:HGNC Symbol;Acc:HGNC:31689]	ENSG00000180815.14	MAP3K15	1007.3	0.0551227	0.22235	0.24791	0.804204	0.999835
ENSG00000131828	ENSG00000131828	PDHA1	protein_coding	19343893	19361718	X	1	chromosome	pyruvate dehydrogenase E1 alpha 1 subunit [Source:HGNC Symbol;Acc:HGNC:8806]	ENSG00000131828.14	PDHA1	4314.21	0.393787	0.198106	1.98776	0.0468386	0.999835
ENSG00000044446	ENSG00000044446	PHKA2	protein_coding	18892298	18984114	X	-1	chromosome	phosphorylase kinase regulatory subunit alpha 2 [Source:HGNC Symbol;Acc:HGNC:8926]	ENSG00000044446.12	PHKA2	2588.44	-0.0328888	0.271271	-0.12124	0.903501	0.999835
ENSG00000008086	ENSG00000008086	CDKL5	protein_coding	18425583	18653629	X	1	chromosome	cyclin dependent kinase like 5 [Source:HGNC Symbol;Acc:HGNC:11411]	ENSG00000008086.12	CDKL5	3184.74	0.127989	0.18053	0.708963	0.478347	0.999835
ENSG00000102098	ENSG00000102098	SCML2	protein_coding	18239313	18354688	X	-1	chromosome	Scm polycomb group protein like 2 [Source:HGNC Symbol;Acc:HGNC:10581]	ENSG00000102098.19	SCML2	428.963	0.0835481	0.254661	0.328075	0.742855	0.999835
ENSG00000131831	ENSG00000131831	RAI2	protein_coding	17800049	17861337	X	-1	chromosome	retinoic acid induced 2 [Source:HGNC Symbol;Acc:HGNC:9835]	ENSG00000131831.18	RAI2	226.499	0.201628	0.697028	0.289268	0.772376	0.999835
ENSG00000047634	ENSG00000047634	SCML1	protein_coding	17737449	17754988	X	1	chromosome	Scm polycomb group protein like 1 [Source:HGNC Symbol;Acc:HGNC:10580]	ENSG00000047634.15	SCML1	386.3	0.144297	0.275559	0.523652	0.600521	0.999835
ENSG00000188158	ENSG00000188158	NHS	protein_coding	17375420	17735994	X	1	chromosome	NHS actin remodeling regulator [Source:HGNC Symbol;Acc:HGNC:7820]	ENSG00000188158.15	NHS	952.861	-0.0474571	0.370411	-0.12812	0.898054	0.999835
ENSG00000169891	ENSG00000169891	REPS2	protein_coding	16946658	17153272	X	1	chromosome	RALBP1 associated Eps domain containing 2 [Source:HGNC Symbol;Acc:HGNC:9963]	ENSG00000169891.18	REPS2	1674	0.438073	0.293106	1.49459	0.135022	0.999835
ENSG00000102054	ENSG00000102054	RBBP7	protein_coding	16839283	16870414	X	-1	chromosome	RB binding protein 7, chromatin remodeling factor [Source:HGNC Symbol;Acc:HGNC:9890]	ENSG00000102054.17	RBBP7	7526.03	0.176213	0.219936	0.8012	0.423016	0.999835
ENSG00000086712	ENSG00000086712	TXLNG	protein_coding	16786432	16844519	X	1	chromosome	taxilin gamma [Source:HGNC Symbol;Acc:HGNC:18578]	ENSG00000086712.13	TXLNG	3009.59	0.503482	0.223296	2.25477	0.0241475	0.999835
ENSG00000047230	ENSG00000047230	CTPS2	protein_coding	16587999	16712936	X	-1	chromosome	CTP synthase 2 [Source:HGNC Symbol;Acc:HGNC:2520]	ENSG00000047230.15	CTPS2	2384.23	0.248233	0.169568	1.46391	0.143218	0.999835
ENSG00000126010	ENSG00000126010	GRPR	protein_coding	16123565	16153518	X	1	chromosome	gastrin releasing peptide receptor [Source:HGNC Symbol;Acc:HGNC:4609]	ENSG00000126010.6	GRPR	17.661	-0.0434815	0.662697	-0.065613	0.947686	NA
ENSG00000169239	ENSG00000169239	CA5B	protein_coding	15688830	15788411	X	1	chromosome	carbonic anhydrase 5B [Source:HGNC Symbol;Acc:HGNC:1378]	ENSG00000169239.13	CA5B	1994.2	0.182167	0.215328	0.846001	0.397552	0.999835
ENSG00000285602	ENSG00000285602	AC097625.2	protein_coding	15561047	15675608	X	-1	chromosome	novel protein	ENSG00000285602.1	AC097625.2	53.4124	0.664754	0.390729	1.70132	0.0888837	0.999835
ENSG00000102010	ENSG00000102010	BMX	protein_coding	15464246	15556529	X	1	chromosome	BMX non-receptor tyrosine kinase [Source:HGNC Symbol;Acc:HGNC:1079]	ENSG00000102010.15	BMX	78.7163	0.314698	0.834897	0.37693	0.706226	0.999835
ENSG00000087842	ENSG00000087842	PIR	protein_coding	15384799	15493564	X	-1	chromosome	pirin [Source:HGNC Symbol;Acc:HGNC:30048]	ENSG00000087842.11	PIR	492.529	0.342838	0.255156	1.34364	0.179064	0.999835
ENSG00000165197	ENSG00000165197	VEGFD	protein_coding	15345596	15384413	X	-1	chromosome	vascular endothelial growth factor D [Source:HGNC Symbol;Acc:HGNC:3708]	ENSG00000165197.5	VEGFD	25.8787	0.0422353	0.759694	0.0555951	0.955664	NA
ENSG00000165195	ENSG00000165195	PIGA	protein_coding	15319451	15335580	X	-1	chromosome	phosphatidylinositol glycan anchor biosynthesis class A [Source:HGNC Symbol;Acc:HGNC:8957]	ENSG00000165195.15	PIGA	1043.34	0.0750628	0.173529	0.432566	0.66533	0.999835
ENSG00000165192	ENSG00000165192	ASB11	protein_coding	15281697	15315640	X	-1	chromosome	ankyrin repeat and SOCS box containing 11 [Source:HGNC Symbol;Acc:HGNC:17186]	ENSG00000165192.14	ASB11	51.7894	-0.0399038	0.345462	-0.115508	0.908042	0.999835
ENSG00000101958	ENSG00000101958	GLRA2	protein_coding	14529298	14731812	X	1	chromosome	glycine receptor alpha 2 [Source:HGNC Symbol;Acc:HGNC:4327]	ENSG00000101958.14	GLRA2	22.0245	0.649705	3.36472	0.193093	0.846886	NA
ENSG00000046651	ENSG00000046651	OFD1	protein_coding	13734745	13769357	X	1	chromosome	OFD1 centriole and centriolar satellite protein [Source:HGNC Symbol;Acc:HGNC:2567]	ENSG00000046651.15	OFD1	3240.44	0.147036	0.134297	1.09485	0.273581	0.999835
ENSG00000196459	ENSG00000196459	TRAPPC2	protein_coding	13712244	13734635	X	-1	chromosome	trafficking protein particle complex 2 [Source:HGNC Symbol;Acc:HGNC:23068]	ENSG00000196459.14	TRAPPC2	1958.01	0.0770422	0.135816	0.567254	0.570542	0.999835
ENSG00000123595	ENSG00000123595	RAB9A	protein_coding	13689128	13710504	X	1	chromosome	RAB9A, member RAS oncogene family [Source:HGNC Symbol;Acc:HGNC:9792]	ENSG00000123595.8	RAB9A	1246.76	0.0381865	0.19111	0.199814	0.841626	0.999835
ENSG00000198759	ENSG00000198759	EGFL6	protein_coding	13569601	13633575	X	1	chromosome	EGF like domain multiple 6 [Source:HGNC Symbol;Acc:HGNC:3235]	ENSG00000198759.12	EGFL6	245.302	-0.698313	0.652298	-1.07054	0.284376	0.999835
ENSG00000101916	ENSG00000101916	TLR8	protein_coding	12906620	12923169	X	1	chromosome	toll like receptor 8 [Source:HGNC Symbol;Acc:HGNC:15632]	ENSG00000101916.11	TLR8	556.423	0.512933	0.702349	0.730311	0.4652	0.999835
ENSG00000101911	ENSG00000101911	PRPS2	protein_coding	12791355	12824222	X	1	chromosome	phosphoribosyl pyrophosphate synthetase 2 [Source:HGNC Symbol;Acc:HGNC:9465]	ENSG00000101911.12	PRPS2	2466.53	0.114205	0.237075	0.481724	0.630002	0.999835
ENSG00000004961	ENSG00000004961	HCCS	protein_coding	11111301	11123086	X	1	chromosome	holocytochrome c synthase [Source:HGNC Symbol;Acc:HGNC:4837]	ENSG00000004961.15	HCCS	1082.97	0.276856	0.201916	1.37114	0.17033	0.999835
ENSG00000101871	ENSG00000101871	MID1	protein_coding	10445310	10833654	X	-1	chromosome	midline 1 [Source:HGNC Symbol;Acc:HGNC:7095]	ENSG00000101871.14	MID1	2681.36	0.453499	0.259193	1.74965	0.080178	0.999835
ENSG00000073464	ENSG00000073464	CLCN4	protein_coding	10156945	10237660	X	1	chromosome	chloride voltage-gated channel 4 [Source:HGNC Symbol;Acc:HGNC:2022]	ENSG00000073464.12	CLCN4	1050.87	-0.0414404	0.299922	-0.138171	0.890106	0.999835
ENSG00000146950	ENSG00000146950	SHROOM2	protein_coding	9786429	9949443	X	1	chromosome	shroom family member 2 [Source:HGNC Symbol;Acc:HGNC:630]	ENSG00000146950.13	SHROOM2	1121.32	-0.177794	0.490084	-0.362782	0.716768	0.999835
ENSG00000101850	ENSG00000101850	GPR143	protein_coding	9725346	9786297	X	-1	chromosome	G protein-coupled receptor 143 [Source:HGNC Symbol;Acc:HGNC:20145]	ENSG00000101850.13	GPR143	224.025	-0.578757	0.61968	-0.933961	0.350324	0.999835
ENSG00000101849	ENSG00000101849	TBL1X	protein_coding	9463295	9741037	X	1	chromosome	transducin beta like 1 X-linked [Source:HGNC Symbol;Acc:HGNC:11585]	ENSG00000101849.17	TBL1X	5059.56	0.15539	0.265342	0.585623	0.558129	0.999835
ENSG00000177138	ENSG00000177138	FAM9B	protein_coding	9024232	9295682	X	-1	chromosome	family with sequence similarity 9 member B [Source:HGNC Symbol;Acc:HGNC:18404]	ENSG00000177138.17	FAM9B	21.2794	0.0883621	0.432782	0.204172	0.838219	NA
ENSG00000183304	ENSG00000183304	FAM9A	protein_coding	8790795	8801383	X	-1	chromosome	family with sequence similarity 9 member A [Source:HGNC Symbol;Acc:HGNC:18403]	ENSG00000183304.10	FAM9A	0.185991	0.758634	3.36357	0.225544	0.821556	NA
ENSG00000205642	ENSG00000205642	VCX3B	protein_coding	8464830	8466510	X	1	chromosome	variable charge X-linked 3B [Source:HGNC Symbol;Acc:HGNC:31838]	ENSG00000205642.10	VCX3B	9.72	-0.701611	1.06562	-0.658409	0.510275	NA
ENSG00000177504	ENSG00000177504	VCX2	protein_coding	8169944	8171267	X	-1	chromosome	variable charge X-linked 2 [Source:HGNC Symbol;Acc:HGNC:18158]	ENSG00000177504.10	VCX2	2.49695	0.765649	3.37714	0.226715	0.820645	NA
ENSG00000006757	ENSG00000006757	PNPLA4	protein_coding	7898247	7927739	X	-1	chromosome	patatin like phospholipase domain containing 4 [Source:HGNC Symbol;Acc:HGNC:24887]	ENSG00000006757.12	PNPLA4	656.077	0.116807	0.426655	0.273773	0.784259	0.999835
ENSG00000182583	ENSG00000182583	VCX	protein_coding	7842262	7844143	X	1	chromosome	variable charge X-linked [Source:HGNC Symbol;Acc:HGNC:12667]	ENSG00000182583.12	VCX	6.06158	0.494716	1.30509	0.379068	0.704637	NA
ENSG00000130021	ENSG00000130021	PUDP	protein_coding	6667865	7148190	X	-1	chromosome	pseudouridine 5'-phosphatase [Source:HGNC Symbol;Acc:HGNC:16818]	ENSG00000130021.14	PUDP	693.787	0.142935	0.20282	0.704736	0.480974	0.999835
ENSG00000146938	ENSG00000146938	NLGN4X	protein_coding	5840637	6228867	X	-1	chromosome	neuroligin 4 X-linked [Source:HGNC Symbol;Acc:HGNC:14287]	ENSG00000146938.16	NLGN4X	129.644	0.908392	0.619974	1.46521	0.142864	0.999835
ENSG00000203926	ENSG00000203926	SPANXA2	protein_coding	141589708	141590762	X	1	chromosome	SPANX family member A2 [Source:HGNC Symbol;Acc:HGNC:14328]	ENSG00000203926.5	SPANXA2	1.92313	0.569648	3.37519	0.168775	0.865974	NA
ENSG00000183943	ENSG00000183943	PRKX	protein_coding	3604340	3713649	X	-1	chromosome	protein kinase X-linked [Source:HGNC Symbol;Acc:HGNC:9441]	ENSG00000183943.6	PRKX	7007.82	-0.0652583	0.33844	-0.192821	0.847099	0.999835
ENSG00000101825	ENSG00000101825	MXRA5	protein_coding	3308565	3346652	X	-1	chromosome	matrix remodeling associated 5 [Source:HGNC Symbol;Acc:HGNC:7539]	ENSG00000101825.8	MXRA5	14598.4	-0.137369	0.352732	-0.389442	0.696949	0.999835
ENSG00000062096	ENSG00000062096	ARSF	protein_coding	3041471	3112727	X	1	chromosome	arylsulfatase F [Source:HGNC Symbol;Acc:HGNC:721]	ENSG00000062096.15	ARSF	3.92605	0.00179157	0.89529	0.00200111	0.998403	NA
ENSG00000124343	ENSG00000124343	XG	protein_coding	2752048	2816500	X	1	chromosome	Xg glycoprotein (Xg blood group) [Source:HGNC Symbol;Acc:HGNC:12806]	ENSG00000124343.13	XG	201.103	1.37834	0.475662	2.89772	0.00375881	0.643034
ENSG00000002586	ENSG00000002586	CD99	protein_coding	2691187	2741309	X	1	chromosome	CD99 molecule (Xg blood group) [Source:HGNC Symbol;Acc:HGNC:7082]	ENSG00000002586.20	CD99	6893.16	0.0463355	0.283688	0.163333	0.870257	0.999835
ENSG00000214717	ENSG00000214717	ZBED1	protein_coding	2486414	2500976	X	-1	chromosome	zinc finger BED-type containing 1 [Source:HGNC Symbol;Acc:HGNC:447]	ENSG00000214717.12	ZBED1	4847.87	-0.112959	0.243764	-0.463395	0.643082	0.999835
ENSG00000169084	ENSG00000169084	DHRSX	protein_coding	2219506	2502805	X	-1	chromosome	dehydrogenase/reductase X-linked [Source:HGNC Symbol;Acc:HGNC:18399]	ENSG00000169084.15	DHRSX	1270.53	-0.131427	0.265398	-0.495208	0.620453	0.999835
ENSG00000196433	ENSG00000196433	ASMT	protein_coding	1615059	1643081	X	1	chromosome	acetylserotonin O-methyltransferase [Source:HGNC Symbol;Acc:HGNC:750]	ENSG00000196433.13	ASMT	2.89951	-0.323877	0.87121	-0.371756	0.710075	NA
ENSG00000197976	ENSG00000197976	AKAP17A	protein_coding	1591604	1602520	X	1	chromosome	A-kinase anchoring protein 17A [Source:HGNC Symbol;Acc:HGNC:18783]	ENSG00000197976.12	AKAP17A	3927.93	0.0201472	0.132337	0.152241	0.878997	0.999835
ENSG00000182162	ENSG00000182162	P2RY8	protein_coding	1462581	1537185	X	-1	chromosome	P2Y receptor family member 8 [Source:HGNC Symbol;Acc:HGNC:15524]	ENSG00000182162.11	P2RY8	585.997	-0.723433	0.575705	-1.2566	0.208898	0.999835
ENSG00000169100	ENSG00000169100	SLC25A6	protein_coding	1386152	1392113	X	-1	chromosome	solute carrier family 25 member 6 [Source:HGNC Symbol;Acc:HGNC:10992]	ENSG00000169100.14	SLC25A6	17705.9	0.035462	0.189142	0.187489	0.851277	0.999835
ENSG00000185291	ENSG00000185291	IL3RA	protein_coding	1336616	1382689	X	1	chromosome	interleukin 3 receptor subunit alpha [Source:HGNC Symbol;Acc:HGNC:6012]	ENSG00000185291.12	IL3RA	563.303	0.0798049	0.624169	0.127858	0.898261	0.999835
ENSG00000198223	ENSG00000198223	CSF2RA	protein_coding	1268800	1310381	X	1	chromosome	colony stimulating factor 2 receptor alpha subunit [Source:HGNC Symbol;Acc:HGNC:2435]	ENSG00000198223.16	CSF2RA	652.993	0.305241	0.361161	0.845166	0.398018	0.999835
ENSG00000205755	ENSG00000205755	CRLF2	protein_coding	1187549	1212723	X	-1	chromosome	cytokine receptor like factor 2 [Source:HGNC Symbol;Acc:HGNC:14281]	ENSG00000205755.12	CRLF2	19.8626	-0.118067	0.405635	-0.291067	0.771	NA
ENSG00000167393	ENSG00000167393	PPP2R3B	protein_coding	333933	386955	X	-1	chromosome	protein phosphatase 2 regulatory subunit B''beta [Source:HGNC Symbol;Acc:HGNC:13417]	ENSG00000167393.18	PPP2R3B	2774.51	-0.296146	0.327109	-0.905342	0.365284	0.999835
ENSG00000178605	ENSG00000178605	GTPBP6	protein_coding	304529	318819	X	-1	chromosome	GTP binding protein 6 (putative) [Source:HGNC Symbol;Acc:HGNC:30189]	ENSG00000178605.13	GTPBP6	2469.77	0.0341531	0.172764	0.197687	0.84329	0.999835
ENSG00000182378	ENSG00000182378	PLCXD1	protein_coding	276322	303356	X	1	chromosome	phosphatidylinositol specific phospholipase C X domain containing 1 [Source:HGNC Symbol;Acc:HGNC:23148]	ENSG00000182378.14	PLCXD1	2731.47	-0.232437	0.247217	-0.940212	0.347109	0.999835
ENSG00000278384	ENSG00000278384	AL354822.1	protein_coding	51867	54893	GL000218.1	-1	scaffold	NULL	ENSG00000278384.1	AL354822.1	914.635	-0.00219879	0.170532	-0.0128937	0.989713	0.999835
ENSG00000198727	ENSG00000198727	MT-CYB	protein_coding	14747	15887	MT	1	chromosome	mitochondrially encoded cytochrome b [Source:HGNC Symbol;Acc:HGNC:7427]	ENSG00000198727.2	MT-CYB	430753	0.174696	0.35375	0.49384	0.621419	0.999835
ENSG00000198695	ENSG00000198695	MT-ND6	protein_coding	14149	14673	MT	-1	chromosome	mitochondrially encoded NADH:ubiquinone oxidoreductase core subunit 6 [Source:HGNC Symbol;Acc:HGNC:7462]	ENSG00000198695.2	MT-ND6	140255	-0.189392	0.27032	-0.700621	0.48354	0.999835
ENSG00000212907	ENSG00000212907	MT-ND4L	protein_coding	10470	10766	MT	1	chromosome	mitochondrially encoded NADH:ubiquinone oxidoreductase core subunit 4L [Source:HGNC Symbol;Acc:HGNC:7460]	ENSG00000212907.2	MT-ND4L	125007	-0.0176355	0.27259	-0.0646962	0.948416	0.999835
ENSG00000198938	ENSG00000198938	MT-CO3	protein_coding	9207	9990	MT	1	chromosome	mitochondrially encoded cytochrome c oxidase III [Source:HGNC Symbol;Acc:HGNC:7422]	ENSG00000198938.2	MT-CO3	544017	0.0394886	0.316349	0.124826	0.900661	0.999835
ENSG00000228253	ENSG00000228253	MT-ATP8	protein_coding	8366	8572	MT	1	chromosome	mitochondrially encoded ATP synthase membrane subunit 8 [Source:HGNC Symbol;Acc:HGNC:7415]	ENSG00000228253.1	MT-ATP8	86931.2	0.0828644	0.348613	0.237697	0.812116	0.999835
ENSG00000198712	ENSG00000198712	MT-CO2	protein_coding	7586	8269	MT	1	chromosome	mitochondrially encoded cytochrome c oxidase II [Source:HGNC Symbol;Acc:HGNC:7421]	ENSG00000198712.1	MT-CO2	487371	-0.128658	0.211929	-0.607081	0.543797	0.999835
ENSG00000126733	ENSG00000126733	DACH2	protein_coding	86148451	86832604	X	1	chromosome	dachshund family transcription factor 2 [Source:HGNC Symbol;Acc:HGNC:16814]	ENSG00000126733.21	DACH2	4.97268	-0.126935	1.25079	-0.101484	0.919166	NA
ENSG00000198763	ENSG00000198763	MT-ND2	protein_coding	4470	5511	MT	1	chromosome	mitochondrially encoded NADH:ubiquinone oxidoreductase core subunit 2 [Source:HGNC Symbol;Acc:HGNC:7456]	ENSG00000198763.3	MT-ND2	496767	0.217695	0.265235	0.820763	0.411782	0.999835
ENSG00000198888	ENSG00000198888	MT-ND1	protein_coding	3307	4262	MT	1	chromosome	mitochondrially encoded NADH:ubiquinone oxidoreductase core subunit 1 [Source:HGNC Symbol;Acc:HGNC:7455]	ENSG00000198888.2	MT-ND1	456846	0.185763	0.333506	0.557	0.577528	0.999835
ENSG00000148408	ENSG00000148408	CACNA1B	protein_coding	137877782	138124624	9	1	chromosome	calcium voltage-gated channel subunit alpha1 B [Source:HGNC Symbol;Acc:HGNC:1389]	ENSG00000148408.13	CACNA1B	184.076	0.220293	0.406877	0.541423	0.588216	0.999835
ENSG00000181090	ENSG00000181090	EHMT1	protein_coding	137618992	137870016	9	1	chromosome	euchromatic histone lysine methyltransferase 1 [Source:HGNC Symbol;Acc:HGNC:24650]	ENSG00000181090.21	EHMT1	6654.44	0.129897	0.248482	0.522763	0.601139	0.999835
ENSG00000165724	ENSG00000165724	ZMYND19	protein_coding	137582081	137590512	9	-1	chromosome	zinc finger MYND-type containing 19 [Source:HGNC Symbol;Acc:HGNC:21146]	ENSG00000165724.6	ZMYND19	1409.2	0.0586169	0.169527	0.345767	0.729517	0.999835
ENSG00000148399	ENSG00000148399	DPH7	protein_coding	137554444	137578925	9	-1	chromosome	diphthamide biosynthesis 7 [Source:HGNC Symbol;Acc:HGNC:25199]	ENSG00000148399.13	DPH7	1172.84	0.000743215	0.218044	0.00340856	0.99728	0.999835
ENSG00000182154	ENSG00000182154	MRPL41	protein_coding	137551879	137552555	9	1	chromosome	mitochondrial ribosomal protein L41 [Source:HGNC Symbol;Acc:HGNC:14492]	ENSG00000182154.8	MRPL41	1497.7	0.129599	0.281758	0.459966	0.64554	0.999835
ENSG00000165802	ENSG00000165802	NSMF	protein_coding	137447573	137459334	9	-1	chromosome	NMDA receptor synaptonuclear signaling and neuronal migration factor [Source:HGNC Symbol;Acc:HGNC:29843]	ENSG00000165802.22	NSMF	3730.03	0.0425479	0.220024	0.193379	0.846662	0.999835
ENSG00000188833	ENSG00000188833	ENTPD8	protein_coding	137434364	137441816	9	-1	chromosome	ectonucleoside triphosphate diphosphohydrolase 8 [Source:HGNC Symbol;Acc:HGNC:24860]	ENSG00000188833.9	ENTPD8	119.254	-0.450099	0.528736	-0.851274	0.394617	0.999835
ENSG00000188747	ENSG00000188747	NOXA1	protein_coding	137423350	137434406	9	1	chromosome	NADPH oxidase activator 1 [Source:HGNC Symbol;Acc:HGNC:10668]	ENSG00000188747.8	NOXA1	518.546	-0.146797	0.277292	-0.529396	0.596531	0.999835
ENSG00000187609	ENSG00000187609	EXD3	protein_coding	137306896	137423211	9	-1	chromosome	exonuclease 3'-5' domain containing 3 [Source:HGNC Symbol;Acc:HGNC:26023]	ENSG00000187609.16	EXD3	1032.05	-0.266246	0.24563	-1.08393	0.278396	0.999835
ENSG00000198435	ENSG00000198435	NRARP	protein_coding	137299631	137302271	9	-1	chromosome	NOTCH regulated ankyrin repeat protein [Source:HGNC Symbol;Acc:HGNC:33843]	ENSG00000198435.4	NRARP	3991.11	0.132567	0.272401	0.486661	0.626498	0.999835
ENSG00000198113	ENSG00000198113	TOR4A	protein_coding	137277726	137282641	9	1	chromosome	torsin family 4 member A [Source:HGNC Symbol;Acc:HGNC:25981]	ENSG00000198113.3	TOR4A	946.073	-0.102311	0.379137	-0.269853	0.787273	0.999835
ENSG00000188986	ENSG00000188986	NELFB	protein_coding	137255327	137273542	9	1	chromosome	negative elongation factor complex member B [Source:HGNC Symbol;Acc:HGNC:24324]	ENSG00000188986.7	NELFB	3147.22	-0.00411228	0.142341	-0.0288904	0.976952	0.999835
ENSG00000197768	ENSG00000197768	STPG3	protein_coding	137251261	137253483	9	1	chromosome	sperm-tail PG-rich repeat containing 3 [Source:HGNC Symbol;Acc:HGNC:37285]	ENSG00000197768.10	STPG3	149.726	0.617291	0.429083	1.43863	0.150255	0.999835
ENSG00000188163	ENSG00000188163	FAM166A	protein_coding	137243584	137247770	9	-1	chromosome	family with sequence similarity 166 member A [Source:HGNC Symbol;Acc:HGNC:33818]	ENSG00000188163.8	FAM166A	144.414	0.277073	0.561555	0.493403	0.621728	0.999835
ENSG00000188229	ENSG00000188229	TUBB4B	protein_coding	137241287	137243707	9	1	chromosome	tubulin beta 4B class IVb [Source:HGNC Symbol;Acc:HGNC:20771]	ENSG00000188229.6	TUBB4B	13364.2	-0.0745839	0.181665	-0.410557	0.681397	0.999835
ENSG00000233198	ENSG00000233198	RNF224	protein_coding	137227271	137229638	9	1	chromosome	ring finger protein 224 [Source:HGNC Symbol;Acc:HGNC:41912]	ENSG00000233198.3	RNF224	115.679	0.291443	0.426203	0.683813	0.494093	0.999835
ENSG00000197191	ENSG00000197191	CYSRT1	protein_coding	137224635	137226315	9	1	chromosome	cysteine rich tail 1 [Source:HGNC Symbol;Acc:HGNC:30529]	ENSG00000197191.6	CYSRT1	193.78	0.130842	0.398732	0.328145	0.742802	0.999835
ENSG00000212864	ENSG00000212864	RNF208	protein_coding	137220247	137221581	9	-1	chromosome	ring finger protein 208 [Source:HGNC Symbol;Acc:HGNC:25420]	ENSG00000212864.3	RNF208	305.017	0.200762	0.328435	0.611269	0.541021	0.999835
ENSG00000284976	ENSG00000284976	BX255925.3	protein_coding	137217452	137219361	9	1	chromosome	novel RING finger protein	ENSG00000284976.1	BX255925.3	727.425	0.125542	0.2161	0.580944	0.561278	0.999835
ENSG00000197620	ENSG00000197620	CXorf40A	protein_coding	149540355	149550510	X	1	chromosome	chromosome X open reading frame 40A [Source:HGNC Symbol;Acc:HGNC:28089]	ENSG00000197620.11	CXorf40A	1025.14	0.189093	0.254418	0.743238	0.457337	0.999835
ENSG00000188566	ENSG00000188566	NDOR1	protein_coding	137205685	137217009	9	1	chromosome	NADPH dependent diflavin oxidoreductase 1 [Source:HGNC Symbol;Acc:HGNC:29838]	ENSG00000188566.13	NDOR1	1072.17	-0.14962	0.209196	-0.715216	0.474475	0.999835
ENSG00000187713	ENSG00000187713	TMEM203	protein_coding	137204082	137205648	9	-1	chromosome	transmembrane protein 203 [Source:HGNC Symbol;Acc:HGNC:28217]	ENSG00000187713.7	TMEM203	1076.18	0.0325575	0.205866	0.158149	0.874339	0.999835
ENSG00000176058	ENSG00000176058	TPRN	protein_coding	137191617	137204193	9	-1	chromosome	taperin [Source:HGNC Symbol;Acc:HGNC:26894]	ENSG00000176058.13	TPRN	1197.33	-0.167009	0.253493	-0.658828	0.510006	0.999835
ENSG00000176248	ENSG00000176248	ANAPC2	protein_coding	137174784	137188560	9	-1	chromosome	anaphase promoting complex subunit 2 [Source:HGNC Symbol;Acc:HGNC:19989]	ENSG00000176248.9	ANAPC2	2044.74	-0.0356144	0.197327	-0.180484	0.856773	0.999835
ENSG00000185863	ENSG00000185863	TMEM210	protein_coding	137170858	137172409	9	-1	chromosome	transmembrane protein 210 [Source:HGNC Symbol;Acc:HGNC:34059]	ENSG00000185863.7	TMEM210	8.77473	-0.125747	0.605732	-0.207595	0.835546	NA
ENSG00000176884	ENSG00000176884	GRIN1	protein_coding	137139154	137168756	9	1	chromosome	glutamate ionotropic receptor NMDA type subunit 1 [Source:HGNC Symbol;Acc:HGNC:4584]	ENSG00000176884.15	GRIN1	189.311	-0.625556	0.63347	-0.987507	0.323394	0.999835
ENSG00000177239	ENSG00000177239	MAN1B1	protein_coding	137086985	137109183	9	1	chromosome	mannosidase alpha class 1B member 1 [Source:HGNC Symbol;Acc:HGNC:6823]	ENSG00000177239.15	MAN1B1	5647.87	-0.0131499	0.251884	-0.0522064	0.958364	0.999835
ENSG00000197355	ENSG00000197355	UAP1L1	protein_coding	137077517	137084539	9	1	chromosome	UDP-N-acetylglucosamine pyrophosphorylase 1 like 1 [Source:HGNC Symbol;Acc:HGNC:28082]	ENSG00000197355.11	UAP1L1	1606.71	0.409658	0.187799	2.18137	0.0291563	0.999835
ENSG00000186193	ENSG00000186193	SAPCD2	protein_coding	137062127	137070557	9	-1	chromosome	suppressor APC domain containing 2 [Source:HGNC Symbol;Acc:HGNC:28055]	ENSG00000186193.9	SAPCD2	3250.13	-0.259596	0.265434	-0.978004	0.328072	0.999835
ENSG00000279073	ENSG00000279073	AL807752.6	protein_coding	137031241	137040436	9	-1	chromosome	novel protein	ENSG00000279073.3	AL807752.6	12.0556	-0.732671	0.767023	-0.955214	0.339469	NA
ENSG00000180549	ENSG00000180549	FUT7	protein_coding	137030174	137033010	9	-1	chromosome	fucosyltransferase 7 [Source:HGNC Symbol;Acc:HGNC:4018]	ENSG00000180549.7	FUT7	73.1166	-0.499451	0.594409	-0.840249	0.400769	0.999835
ENSG00000107331	ENSG00000107331	ABCA2	protein_coding	137007234	137028922	9	-1	chromosome	ATP binding cassette subfamily A member 2 [Source:HGNC Symbol;Acc:HGNC:32]	ENSG00000107331.17	ABCA2	4887.05	0.537524	0.252318	2.13034	0.0331437	0.999835
ENSG00000169583	ENSG00000169583	CLIC3	protein_coding	136994608	136996568	9	-1	chromosome	chloride intracellular channel 3 [Source:HGNC Symbol;Acc:HGNC:2064]	ENSG00000169583.13	CLIC3	237.096	-0.549078	0.711173	-0.772073	0.440071	0.999835
ENSG00000148362	ENSG00000148362	PAXX	protein_coding	136992422	136993984	9	1	chromosome	PAXX non-homologous end joining factor [Source:HGNC Symbol;Acc:HGNC:27849]	ENSG00000148362.11	PAXX	1130.3	-0.0469525	0.180085	-0.260724	0.794306	0.999835
ENSG00000127191	ENSG00000127191	TRAF2	protein_coding	136881912	136926607	9	1	chromosome	TNF receptor associated factor 2 [Source:HGNC Symbol;Acc:HGNC:12032]	ENSG00000127191.18	TRAF2	2436.75	-0.274993	0.350845	-0.783803	0.433155	0.999835
ENSG00000107223	ENSG00000107223	EDF1	protein_coding	136862119	136866308	9	-1	chromosome	endothelial differentiation related factor 1 [Source:HGNC Symbol;Acc:HGNC:3164]	ENSG00000107223.13	EDF1	6684.77	0.0892603	0.198982	0.448586	0.65373	0.999835
ENSG00000177943	ENSG00000177943	MAMDC4	protein_coding	136850943	136860799	9	1	chromosome	MAM domain containing 4 [Source:HGNC Symbol;Acc:HGNC:24083]	ENSG00000177943.14	MAMDC4	1281.88	-0.46225	0.395795	-1.1679	0.242846	0.999835
ENSG00000196642	ENSG00000196642	RABL6	protein_coding	136807943	136841187	9	1	chromosome	RAB, member RAS oncogene family like 6 [Source:HGNC Symbol;Acc:HGNC:24703]	ENSG00000196642.19	RABL6	8278.39	0.0668169	0.143308	0.466248	0.641038	0.999835
ENSG00000213213	ENSG00000213213	CCDC183	protein_coding	136796338	136807741	9	1	chromosome	coiled-coil domain containing 183 [Source:HGNC Symbol;Acc:HGNC:28236]	ENSG00000213213.14	CCDC183	161.313	-0.0112251	0.323199	-0.0347313	0.972294	0.999835
ENSG00000272896	ENSG00000272896	AL355987.3	protein_coding	136791379	136800595	9	1	chromosome	novel protein	ENSG00000272896.1	AL355987.3	6.447	0.40919	0.681953	0.600027	0.548488	NA
ENSG00000244187	ENSG00000244187	TMEM141	protein_coding	136791344	136793317	9	1	chromosome	transmembrane protein 141 [Source:HGNC Symbol;Acc:HGNC:28211]	ENSG00000244187.8	TMEM141	1219.95	0.225928	0.176711	1.27852	0.201068	0.999835
ENSG00000267206	ENSG00000267206	LCN6	protein_coding	136744017	136748525	9	-1	chromosome	lipocalin 6 [Source:HGNC Symbol;Acc:HGNC:17337]	ENSG00000267206.6	LCN6	5.52673	-0.180163	1.29781	-0.138821	0.889592	NA
ENSG00000187922	ENSG00000187922	LCN10	protein_coding	136738167	136743356	9	-1	chromosome	lipocalin 10 [Source:HGNC Symbol;Acc:HGNC:20892]	ENSG00000187922.14	LCN10	25.8705	0.391953	0.831247	0.471524	0.637267	NA
ENSG00000165716	ENSG00000165716	DIPK1B	protein_coding	136712572	136724742	9	1	chromosome	divergent protein kinase domain 1B [Source:HGNC Symbol;Acc:HGNC:28290]	ENSG00000165716.11	DIPK1B	1001.79	0.754475	0.489984	1.53979	0.123611	0.999835
ENSG00000169692	ENSG00000169692	AGPAT2	protein_coding	136673143	136687457	9	-1	chromosome	1-acylglycerol-3-phosphate O-acyltransferase 2 [Source:HGNC Symbol;Acc:HGNC:325]	ENSG00000169692.13	AGPAT2	3833.44	0.519115	0.404342	1.28385	0.199194	0.999835
ENSG00000148400	ENSG00000148400	NOTCH1	protein_coding	136494433	136546048	9	-1	chromosome	notch receptor 1 [Source:HGNC Symbol;Acc:HGNC:7881]	ENSG00000148400.12	NOTCH1	22581	0.302435	0.20702	1.46089	0.144044	0.999835
ENSG00000148396	ENSG00000148396	SEC16A	protein_coding	136440096	136483759	9	-1	chromosome	SEC16 homolog A, endoplasmic reticulum export factor [Source:HGNC Symbol;Acc:HGNC:29006]	ENSG00000148396.18	SEC16A	13312.6	0.127322	0.147221	0.864835	0.387129	0.999835
ENSG00000165689	ENSG00000165689	ENTR1	protein_coding	136401922	136410614	9	-1	chromosome	endosome associated trafficking regulator 1 [Source:HGNC Symbol;Acc:HGNC:10667]	ENSG00000165689.17	ENTR1	2057.81	0.125625	0.170043	0.738781	0.46004	0.999835
ENSG00000165684	ENSG00000165684	SNAPC4	protein_coding	136375577	136400168	9	-1	chromosome	small nuclear RNA activating complex polypeptide 4 [Source:HGNC Symbol;Acc:HGNC:11137]	ENSG00000165684.4	SNAPC4	1944.51	0.0977562	0.197018	0.49618	0.619767	0.999835
ENSG00000160360	ENSG00000160360	GPSM1	protein_coding	136327476	136359605	9	1	chromosome	G protein signaling modulator 1 [Source:HGNC Symbol;Acc:HGNC:17858]	ENSG00000160360.13	GPSM1	1480.81	0.0757929	0.294564	0.257305	0.796943	0.999835
ENSG00000165661	ENSG00000165661	QSOX2	protein_coding	136206333	136245841	9	-1	chromosome	quiescin sulfhydryl oxidase 2 [Source:HGNC Symbol;Acc:HGNC:30249]	ENSG00000165661.16	QSOX2	2226.67	-0.134813	0.233023	-0.578538	0.562901	0.999835
ENSG00000238227	ENSG00000238227	TMEM250	protein_coding	136114581	136118875	9	-1	chromosome	transmembrane protein 250 [Source:HGNC Symbol;Acc:HGNC:31009]	ENSG00000238227.8	TMEM250	3577.39	-0.000782336	0.193767	-0.00403751	0.996779	0.999835
ENSG00000148411	ENSG00000148411	NACC2	protein_coding	136006537	136095289	9	-1	chromosome	NACC family member 2 [Source:HGNC Symbol;Acc:HGNC:23846]	ENSG00000148411.8	NACC2	3665.27	0.171865	0.22772	0.754721	0.450416	0.999835
ENSG00000107147	ENSG00000107147	KCNT1	protein_coding	135702185	135795508	9	1	chromosome	potassium sodium-activated channel subfamily T member 1 [Source:HGNC Symbol;Acc:HGNC:18865]	ENSG00000107147.13	KCNT1	279.568	-0.0303504	0.661205	-0.0459016	0.963389	0.999835
ENSG00000158427	ENSG00000158427	TMSB15B	protein_coding	103918896	103966712	X	1	chromosome	thymosin beta 15B [Source:HGNC Symbol;Acc:HGNC:28612]	ENSG00000158427.15	TMSB15B	241.115	-0.596218	0.539849	-1.10442	0.269413	0.999835
ENSG00000165643	ENSG00000165643	SOHLH1	protein_coding	135693407	135699528	9	-1	chromosome	spermatogenesis and oogenesis specific basic helix-loop-helix 1 [Source:HGNC Symbol;Acc:HGNC:27845]	ENSG00000165643.10	SOHLH1	0.192592	0.399898	3.36675	0.118779	0.905451	NA
ENSG00000204007	ENSG00000204007	GLT6D1	protein_coding	135623648	135639540	9	-1	chromosome	glycosyltransferase 6 domain containing 1 [Source:HGNC Symbol;Acc:HGNC:23671]	ENSG00000204007.7	GLT6D1	0.0619008	-0.0554394	3.37696	-0.016417	0.986902	NA
ENSG00000236543	ENSG00000236543	AL354761.1	protein_coding	135604345	135618952	9	1	chromosome	lipocalin 1-like [Source:NCBI gene;Acc:102723971]	ENSG00000236543.2	AL354761.1	0.0478556	0.269947	3.37557	0.0799706	0.936261	NA
ENSG00000122133	ENSG00000122133	PAEP	protein_coding	135561756	135566955	9	1	chromosome	progestagen associated endometrial protein [Source:HGNC Symbol;Acc:HGNC:8573]	ENSG00000122133.17	PAEP	39.8568	-0.29443	0.50431	-0.583827	0.559337	0.999835
ENSG00000122136	ENSG00000122136	OBP2A	protein_coding	135546139	135549969	9	1	chromosome	odorant binding protein 2A [Source:HGNC Symbol;Acc:HGNC:23380]	ENSG00000122136.13	OBP2A	95.9593	0.151172	0.645177	0.23431	0.814744	0.999835
ENSG00000160349	ENSG00000160349	LCN1	protein_coding	135521438	135526532	9	1	chromosome	lipocalin 1 [Source:HGNC Symbol;Acc:HGNC:6525]	ENSG00000160349.9	LCN1	1.14866	1.2904	1.72845	0.746565	0.455326	NA
ENSG00000122140	ENSG00000122140	MRPS2	protein_coding	135499984	135504673	9	1	chromosome	mitochondrial ribosomal protein S2 [Source:HGNC Symbol;Acc:HGNC:14495]	ENSG00000122140.11	MRPS2	2068.27	0.1184	0.195493	0.60565	0.544747	0.999835
ENSG00000160345	ENSG00000160345	C9orf116	protein_coding	135495181	135501734	9	-1	chromosome	chromosome 9 open reading frame 116 [Source:HGNC Symbol;Acc:HGNC:28435]	ENSG00000160345.13	C9orf116	126.845	0.246377	0.296791	0.830137	0.406461	0.999835
ENSG00000130558	ENSG00000130558	OLFM1	protein_coding	135075422	135121179	9	1	chromosome	olfactomedin 1 [Source:HGNC Symbol;Acc:HGNC:17187]	ENSG00000130558.19	OLFM1	751.548	0.195653	0.532232	0.367608	0.713166	0.999835
ENSG00000085265	ENSG00000085265	FCN1	protein_coding	134903232	134917912	9	-1	chromosome	ficolin 1 [Source:HGNC Symbol;Acc:HGNC:3623]	ENSG00000085265.11	FCN1	2065.19	0.352182	0.485481	0.725429	0.468189	0.999835
ENSG00000130635	ENSG00000130635	COL5A1	protein_coding	134641774	134844843	9	1	chromosome	collagen type V alpha 1 chain [Source:HGNC Symbol;Acc:HGNC:2209]	ENSG00000130635.15	COL5A1	27379.1	0.210368	0.49961	0.421066	0.673707	0.999835
ENSG00000196363	ENSG00000196363	WDR5	protein_coding	134135365	134159968	9	1	chromosome	WD repeat domain 5 [Source:HGNC Symbol;Acc:HGNC:12757]	ENSG00000196363.9	WDR5	3524.14	-0.0630507	0.193643	-0.325603	0.744725	0.999835
ENSG00000235106	ENSG00000235106	BRD3OS	protein_coding	134025481	134034666	9	1	chromosome	BRD3 opposite strand [Source:HGNC Symbol;Acc:HGNC:24742]	ENSG00000235106.10	BRD3OS	2527.13	0.150338	0.180851	0.831284	0.405813	0.999835
ENSG00000123453	ENSG00000123453	SARDH	protein_coding	133663560	133739955	9	-1	chromosome	sarcosine dehydrogenase [Source:HGNC Symbol;Acc:HGNC:10536]	ENSG00000123453.18	SARDH	213.185	-0.371486	0.374005	-0.993264	0.320582	0.999835
ENSG00000123454	ENSG00000123454	DBH	protein_coding	133636363	133659329	9	1	chromosome	dopamine beta-hydroxylase [Source:HGNC Symbol;Acc:HGNC:2689]	ENSG00000123454.12	DBH	206.072	-0.467401	0.650778	-0.718219	0.472623	0.999835
ENSG00000197859	ENSG00000197859	ADAMTSL2	protein_coding	133532164	133575519	9	1	chromosome	ADAMTS like 2 [Source:HGNC Symbol;Acc:HGNC:14631]	ENSG00000197859.10	ADAMTSL2	410.937	-0.324473	0.367703	-0.882432	0.377543	0.999835
ENSG00000160326	ENSG00000160326	SLC2A6	protein_coding	133471094	133479127	9	-1	chromosome	solute carrier family 2 member 6 [Source:HGNC Symbol;Acc:HGNC:11011]	ENSG00000160326.14	SLC2A6	1205.37	-0.362944	0.365406	-0.993262	0.320582	0.999835
ENSG00000160325	ENSG00000160325	CACFD1	protein_coding	133459965	133470848	9	1	chromosome	calcium channel flower domain containing 1 [Source:HGNC Symbol;Acc:HGNC:1365]	ENSG00000160325.14	CACFD1	1188.58	-0.185113	0.22312	-0.829658	0.406732	0.999835
ENSG00000148296	ENSG00000148296	SURF6	protein_coding	133328776	133336188	9	-1	chromosome	surfeit 6 [Source:HGNC Symbol;Acc:HGNC:11478]	ENSG00000148296.7	SURF6	3356.26	0.153952	0.168489	0.913725	0.360862	0.999835
ENSG00000175164	ENSG00000175164	ABO	protein_coding	133250401	133276024	9	-1	chromosome	ABO, alpha 1-3-N-acetylgalactosaminyltransferase and alpha 1-3-galactosyltransferase [Source:HGNC Symbol;Acc:HGNC:79]	ENSG00000175164.15	ABO	273.218	0.125914	0.578947	0.217487	0.827829	0.999835
ENSG00000171102	ENSG00000171102	OBP2B	protein_coding	133205277	133209250	9	-1	chromosome	odorant binding protein 2B [Source:HGNC Symbol;Acc:HGNC:23381]	ENSG00000171102.14	OBP2B	718.11	-0.744684	0.641108	-1.16156	0.245415	0.999835
ENSG00000148288	ENSG00000148288	GBGT1	protein_coding	133152948	133163933	9	-1	chromosome	globoside alpha-1,3-N-acetylgalactosaminyltransferase 1 (FORS blood group) [Source:HGNC Symbol;Acc:HGNC:20460]	ENSG00000148288.13	GBGT1	569.278	0.00995971	0.294913	0.0337716	0.973059	0.999835
ENSG00000285245	ENSG00000285245	AL162417.1	protein_coding	133098121	133163914	9	-1	chromosome	novel protein	ENSG00000285245.1	AL162417.1	38.2875	-0.00301685	0.76184	-0.00395995	0.99684	0.999835
ENSG00000160271	ENSG00000160271	RALGDS	protein_coding	133097720	133149334	9	-1	chromosome	ral guanine nucleotide dissociation stimulator [Source:HGNC Symbol;Acc:HGNC:9842]	ENSG00000160271.16	RALGDS	5497.79	0.209151	0.106493	1.96398	0.0495325	0.999835
ENSG00000170835	ENSG00000170835	CEL	protein_coding	133061978	133071861	9	1	chromosome	carboxyl ester lipase [Source:HGNC Symbol;Acc:HGNC:1848]	ENSG00000170835.14	CEL	245.486	-0.629618	0.446297	-1.41076	0.158315	0.999835
ENSG00000148308	ENSG00000148308	GTF3C5	protein_coding	133030675	133058503	9	1	chromosome	general transcription factor IIIC subunit 5 [Source:HGNC Symbol;Acc:HGNC:4668]	ENSG00000148308.17	GTF3C5	3840.95	-0.2056	0.214862	-0.956891	0.338622	0.999835
ENSG00000165699	ENSG00000165699	TSC1	protein_coding	132891348	132946874	9	-1	chromosome	TSC complex subunit 1 [Source:HGNC Symbol;Acc:HGNC:12362]	ENSG00000165699.14	TSC1	3837.05	0.109589	0.170714	0.641945	0.520909	0.999835
ENSG00000125484	ENSG00000125484	GTF3C4	protein_coding	132670035	132694953	9	1	chromosome	general transcription factor IIIC subunit 4 [Source:HGNC Symbol;Acc:HGNC:4667]	ENSG00000125484.12	GTF3C4	5356.49	0.0795482	0.196659	0.404497	0.685847	0.999835
ENSG00000125485	ENSG00000125485	DDX31	protein_coding	132592997	132670401	9	-1	chromosome	DEAD-box helicase 31 [Source:HGNC Symbol;Acc:HGNC:16715]	ENSG00000125485.17	DDX31	1649.12	0.103213	0.181023	0.570165	0.568566	0.999835
ENSG00000188523	ENSG00000188523	CFAP77	protein_coding	132410043	132573317	9	1	chromosome	cilia and flagella associated protein 77 [Source:HGNC Symbol;Acc:HGNC:33776]	ENSG00000188523.8	CFAP77	20.8869	0.83608	1.21147	0.690138	0.490108	NA
ENSG00000125482	ENSG00000125482	TTF1	protein_coding	132375548	132406851	9	-1	chromosome	transcription termination factor 1 [Source:HGNC Symbol;Acc:HGNC:12397]	ENSG00000125482.13	TTF1	1101.55	0.149946	0.1554	0.964909	0.33459	0.999835
ENSG00000107290	ENSG00000107290	SETX	protein_coding	132261356	132354986	9	-1	chromosome	senataxin [Source:HGNC Symbol;Acc:HGNC:445]	ENSG00000107290.14	SETX	10227.8	0.141702	0.127247	1.1136	0.265452	0.999835
ENSG00000160563	ENSG00000160563	MED27	protein_coding	131852928	132079867	9	-1	chromosome	mediator complex subunit 27 [Source:HGNC Symbol;Acc:HGNC:2377]	ENSG00000160563.14	MED27	1086.67	0.0228958	0.136414	0.16784	0.866709	0.999835
ENSG00000107263	ENSG00000107263	RAPGEF1	protein_coding	131576770	131740074	9	-1	chromosome	Rap guanine nucleotide exchange factor 1 [Source:HGNC Symbol;Acc:HGNC:4568]	ENSG00000107263.18	RAPGEF1	9448.75	0.124703	0.148441	0.840089	0.400859	0.999835
ENSG00000130717	ENSG00000130717	UCK1	protein_coding	131523801	131531264	9	-1	chromosome	uridine-cytidine kinase 1 [Source:HGNC Symbol;Acc:HGNC:14859]	ENSG00000130717.13	UCK1	1404.45	-0.00938091	0.125555	-0.0747156	0.940441	0.999835
ENSG00000130714	ENSG00000130714	POMT1	protein_coding	131502902	131523806	9	1	chromosome	protein O-mannosyltransferase 1 [Source:HGNC Symbol;Acc:HGNC:9202]	ENSG00000130714.16	POMT1	2003.16	-0.0137583	0.204375	-0.0673188	0.946328	0.999835
ENSG00000130723	ENSG00000130723	PRRC2B	protein_coding	131373636	131500197	9	1	chromosome	proline rich coiled-coil 2B [Source:HGNC Symbol;Acc:HGNC:28121]	ENSG00000130723.20	PRRC2B	34493.9	0.100375	0.203076	0.494272	0.621114	0.999835
ENSG00000126882	ENSG00000126882	FAM78A	protein_coding	131258076	131276510	9	-1	chromosome	family with sequence similarity 78 member A [Source:HGNC Symbol;Acc:HGNC:25465]	ENSG00000126882.13	FAM78A	851.121	-0.0205438	0.372204	-0.0551948	0.955983	0.999835
ENSG00000130711	ENSG00000130711	PRDM12	protein_coding	130664594	130682983	9	1	chromosome	PR/SET domain 12 [Source:HGNC Symbol;Acc:HGNC:13997]	ENSG00000130711.4	PRDM12	8.31176	-0.294333	0.716844	-0.410596	0.681369	NA
ENSG00000130707	ENSG00000130707	ASS1	protein_coding	130444961	130501274	9	1	chromosome	argininosuccinate synthase 1 [Source:HGNC Symbol;Acc:HGNC:758]	ENSG00000130707.18	ASS1	6824.37	0.283931	0.343731	0.826028	0.408788	0.999835
ENSG00000148357	ENSG00000148357	HMCN2	protein_coding	130265882	130434123	9	1	chromosome	hemicentin 2 [Source:HGNC Symbol;Acc:HGNC:21293]	ENSG00000148357.16	HMCN2	669.422	0.126968	0.339484	0.374002	0.708403	0.999835
ENSG00000187239	ENSG00000187239	FNBP1	protein_coding	129887187	130043194	9	-1	chromosome	formin binding protein 1 [Source:HGNC Symbol;Acc:HGNC:17069]	ENSG00000187239.17	FNBP1	7338.96	0.0929709	0.241786	0.384518	0.700595	0.999835
ENSG00000136827	ENSG00000136827	TOR1A	protein_coding	129812942	129824244	9	-1	chromosome	torsin family 1 member A [Source:HGNC Symbol;Acc:HGNC:3098]	ENSG00000136827.12	TOR1A	2602.12	0.0539369	0.16474	0.327406	0.743361	0.999835
ENSG00000136816	ENSG00000136816	TOR1B	protein_coding	129803157	129811281	9	1	chromosome	torsin family 1 member B [Source:HGNC Symbol;Acc:HGNC:11995]	ENSG00000136816.16	TOR1B	1641.63	-0.194535	0.218423	-0.890634	0.373126	0.999835
ENSG00000148344	ENSG00000148344	PTGES	protein_coding	129738331	129753042	9	-1	chromosome	prostaglandin E synthase [Source:HGNC Symbol;Acc:HGNC:9599]	ENSG00000148344.11	PTGES	4943.59	0.683031	0.305843	2.23327	0.025531	0.999835
ENSG00000167157	ENSG00000167157	PRRX2	protein_coding	129665647	129722674	9	1	chromosome	paired related homeobox 2 [Source:HGNC Symbol;Acc:HGNC:21338]	ENSG00000167157.11	PRRX2	616.475	0.985343	0.544971	1.80806	0.0705965	0.999835
ENSG00000148335	ENSG00000148335	NTMT1	protein_coding	129608884	129636131	9	1	chromosome	N-terminal Xaa-Pro-Lys N-methyltransferase 1 [Source:HGNC Symbol;Acc:HGNC:23373]	ENSG00000148335.14	NTMT1	1557.75	-0.202038	0.224786	-0.898802	0.368758	0.999835
ENSG00000095321	ENSG00000095321	CRAT	protein_coding	129094794	129111189	9	-1	chromosome	carnitine O-acetyltransferase [Source:HGNC Symbol;Acc:HGNC:2342]	ENSG00000095321.17	CRAT	1510.26	-0.0939469	0.324086	-0.289883	0.771906	0.999835
ENSG00000148343	ENSG00000148343	MIGA2	protein_coding	129036621	129072082	9	1	chromosome	mitoguardin 2 [Source:HGNC Symbol;Acc:HGNC:23621]	ENSG00000148343.18	MIGA2	1572.69	-0.0948463	0.223181	-0.424976	0.670854	0.999835
ENSG00000148341	ENSG00000148341	SH3GLB2	protein_coding	129007036	129028303	9	-1	chromosome	SH3 domain containing GRB2 like, endophilin B2 [Source:HGNC Symbol;Acc:HGNC:10834]	ENSG00000148341.17	SH3GLB2	3953.04	-0.110771	0.191478	-0.578501	0.562926	0.999835
ENSG00000095319	ENSG00000095319	NUP188	protein_coding	128947699	129007096	9	1	chromosome	nucleoporin 188 [Source:HGNC Symbol;Acc:HGNC:17859]	ENSG00000095319.14	NUP188	6169.99	0.00663417	0.151959	0.0436577	0.965177	0.999835
ENSG00000175283	ENSG00000175283	DOLK	protein_coding	128945530	128947619	9	-1	chromosome	dolichol kinase [Source:HGNC Symbol;Acc:HGNC:23406]	ENSG00000175283.7	DOLK	1307.58	0.0202438	0.235049	0.0861258	0.931366	0.999835
ENSG00000175287	ENSG00000175287	PHYHD1	protein_coding	128920966	128942041	9	1	chromosome	phytanoyl-CoA dioxygenase domain containing 1 [Source:HGNC Symbol;Acc:HGNC:23396]	ENSG00000175287.19	PHYHD1	463.75	-0.0440199	0.386175	-0.113989	0.909246	0.999835
ENSG00000136802	ENSG00000136802	LRRC8A	protein_coding	128882112	128918039	9	1	chromosome	leucine rich repeat containing 8 VRAC subunit A [Source:HGNC Symbol;Acc:HGNC:19027]	ENSG00000136802.11	LRRC8A	5473.08	-0.12805	0.213582	-0.599535	0.548816	0.999835
ENSG00000198917	ENSG00000198917	SPOUT1	protein_coding	128819651	128829794	9	-1	chromosome	SPOUT domain containing methyltransferase 1 [Source:HGNC Symbol;Acc:HGNC:26933]	ENSG00000198917.13	SPOUT1	2312.51	-0.125521	0.161475	-0.77734	0.436958	0.999835
ENSG00000167136	ENSG00000167136	ENDOG	protein_coding	128818500	128822676	9	1	chromosome	endonuclease G [Source:HGNC Symbol;Acc:HGNC:3346]	ENSG00000167136.7	ENDOG	894.828	-0.0345615	0.209394	-0.165055	0.8689	0.999835
ENSG00000107021	ENSG00000107021	TBC1D13	protein_coding	128787253	128810430	9	1	chromosome	TBC1 domain family member 13 [Source:HGNC Symbol;Acc:HGNC:25571]	ENSG00000107021.16	TBC1D13	1674.66	0.173856	0.188442	0.922596	0.356218	0.999835
ENSG00000160447	ENSG00000160447	PKN3	protein_coding	128702503	128720916	9	1	chromosome	protein kinase N3 [Source:HGNC Symbol;Acc:HGNC:17999]	ENSG00000160447.7	PKN3	1056.89	-0.0423439	0.295447	-0.143321	0.886036	0.999835
ENSG00000119335	ENSG00000119335	SET	protein_coding	128683424	128696400	9	1	chromosome	SET nuclear proto-oncogene [Source:HGNC Symbol;Acc:HGNC:10760]	ENSG00000119335.16	SET	24538.8	0.0577375	0.214396	0.269303	0.787697	0.999835
ENSG00000119333	ENSG00000119333	WDR34	protein_coding	128633661	128656787	9	-1	chromosome	WD repeat domain 34 [Source:HGNC Symbol;Acc:HGNC:28296]	ENSG00000119333.11	WDR34	4285.17	-0.43079	0.331149	-1.30089	0.193295	0.999835
ENSG00000197694	ENSG00000197694	SPTAN1	protein_coding	128552558	128633662	9	1	chromosome	spectrin alpha, non-erythrocytic 1 [Source:HGNC Symbol;Acc:HGNC:11273]	ENSG00000197694.16	SPTAN1	30334.2	0.235316	0.194978	1.20689	0.227476	0.999835
ENSG00000167114	ENSG00000167114	SLC27A4	protein_coding	128340527	128361470	9	1	chromosome	solute carrier family 27 member 4 [Source:HGNC Symbol;Acc:HGNC:10998]	ENSG00000167114.13	SLC27A4	1967.26	-0.245614	0.22	-1.11643	0.264239	0.999835
ENSG00000167113	ENSG00000167113	COQ4	protein_coding	128322544	128334072	9	1	chromosome	coenzyme Q4 [Source:HGNC Symbol;Acc:HGNC:19693]	ENSG00000167113.11	COQ4	2262.53	-0.110837	0.17583	-0.630366	0.528455	0.999835
ENSG00000167110	ENSG00000167110	GOLGA2	protein_coding	128255829	128275995	9	-1	chromosome	golgin A2 [Source:HGNC Symbol;Acc:HGNC:4425]	ENSG00000167110.17	GOLGA2	7940.84	-0.00112057	0.166993	-0.0067103	0.994646	0.999835
ENSG00000106976	ENSG00000106976	DNM1	protein_coding	128191655	128255248	9	1	chromosome	dynamin 1 [Source:HGNC Symbol;Acc:HGNC:2972]	ENSG00000106976.20	DNM1	2981.08	0.802259	0.556615	1.44132	0.149495	0.999835
ENSG00000148337	ENSG00000148337	CIZ1	protein_coding	128161251	128204383	9	-1	chromosome	CDKN1A interacting zinc finger protein 1 [Source:HGNC Symbol;Acc:HGNC:16744]	ENSG00000148337.21	CIZ1	7552.37	0.0191448	0.126744	0.151052	0.879935	0.999835
ENSG00000171159	ENSG00000171159	C9orf16	protein_coding	128160265	128163924	9	1	chromosome	chromosome 9 open reading frame 16 [Source:HGNC Symbol;Acc:HGNC:17823]	ENSG00000171159.5	C9orf16	1799.24	-0.121292	0.159425	-0.760809	0.446771	0.999835
ENSG00000148334	ENSG00000148334	PTGES2	protein_coding	128120693	128128462	9	-1	chromosome	prostaglandin E synthase 2 [Source:HGNC Symbol;Acc:HGNC:17822]	ENSG00000148334.15	PTGES2	2594.07	0.0366169	0.138868	0.263681	0.792026	0.999835
ENSG00000148339	ENSG00000148339	SLC25A25	protein_coding	128068201	128109245	9	1	chromosome	solute carrier family 25 member 25 [Source:HGNC Symbol;Acc:HGNC:20663]	ENSG00000148339.12	SLC25A25	1933.45	0.200233	0.170477	1.17455	0.240177	0.999835
ENSG00000171169	ENSG00000171169	NAIF1	protein_coding	128061233	128068206	9	-1	chromosome	nuclear apoptosis inducing factor 1 [Source:HGNC Symbol;Acc:HGNC:25446]	ENSG00000171169.9	NAIF1	874.483	-0.127426	0.165754	-0.76877	0.44203	0.999835
ENSG00000167106	ENSG00000167106	FAM102A	protein_coding	127940582	127980989	9	-1	chromosome	family with sequence similarity 102 member A [Source:HGNC Symbol;Acc:HGNC:31419]	ENSG00000167106.12	FAM102A	6938.54	-0.121626	0.288495	-0.42159	0.673324	0.999835
ENSG00000136908	ENSG00000136908	DPM2	protein_coding	127935099	127938484	9	-1	chromosome	dolichyl-phosphate mannosyltransferase subunit 2, regulatory [Source:HGNC Symbol;Acc:HGNC:3006]	ENSG00000136908.17	DPM2	2005.02	-0.172926	0.228265	-0.757568	0.44871	0.999835
ENSG00000160408	ENSG00000160408	ST6GALNAC6	protein_coding	127885321	127905408	9	-1	chromosome	ST6 N-acetylgalactosaminide alpha-2,6-sialyltransferase 6 [Source:HGNC Symbol;Acc:HGNC:23364]	ENSG00000160408.14	ST6GALNAC6	2728.51	0.2141	0.368316	0.581293	0.561043	0.999835
ENSG00000136877	ENSG00000136877	FPGS	protein_coding	127794597	127814327	9	1	chromosome	folylpolyglutamate synthase [Source:HGNC Symbol;Acc:HGNC:3824]	ENSG00000136877.15	FPGS	2748.04	0.0683465	0.131113	0.521278	0.602173	0.999835
ENSG00000136807	ENSG00000136807	CDK9	protein_coding	127785679	127790792	9	1	chromosome	cyclin dependent kinase 9 [Source:HGNC Symbol;Acc:HGNC:1780]	ENSG00000136807.14	CDK9	2641.74	0.181247	0.158185	1.14579	0.251882	0.999835
ENSG00000095370	ENSG00000095370	SH2D3C	protein_coding	127738317	127778710	9	-1	chromosome	SH2 domain containing 3C [Source:HGNC Symbol;Acc:HGNC:16884]	ENSG00000095370.20	SH2D3C	721.391	-0.325308	0.614398	-0.529475	0.596476	0.999835
ENSG00000160404	ENSG00000160404	TOR2A	protein_coding	127731524	127735313	9	-1	chromosome	torsin family 2 member A [Source:HGNC Symbol;Acc:HGNC:11996]	ENSG00000160404.18	TOR2A	738.612	-0.065036	0.188593	-0.344848	0.730209	0.999835
ENSG00000160401	ENSG00000160401	CFAP157	protein_coding	127706988	127716002	9	1	chromosome	cilia and flagella associated protein 157 [Source:HGNC Symbol;Acc:HGNC:27843]	ENSG00000160401.15	CFAP157	739.813	-0.147404	0.284283	-0.518509	0.604103	0.999835
ENSG00000136854	ENSG00000136854	STXBP1	protein_coding	127579370	127696027	9	1	chromosome	syntaxin binding protein 1 [Source:HGNC Symbol;Acc:HGNC:11444]	ENSG00000136854.21	STXBP1	2057.44	0.591231	0.421057	1.40416	0.160272	0.999835
ENSG00000136830	ENSG00000136830	NIBAN2	protein_coding	127505339	127578989	9	-1	chromosome	niban apoptosis regulator 2 [Source:HGNC Symbol;Acc:HGNC:25282]	ENSG00000136830.12	NIBAN2	17065.3	-0.166881	0.219139	-0.761528	0.446342	0.999835
ENSG00000148356	ENSG00000148356	LRSAM1	protein_coding	127451486	127503501	9	1	chromosome	leucine rich repeat and sterile alpha motif containing 1 [Source:HGNC Symbol;Acc:HGNC:25135]	ENSG00000148356.13	LRSAM1	1691.69	0.0507389	0.17125	0.296285	0.767012	0.999835
ENSG00000197958	ENSG00000197958	RPL12	protein_coding	127447674	127451406	9	-1	chromosome	ribosomal protein L12 [Source:HGNC Symbol;Acc:HGNC:10302]	ENSG00000197958.13	RPL12	28959.2	0.0596267	0.169988	0.350769	0.725761	0.999835
ENSG00000136856	ENSG00000136856	SLC2A8	protein_coding	127397138	127408424	9	1	chromosome	solute carrier family 2 member 8 [Source:HGNC Symbol;Acc:HGNC:13812]	ENSG00000136856.18	SLC2A8	774.639	-0.0754989	0.198253	-0.380821	0.703336	0.999835
ENSG00000136859	ENSG00000136859	ANGPTL2	protein_coding	127087348	127122635	9	-1	chromosome	angiopoietin like 2 [Source:HGNC Symbol;Acc:HGNC:490]	ENSG00000136859.10	ANGPTL2	3887.94	0.122687	0.609696	0.201227	0.840521	0.999835
ENSG00000136828	ENSG00000136828	RALGPS1	protein_coding	126914774	127223166	9	1	chromosome	Ral GEF with PH domain and SH3 binding motif 1 [Source:HGNC Symbol;Acc:HGNC:16851]	ENSG00000136828.19	RALGPS1	873.575	-0.472234	0.317816	-1.48587	0.137313	0.999835
ENSG00000167081	ENSG00000167081	PBX3	protein_coding	125747345	125967377	9	1	chromosome	PBX homeobox 3 [Source:HGNC Symbol;Acc:HGNC:8634]	ENSG00000167081.18	PBX3	1150.19	-0.0160303	0.237839	-0.0673999	0.946263	0.999835
ENSG00000119487	ENSG00000119487	MAPKAP1	protein_coding	125437393	125707234	9	-1	chromosome	MAPK associated protein 1 [Source:HGNC Symbol;Acc:HGNC:18752]	ENSG00000119487.17	MAPKAP1	4397.12	0.116845	0.130555	0.894986	0.370795	0.999835
ENSG00000165219	ENSG00000165219	GAPVD1	protein_coding	125261794	125367207	9	1	chromosome	GTPase activating protein and VPS9 domains 1 [Source:HGNC Symbol;Acc:HGNC:23375]	ENSG00000165219.22	GAPVD1	7639.24	0.158432	0.146574	1.0809	0.279741	0.999835
ENSG00000044574	ENSG00000044574	HSPA5	protein_coding	125234853	125241343	9	-1	chromosome	heat shock protein family A (Hsp70) member 5 [Source:HGNC Symbol;Acc:HGNC:5238]	ENSG00000044574.8	HSPA5	38068.5	-0.183105	0.26553	-0.689583	0.490456	0.999835
ENSG00000136933	ENSG00000136933	RABEPK	protein_coding	125200542	125234161	9	1	chromosome	Rab9 effector protein with kelch motifs [Source:HGNC Symbol;Acc:HGNC:16896]	ENSG00000136933.17	RABEPK	962.634	-0.0635526	0.145707	-0.436167	0.662715	0.999835
ENSG00000101945	ENSG00000101945	SUV39H1	protein_coding	48695554	48709012	X	1	chromosome	suppressor of variegation 3-9 homolog 1 [Source:HGNC Symbol;Acc:HGNC:11479]	ENSG00000101945.16	SUV39H1	1324.25	0.0814699	0.22626	0.360072	0.718793	0.999835
ENSG00000119414	ENSG00000119414	PPP6C	protein_coding	125146573	125189939	9	-1	chromosome	protein phosphatase 6 catalytic subunit [Source:HGNC Symbol;Acc:HGNC:9323]	ENSG00000119414.11	PPP6C	2886.82	0.121898	0.147288	0.827617	0.407887	0.999835
ENSG00000173611	ENSG00000173611	SCAI	protein_coding	124942608	125143506	9	-1	chromosome	suppressor of cancer cell invasion [Source:HGNC Symbol;Acc:HGNC:26709]	ENSG00000173611.17	SCAI	2541.91	-0.21957	0.176985	-1.24061	0.214749	0.999835
ENSG00000136950	ENSG00000136950	ARPC5L	protein_coding	124862130	124877733	9	1	chromosome	actin related protein 2/3 complex subunit 5 like [Source:HGNC Symbol;Acc:HGNC:23366]	ENSG00000136950.13	ARPC5L	2489.53	-0.213341	0.233492	-0.913696	0.360877	0.999835
ENSG00000185585	ENSG00000185585	OLFML2A	protein_coding	124777133	124814885	9	1	chromosome	olfactomedin like 2A [Source:HGNC Symbol;Acc:HGNC:27270]	ENSG00000185585.20	OLFML2A	2043.63	0.483063	0.430186	1.12292	0.261473	0.999835
ENSG00000136931	ENSG00000136931	NR5A1	protein_coding	124481236	124507420	9	-1	chromosome	nuclear receptor subfamily 5 group A member 1 [Source:HGNC Symbol;Acc:HGNC:7983]	ENSG00000136931.10	NR5A1	11.7481	0.447482	0.55157	0.811287	0.417201	NA
ENSG00000136930	ENSG00000136930	PSMB7	protein_coding	124353465	124415444	9	-1	chromosome	proteasome subunit beta 7 [Source:HGNC Symbol;Acc:HGNC:9544]	ENSG00000136930.13	PSMB7	4259.66	-0.0975105	0.201255	-0.484513	0.628022	0.999835
ENSG00000119408	ENSG00000119408	NEK6	protein_coding	124257606	124353307	9	1	chromosome	NIMA related kinase 6 [Source:HGNC Symbol;Acc:HGNC:7749]	ENSG00000119408.16	NEK6	4319.62	0.177464	0.244043	0.727182	0.467115	0.999835
ENSG00000106689	ENSG00000106689	LHX2	protein_coding	124001670	124033301	9	1	chromosome	LIM homeobox 2 [Source:HGNC Symbol;Acc:HGNC:6594]	ENSG00000106689.11	LHX2	144.395	-1.09028	0.729629	-1.4943	0.135097	0.999835
ENSG00000188408	ENSG00000188408	MAGEB5	protein_coding	26216169	26218270	X	1	chromosome	MAGE family member B5 [Source:HGNC Symbol;Acc:HGNC:23795]	ENSG00000188408.5	MAGEB5	0.626373	0.441005	3.38327	0.130349	0.896291	NA
ENSG00000119522	ENSG00000119522	DENND1A	protein_coding	123379654	123930152	9	-1	chromosome	DENN domain containing 1A [Source:HGNC Symbol;Acc:HGNC:29324]	ENSG00000119522.16	DENND1A	3147.43	-0.165712	0.176462	-0.939083	0.347688	0.999835
ENSG00000148204	ENSG00000148204	CRB2	protein_coding	123356170	123380324	9	1	chromosome	crumbs cell polarity complex component 2 [Source:HGNC Symbol;Acc:HGNC:18688]	ENSG00000148204.12	CRB2	178.276	-0.773667	0.50366	-1.53609	0.124516	0.999835
ENSG00000165209	ENSG00000165209	STRBP	protein_coding	123109500	123268586	9	-1	chromosome	spermatid perinuclear RNA binding protein [Source:HGNC Symbol;Acc:HGNC:16462]	ENSG00000165209.19	STRBP	3187.99	0.0808737	0.207551	0.389656	0.696791	0.999835
ENSG00000011454	ENSG00000011454	RABGAP1	protein_coding	122940833	123104866	9	1	chromosome	RAB GTPase activating protein 1 [Source:HGNC Symbol;Acc:HGNC:17155]	ENSG00000011454.17	RABGAP1	6038.59	0.169807	0.199688	0.850363	0.395123	0.999835
ENSG00000257529	ENSG00000257529	RPL36A-HNRNPH2	protein_coding	101391011	101412297	X	1	chromosome	RPL36A-HNRNPH2 readthrough [Source:HGNC Symbol;Acc:HGNC:48349]	ENSG00000257529.5	RPL36A-HNRNPH2	10.5105	0.349381	0.566638	0.616587	0.537507	NA
ENSG00000171448	ENSG00000171448	ZBTB26	protein_coding	122915566	122931512	9	-1	chromosome	zinc finger and BTB domain containing 26 [Source:HGNC Symbol;Acc:HGNC:23383]	ENSG00000171448.9	ZBTB26	649.124	-0.0742467	0.157725	-0.470734	0.637831	0.999835
ENSG00000186130	ENSG00000186130	ZBTB6	protein_coding	122908056	122913323	9	-1	chromosome	zinc finger and BTB domain containing 6 [Source:HGNC Symbol;Acc:HGNC:16764]	ENSG00000186130.5	ZBTB6	811.661	-0.0419192	0.153544	-0.273012	0.784844	0.999835
ENSG00000148215	ENSG00000148215	OR5C1	protein_coding	122788933	122789895	9	1	chromosome	olfactory receptor family 5 subfamily C member 1 [Source:HGNC Symbol;Acc:HGNC:8331]	ENSG00000148215.4	OR5C1	66.6604	0.0704982	1.72604	0.0408439	0.96742	0.999835
ENSG00000171459	ENSG00000171459	OR1L6	protein_coding	122742303	122750783	9	1	chromosome	olfactory receptor family 1 subfamily L member 6 [Source:HGNC Symbol;Acc:HGNC:8218]	ENSG00000171459.4	OR1L6	73.7464	-0.281683	2.07879	-0.135504	0.892214	0.999835
ENSG00000136939	ENSG00000136939	OR1L4	protein_coding	122723990	122724925	9	1	chromosome	olfactory receptor family 1 subfamily L member 4 [Source:HGNC Symbol;Acc:HGNC:8216]	ENSG00000136939.1	OR1L4	49.8814	2.1119	1.3516	1.56252	0.118166	0.999835
ENSG00000171481	ENSG00000171481	OR1L3	protein_coding	122675036	122676153	9	1	chromosome	olfactory receptor family 1 subfamily L member 3 [Source:HGNC Symbol;Acc:HGNC:8215]	ENSG00000171481.4	OR1L3	27.9196	-0.134201	3.35132	-0.0400442	0.968058	NA
ENSG00000165202	ENSG00000165202	OR1Q1	protein_coding	122614738	122615682	9	1	chromosome	olfactory receptor family 1 subfamily Q member 1 [Source:HGNC Symbol;Acc:HGNC:8223]	ENSG00000165202.3	OR1Q1	29.0577	0.012048	1.39774	0.0086196	0.993123	NA
ENSG00000171501	ENSG00000171501	OR1N2	protein_coding	122553112	122554214	9	1	chromosome	olfactory receptor family 1 subfamily N member 2 [Source:HGNC Symbol;Acc:HGNC:15111]	ENSG00000171501.9	OR1N2	5.99888	0.114094	1.50323	0.0758995	0.939499	NA
ENSG00000171505	ENSG00000171505	OR1N1	protein_coding	122526358	122527296	9	-1	chromosome	olfactory receptor family 1 subfamily N member 1 [Source:HGNC Symbol;Acc:HGNC:8221]	ENSG00000171505.5	OR1N1	10.7706	1.11724	1.83773	0.607944	0.543225	NA
ENSG00000197233	ENSG00000197233	OR1J2	protein_coding	122510802	122511743	9	1	chromosome	olfactory receptor family 1 subfamily J member 2 [Source:HGNC Symbol;Acc:HGNC:8209]	ENSG00000197233.7	OR1J2	4.53024	-0.563453	0.960802	-0.58644	0.55758	NA
ENSG00000136834	ENSG00000136834	OR1J1	protein_coding	122476958	122477926	9	-1	chromosome	olfactory receptor family 1 subfamily J member 1 [Source:HGNC Symbol;Acc:HGNC:8208]	ENSG00000136834.3	OR1J1	6.95073	0.959996	3.37669	0.284301	0.77618	NA
ENSG00000148187	ENSG00000148187	MRRF	protein_coding	122264603	122331337	9	1	chromosome	mitochondrial ribosome recycling factor [Source:HGNC Symbol;Acc:HGNC:7234]	ENSG00000148187.18	MRRF	1860.59	0.0504441	0.147232	0.342616	0.731887	0.999835
ENSG00000175764	ENSG00000175764	TTLL11	protein_coding	121821928	122093606	9	-1	chromosome	tubulin tyrosine ligase like 11 [Source:HGNC Symbol;Acc:HGNC:18113]	ENSG00000175764.14	TTLL11	473.057	0.146762	0.313126	0.4687	0.639284	0.999835
ENSG00000136848	ENSG00000136848	DAB2IP	protein_coding	121567057	121785530	9	1	chromosome	DAB2 interacting protein [Source:HGNC Symbol;Acc:HGNC:17294]	ENSG00000136848.17	DAB2IP	7477.35	0.174509	0.267886	0.651433	0.514767	0.999835
ENSG00000119396	ENSG00000119396	RAB14	protein_coding	121178133	121223014	9	-1	chromosome	RAB14, member RAS oncogene family [Source:HGNC Symbol;Acc:HGNC:16524]	ENSG00000119396.11	RAB14	5199.26	0.272072	0.193869	1.40338	0.160504	0.999835
ENSG00000056558	ENSG00000056558	TRAF1	protein_coding	120902393	120929173	9	-1	chromosome	TNF receptor associated factor 1 [Source:HGNC Symbol;Acc:HGNC:12031]	ENSG00000056558.11	TRAF1	1423.36	-0.256003	0.346574	-0.738667	0.460109	0.999835
ENSG00000214827	ENSG00000214827	MTCP1	protein_coding	155064034	155147937	X	-1	chromosome	mature T cell proliferation 1 [Source:HGNC Symbol;Acc:HGNC:7423]	ENSG00000214827.11	MTCP1	135.116	-0.0326743	0.279316	-0.11698	0.906876	0.999835
ENSG00000119403	ENSG00000119403	PHF19	protein_coding	120855651	120894896	9	-1	chromosome	PHD finger protein 19 [Source:HGNC Symbol;Acc:HGNC:24566]	ENSG00000119403.15	PHF19	2077.47	-0.387938	0.240511	-1.61298	0.10675	0.999835
ENSG00000095261	ENSG00000095261	PSMD5	protein_coding	120815496	120842951	9	-1	chromosome	proteasome 26S subunit, non-ATPase 5 [Source:HGNC Symbol;Acc:HGNC:9563]	ENSG00000095261.14	PSMD5	2632.81	0.127874	0.173714	0.736118	0.461659	0.999835
ENSG00000214654	ENSG00000214654	B3GNT10	protein_coding	120792403	120799918	9	1	chromosome	UDP-GlcNAc:betaGal beta-1,3-N-acetylglucosaminyltransferase 10 (putative) [Source:HGNC Symbol;Acc:HGNC:53652]	ENSG00000214654.8	B3GNT10	359.047	-0.0613539	0.192007	-0.31954	0.749317	0.999835
ENSG00000119402	ENSG00000119402	FBXW2	protein_coding	120751978	120793416	9	-1	chromosome	F-box and WD repeat domain containing 2 [Source:HGNC Symbol;Acc:HGNC:13608]	ENSG00000119402.17	FBXW2	5330.56	0.0162811	0.135682	0.119994	0.904488	0.999835
ENSG00000106780	ENSG00000106780	MEGF9	protein_coding	120600811	120714470	9	-1	chromosome	multiple EGF like domains 9 [Source:HGNC Symbol;Acc:HGNC:3234]	ENSG00000106780.9	MEGF9	2336.9	-0.0986254	0.224297	-0.439708	0.660148	0.999835
ENSG00000078725	ENSG00000078725	BRINP1	protein_coding	119153458	119369435	9	-1	chromosome	BMP/retinoic acid inducible neural specific 1 [Source:HGNC Symbol;Acc:HGNC:2687]	ENSG00000078725.13	BRINP1	11.5647	0.0530316	0.850828	0.0623293	0.950301	NA
ENSG00000136869	ENSG00000136869	TLR4	protein_coding	117704175	117724735	9	1	chromosome	toll like receptor 4 [Source:HGNC Symbol;Acc:HGNC:11850]	ENSG00000136869.16	TLR4	2081.03	0.31647	0.576028	0.549401	0.58273	0.999835
ENSG00000119401	ENSG00000119401	TRIM32	protein_coding	116687302	116701300	9	1	chromosome	tripartite motif containing 32 [Source:HGNC Symbol;Acc:HGNC:16380]	ENSG00000119401.10	TRIM32	1295.69	0.0533607	0.228116	0.23392	0.815047	0.999835
ENSG00000148219	ENSG00000148219	ASTN2	protein_coding	116425225	117415070	9	-1	chromosome	astrotactin 2 [Source:HGNC Symbol;Acc:HGNC:17021]	ENSG00000148219.16	ASTN2	3563.39	-0.0362444	0.21531	-0.168336	0.866319	0.999835
ENSG00000041982	ENSG00000041982	TNC	protein_coding	115019575	115118257	9	-1	chromosome	tenascin C [Source:HGNC Symbol;Acc:HGNC:5318]	ENSG00000041982.16	TNC	9106.35	0.684139	0.487646	1.40294	0.160634	0.999835
ENSG00000106952	ENSG00000106952	TNFSF8	protein_coding	114893343	114930595	9	-1	chromosome	TNF superfamily member 8 [Source:HGNC Symbol;Acc:HGNC:11938]	ENSG00000106952.7	TNFSF8	188.017	0.0718176	0.609307	0.117868	0.906173	0.999835
ENSG00000230054	ENSG00000230054	TEX53	protein_coding	114656304	114662374	9	-1	chromosome	testis expressed 53 [Source:HGNC Symbol;Acc:HGNC:53655]	ENSG00000230054.3	TEX53	5.71926	0.71819	3.38051	0.21245	0.831756	NA
ENSG00000157693	ENSG00000157693	TMEM268	protein_coding	114611206	114646422	9	1	chromosome	transmembrane protein 268 [Source:HGNC Symbol;Acc:HGNC:24513]	ENSG00000157693.15	TMEM268	2616.36	0.00429898	0.221694	0.0193915	0.984529	0.999835
ENSG00000136888	ENSG00000136888	ATP6V1G1	protein_coding	114587769	114598879	9	1	chromosome	ATPase H+ transporting V1 subunit G1 [Source:HGNC Symbol;Acc:HGNC:864]	ENSG00000136888.7	ATP6V1G1	3751.28	0.152493	0.203967	0.747639	0.454678	0.999835
ENSG00000095397	ENSG00000095397	WHRN	protein_coding	114402080	114505473	9	-1	chromosome	whirlin [Source:HGNC Symbol;Acc:HGNC:16361]	ENSG00000095397.14	WHRN	1605.85	-0.260805	0.33177	-0.786104	0.431807	0.999835
ENSG00000106948	ENSG00000106948	AKNA	protein_coding	114334156	114394405	9	-1	chromosome	AT-hook transcription factor [Source:HGNC Symbol;Acc:HGNC:24108]	ENSG00000106948.16	AKNA	5051.54	0.0515505	0.331973	0.155285	0.876597	0.999835
ENSG00000228278	ENSG00000228278	ORM2	protein_coding	114329869	114333256	9	1	chromosome	orosomucoid 2 [Source:HGNC Symbol;Acc:HGNC:8499]	ENSG00000228278.4	ORM2	395.618	0.209058	0.575769	0.363094	0.716535	0.999835
ENSG00000196739	ENSG00000196739	COL27A1	protein_coding	114155537	114312511	9	1	chromosome	collagen type XXVII alpha 1 chain [Source:HGNC Symbol;Acc:HGNC:22986]	ENSG00000196739.15	COL27A1	7293.04	-0.378799	0.442739	-0.85558	0.39223	0.999835
ENSG00000106927	ENSG00000106927	AMBP	protein_coding	114060127	114078328	9	-1	chromosome	alpha-1-microglobulin/bikunin precursor [Source:HGNC Symbol;Acc:HGNC:453]	ENSG00000106927.12	AMBP	26.3383	-0.435974	0.86464	-0.504226	0.614103	NA
ENSG00000157657	ENSG00000157657	ZNF618	protein_coding	113876282	114056591	9	1	chromosome	zinc finger protein 618 [Source:HGNC Symbol;Acc:HGNC:29416]	ENSG00000157657.14	ZNF618	5205.58	-0.12865	0.305969	-0.420467	0.674145	0.999835
ENSG00000138835	ENSG00000138835	RGS3	protein_coding	113444731	113597743	9	1	chromosome	regulator of G protein signaling 3 [Source:HGNC Symbol;Acc:HGNC:9999]	ENSG00000138835.22	RGS3	2929.79	0.0660689	0.254332	0.259775	0.795038	0.999835
ENSG00000148229	ENSG00000148229	POLE3	protein_coding	113407235	113410675	9	-1	chromosome	DNA polymerase epsilon 3, accessory subunit [Source:HGNC Symbol;Acc:HGNC:13546]	ENSG00000148229.13	POLE3	3190.22	0.0508365	0.146395	0.347255	0.7284	0.999835
ENSG00000119431	ENSG00000119431	HDHD3	protein_coding	113373419	113376999	9	-1	chromosome	haloacid dehalogenase like hydrolase domain containing 3 [Source:HGNC Symbol;Acc:HGNC:28171]	ENSG00000119431.9	HDHD3	1213.34	0.171764	0.214179	0.801965	0.422573	0.999835
ENSG00000119411	ENSG00000119411	BSPRY	protein_coding	113349541	113371233	9	1	chromosome	B-box and SPRY domain containing [Source:HGNC Symbol;Acc:HGNC:18232]	ENSG00000119411.11	BSPRY	2022.53	-0.315924	0.393724	-0.8024	0.422322	0.999835
ENSG00000148225	ENSG00000148225	WDR31	protein_coding	113313222	113340298	9	-1	chromosome	WD repeat domain 31 [Source:HGNC Symbol;Acc:HGNC:21421]	ENSG00000148225.16	WDR31	1230.43	0.313341	0.221396	1.4153	0.15698	0.999835
ENSG00000165188	ENSG00000165188	RNF183	protein_coding	113297093	113303376	9	-1	chromosome	ring finger protein 183 [Source:HGNC Symbol;Acc:HGNC:28721]	ENSG00000165188.13	RNF183	31.7535	-0.36596	0.561252	-0.652043	0.514374	NA
ENSG00000136875	ENSG00000136875	PRPF4	protein_coding	113275343	113292905	9	1	chromosome	pre-mRNA processing factor 4 [Source:HGNC Symbol;Acc:HGNC:17349]	ENSG00000136875.12	PRPF4	2535.29	-0.0288886	0.170167	-0.169766	0.865194	0.999835
ENSG00000176386	ENSG00000176386	CDC26	protein_coding	113255835	113275572	9	-1	chromosome	cell division cycle 26 [Source:HGNC Symbol;Acc:HGNC:17839]	ENSG00000176386.9	CDC26	775.488	0.0340961	0.179356	0.190103	0.849228	0.999835
ENSG00000285447	ENSG00000285447	ZNF883	protein_coding	112997120	113050043	9	-1	chromosome	zinc finger protein 883 [Source:NCBI gene;Acc:169834]	ENSG00000285447.1	ZNF883	9.69573	0.667673	3.34689	0.199491	0.841879	NA
ENSG00000148158	ENSG00000148158	SNX30	protein_coding	112750760	112881671	9	1	chromosome	sorting nexin family member 30 [Source:HGNC Symbol;Acc:HGNC:23685]	ENSG00000148158.17	SNX30	2739.47	0.267114	0.217548	1.22784	0.219506	0.999835
ENSG00000148153	ENSG00000148153	INIP	protein_coding	112683926	112718149	9	-1	chromosome	INTS3 and NABP interacting protein [Source:HGNC Symbol;Acc:HGNC:24994]	ENSG00000148153.14	INIP	1882.42	0.054836	0.105297	0.520775	0.602523	0.999835
ENSG00000285082	ENSG00000285082	AL160272.2	protein_coding	117704157	118072314	9	1	chromosome	novel protein	ENSG00000285082.2	AL160272.2	48.9975	0.431579	0.335966	1.28459	0.198935	0.999835
ENSG00000119314	ENSG00000119314	PTBP3	protein_coding	112217716	112333667	9	-1	chromosome	polypyrimidine tract binding protein 3 [Source:HGNC Symbol;Acc:HGNC:10253]	ENSG00000119314.15	PTBP3	10919.4	-0.166257	0.218891	-0.75954	0.44753	0.999835
ENSG00000106868	ENSG00000106868	SUSD1	protein_coding	112040785	112175408	9	-1	chromosome	sushi domain containing 1 [Source:HGNC Symbol;Acc:HGNC:25413]	ENSG00000106868.16	SUSD1	1010.56	0.285564	0.191895	1.48813	0.136717	0.999835
ENSG00000242616	ENSG00000242616	GNG10	protein_coding	111661605	111670226	9	1	chromosome	G protein subunit gamma 10 [Source:HGNC Symbol;Acc:HGNC:4402]	ENSG00000242616.4	GNG10	1086.82	0.176848	0.312529	0.565859	0.571489	0.999835
ENSG00000106853	ENSG00000106853	PTGR1	protein_coding	111549722	111599893	9	-1	chromosome	prostaglandin reductase 1 [Source:HGNC Symbol;Acc:HGNC:18429]	ENSG00000106853.20	PTGR1	1726.58	0.394042	0.260323	1.51367	0.13011	0.999835
ENSG00000136813	ENSG00000136813	ECPAS	protein_coding	111360692	111484745	9	-1	chromosome	Ecm29 proteasome adaptor and scaffold [Source:HGNC Symbol;Acc:HGNC:29020]	ENSG00000136813.14	ECPAS	10188.2	0.289581	0.151746	1.90833	0.0563483	0.999835
ENSG00000136810	ENSG00000136810	TXN	protein_coding	110243810	110256507	9	-1	chromosome	thioredoxin [Source:HGNC Symbol;Acc:HGNC:12435]	ENSG00000136810.13	TXN	4579.21	-0.205437	0.325074	-0.63197	0.527407	0.999835
ENSG00000095203	ENSG00000095203	EPB41L4B	protein_coding	109171975	109320964	9	-1	chromosome	erythrocyte membrane protein band 4.1 like 4B [Source:HGNC Symbol;Acc:HGNC:19818]	ENSG00000095203.14	EPB41L4B	1881.58	0.745836	0.506527	1.47245	0.140899	0.999835
ENSG00000260230	ENSG00000260230	FRRS1L	protein_coding	109130293	109167295	9	-1	chromosome	ferric chelate reductase 1 like [Source:HGNC Symbol;Acc:HGNC:1362]	ENSG00000260230.3	FRRS1L	971.644	-0.0238759	0.246845	-0.0967241	0.922945	0.999835
ENSG00000119328	ENSG00000119328	ABITRAM	protein_coding	108934400	108950744	9	1	chromosome	actin binding transcription modulator [Source:HGNC Symbol;Acc:HGNC:1364]	ENSG00000119328.12	ABITRAM	938.639	0.0990082	0.154836	0.639438	0.522538	0.999835
ENSG00000172534	ENSG00000172534	HCFC1	protein_coding	153947557	153971818	X	-1	chromosome	host cell factor C1 [Source:HGNC Symbol;Acc:HGNC:4839]	ENSG00000172534.14	HCFC1	19999.5	-0.155136	0.213685	-0.726004	0.467836	0.999835
ENSG00000148156	ENSG00000148156	ACTL7B	protein_coding	108854588	108855986	9	-1	chromosome	actin like 7B [Source:HGNC Symbol;Acc:HGNC:162]	ENSG00000148156.8	ACTL7B	2.00685	0.0368774	0.985514	0.0374195	0.970151	NA
ENSG00000119318	ENSG00000119318	RAD23B	protein_coding	107283137	107332192	9	1	chromosome	RAD23 homolog B, nucleotide excision repair protein [Source:HGNC Symbol;Acc:HGNC:9813]	ENSG00000119318.13	RAD23B	12712.2	0.0594921	0.171191	0.347519	0.728201	0.999835
ENSG00000148143	ENSG00000148143	ZNF462	protein_coding	106863166	107013634	9	1	chromosome	zinc finger protein 462 [Source:HGNC Symbol;Acc:HGNC:21684]	ENSG00000148143.13	ZNF462	11201.5	0.149434	0.306467	0.487601	0.625832	0.999835
ENSG00000186051	ENSG00000186051	TAL2	protein_coding	105662457	105663124	9	1	chromosome	TAL bHLH transcription factor 2 [Source:HGNC Symbol;Acc:HGNC:11557]	ENSG00000186051.7	TAL2	5.2966	0.325293	0.827544	0.393083	0.694258	NA
ENSG00000106692	ENSG00000106692	FKTN	protein_coding	105558130	105641118	9	1	chromosome	fukutin [Source:HGNC Symbol;Acc:HGNC:3622]	ENSG00000106692.14	FKTN	1490.12	0.107453	0.238615	0.450322	0.652478	0.999835
ENSG00000106701	ENSG00000106701	FSD1L	protein_coding	105447796	105552433	9	1	chromosome	fibronectin type III and SPRY domain containing 1 like [Source:HGNC Symbol;Acc:HGNC:13753]	ENSG00000106701.12	FSD1L	572.312	-0.171072	0.293868	-0.582139	0.560473	0.999835
ENSG00000070214	ENSG00000070214	SLC44A1	protein_coding	105244622	105439171	9	1	chromosome	solute carrier family 44 member 1 [Source:HGNC Symbol;Acc:HGNC:18798]	ENSG00000070214.16	SLC44A1	8753.29	-0.170413	0.282818	-0.602553	0.546806	0.999835
ENSG00000165028	ENSG00000165028	NIPSNAP3B	protein_coding	104764129	104777764	9	1	chromosome	nipsnap homolog 3B [Source:HGNC Symbol;Acc:HGNC:23641]	ENSG00000165028.12	NIPSNAP3B	279.877	0.358992	0.343832	1.04409	0.296443	0.999835
ENSG00000179055	ENSG00000179055	OR13D1	protein_coding	104694379	104695485	9	1	chromosome	olfactory receptor family 13 subfamily D member 1 [Source:HGNC Symbol;Acc:HGNC:14695]	ENSG00000179055.7	OR13D1	41.7233	0.951723	3.0286	0.314245	0.753335	0.999835
ENSG00000136839	ENSG00000136839	OR13C9	protein_coding	104617248	104618204	9	-1	chromosome	olfactory receptor family 13 subfamily C member 9 [Source:HGNC Symbol;Acc:HGNC:15104]	ENSG00000136839.1	OR13C9	0.705999	-0.237329	3.34913	-0.0708629	0.943507	NA
ENSG00000276119	ENSG00000276119	OR13C2	protein_coding	104604671	104605627	9	-1	chromosome	olfactory receptor family 13 subfamily C member 2 [Source:HGNC Symbol;Acc:HGNC:14701]	ENSG00000276119.1	OR13C2	0.800957	0.218031	3.34839	0.0651152	0.948082	NA
ENSG00000277556	ENSG00000277556	OR13C5	protein_coding	104598457	104599413	9	-1	chromosome	olfactory receptor family 13 subfamily C member 5 [Source:HGNC Symbol;Acc:HGNC:15100]	ENSG00000277556.1	OR13C5	0.45397	1.1549	3.34616	0.345142	0.729987	NA
ENSG00000204246	ENSG00000204246	OR13C3	protein_coding	104535749	104536856	9	-1	chromosome	olfactory receptor family 13 subfamily C member 3 [Source:HGNC Symbol;Acc:HGNC:14704]	ENSG00000204246.3	OR13C3	1.58336	0.674393	3.32368	0.202906	0.839209	NA
ENSG00000148136	ENSG00000148136	OR13C4	protein_coding	104526253	104527209	9	-1	chromosome	olfactory receptor family 13 subfamily C member 4 [Source:HGNC Symbol;Acc:HGNC:14722]	ENSG00000148136.5	OR13C4	1.10299	-0.442573	3.33108	-0.132862	0.894303	NA
ENSG00000186881	ENSG00000186881	OR13F1	protein_coding	104504263	104505222	9	1	chromosome	olfactory receptor family 13 subfamily F member 1 [Source:HGNC Symbol;Acc:HGNC:14723]	ENSG00000186881.3	OR13F1	5.46522	0.831032	3.3818	0.245736	0.805887	NA
ENSG00000136824	ENSG00000136824	SMC2	protein_coding	104094260	104141419	9	1	chromosome	structural maintenance of chromosomes 2 [Source:HGNC Symbol;Acc:HGNC:14011]	ENSG00000136824.19	SMC2	4099.18	-0.0606776	0.313004	-0.193856	0.846289	0.999835
ENSG00000136881	ENSG00000136881	BAAT	protein_coding	101360417	101383519	9	-1	chromosome	bile acid-CoA:amino acid N-acyltransferase [Source:HGNC Symbol;Acc:HGNC:932]	ENSG00000136881.11	BAAT	8.95206	-0.526707	0.680639	-0.773842	0.439024	NA
ENSG00000148123	ENSG00000148123	PLPPR1	protein_coding	101028727	101325135	9	1	chromosome	phospholipid phosphatase related 1 [Source:HGNC Symbol;Acc:HGNC:25993]	ENSG00000148123.15	PLPPR1	22.7001	-0.59789	1.07328	-0.557069	0.57748	NA
ENSG00000170681	ENSG00000170681	CAVIN4	protein_coding	100578079	100588389	9	1	chromosome	caveolae associated protein 4 [Source:HGNC Symbol;Acc:HGNC:33742]	ENSG00000170681.7	CAVIN4	84.2032	-0.926754	0.364476	-2.5427	0.011	0.999835
ENSG00000241697	ENSG00000241697	TMEFF1	protein_coding	100473149	100577636	9	1	chromosome	transmembrane protein with EGF like and two follistatin like domains 1 [Source:HGNC Symbol;Acc:HGNC:11866]	ENSG00000241697.5	TMEFF1	114.019	-0.962118	0.541684	-1.77616	0.075706	0.999835
ENSG00000251349	ENSG00000251349	MSANTD3-TMEFF1	protein_coding	100442271	100577636	9	1	chromosome	MSANTD3-TMEFF1 readthrough [Source:HGNC Symbol;Acc:HGNC:38838]	ENSG00000251349.3	MSANTD3-TMEFF1	117.816	-0.229357	0.406411	-0.564346	0.572518	0.999835
ENSG00000066697	ENSG00000066697	MSANTD3	protein_coding	100427156	100451711	9	1	chromosome	Myb/SANT DNA binding domain containing 3 [Source:HGNC Symbol;Acc:HGNC:23370]	ENSG00000066697.14	MSANTD3	1577.73	-0.256427	0.341307	-0.751308	0.452467	0.999835
ENSG00000136891	ENSG00000136891	TEX10	protein_coding	100302077	100352942	9	-1	chromosome	testis expressed 10 [Source:HGNC Symbol;Acc:HGNC:25988]	ENSG00000136891.14	TEX10	3049.18	-0.0950582	0.191561	-0.49623	0.619732	0.999835
ENSG00000023318	ENSG00000023318	ERP44	protein_coding	99979185	100099000	9	-1	chromosome	endoplasmic reticulum protein 44 [Source:HGNC Symbol;Acc:HGNC:18311]	ENSG00000023318.8	ERP44	4354.57	-0.296778	0.396051	-0.749343	0.45365	0.999835
ENSG00000106799	ENSG00000106799	TGFBR1	protein_coding	99104038	99154192	9	1	chromosome	transforming growth factor beta receptor 1 [Source:HGNC Symbol;Acc:HGNC:11772]	ENSG00000106799.13	TGFBR1	4600.41	0.0179897	0.2054	0.0875838	0.930207	0.999835
ENSG00000119514	ENSG00000119514	GALNT12	protein_coding	98807670	98850081	9	1	chromosome	polypeptide N-acetylgalactosaminyltransferase 12 [Source:HGNC Symbol;Acc:HGNC:19877]	ENSG00000119514.7	GALNT12	295.613	0.138379	0.439546	0.314822	0.752897	0.999835
ENSG00000165138	ENSG00000165138	ANKS6	protein_coding	98731329	98796965	9	-1	chromosome	ankyrin repeat and sterile alpha motif domain containing 6 [Source:HGNC Symbol;Acc:HGNC:26724]	ENSG00000165138.18	ANKS6	1517.03	-0.0921154	0.382682	-0.24071	0.80978	0.999835
ENSG00000106789	ENSG00000106789	CORO2A	protein_coding	98120975	98192637	9	-1	chromosome	coronin 2A [Source:HGNC Symbol;Acc:HGNC:2255]	ENSG00000106789.13	CORO2A	1409.22	-0.111997	0.409518	-0.273484	0.784481	0.999835
ENSG00000106785	ENSG00000106785	TRIM14	protein_coding	98069275	98119222	9	-1	chromosome	tripartite motif containing 14 [Source:HGNC Symbol;Acc:HGNC:16283]	ENSG00000106785.15	TRIM14	5509.11	-0.399647	0.291138	-1.3727	0.169845	0.999835
ENSG00000095380	ENSG00000095380	NANS	protein_coding	98056732	98083077	9	1	chromosome	N-acetylneuraminate synthase [Source:HGNC Symbol;Acc:HGNC:19237]	ENSG00000095380.11	NANS	3505.05	-0.243005	0.254254	-0.955756	0.339196	0.999835
ENSG00000136938	ENSG00000136938	ANP32B	protein_coding	97983341	98015943	9	1	chromosome	acidic nuclear phosphoprotein 32 family member B [Source:HGNC Symbol;Acc:HGNC:16677]	ENSG00000136938.9	ANP32B	9928.36	-0.0171466	0.167227	-0.102535	0.918332	0.999835
ENSG00000136929	ENSG00000136929	HEMGN	protein_coding	97926791	97944856	9	-1	chromosome	hemogen [Source:HGNC Symbol;Acc:HGNC:17509]	ENSG00000136929.13	HEMGN	20.4131	-0.407763	0.672773	-0.606092	0.544454	NA
ENSG00000136937	ENSG00000136937	NCBP1	protein_coding	97633668	97673748	9	1	chromosome	nuclear cap binding protein subunit 1 [Source:HGNC Symbol;Acc:HGNC:7658]	ENSG00000136937.13	NCBP1	4720.06	0.0623326	0.130705	0.476895	0.633437	0.999835
ENSG00000136925	ENSG00000136925	TSTD2	protein_coding	97600080	97633368	9	-1	chromosome	thiosulfate sulfurtransferase like domain containing 2 [Source:HGNC Symbol;Acc:HGNC:30087]	ENSG00000136925.15	TSTD2	2473.24	0.167568	0.152959	1.09551	0.273294	0.999835
ENSG00000136842	ENSG00000136842	TMOD1	protein_coding	97501180	97601743	9	1	chromosome	tropomodulin 1 [Source:HGNC Symbol;Acc:HGNC:11871]	ENSG00000136842.14	TMOD1	1807.7	0.453051	0.394704	1.14783	0.251041	0.999835
ENSG00000196116	ENSG00000196116	TDRD7	protein_coding	97412096	97496125	9	1	chromosome	tudor domain containing 7 [Source:HGNC Symbol;Acc:HGNC:30831]	ENSG00000196116.8	TDRD7	1206.24	-0.136994	0.188776	-0.725696	0.468025	0.999835
ENSG00000196597	ENSG00000196597	ZNF782	protein_coding	96816269	96875623	9	-1	chromosome	zinc finger protein 782 [Source:HGNC Symbol;Acc:HGNC:33110]	ENSG00000196597.13	ZNF782	821.991	0.0966488	0.238263	0.40564	0.685007	0.999835
ENSG00000158122	ENSG00000158122	PRXL2C	protein_coding	96639577	96655317	9	-1	chromosome	peroxiredoxin like 2C [Source:HGNC Symbol;Acc:HGNC:16881]	ENSG00000158122.12	PRXL2C	1408.74	-0.14695	0.171118	-0.85876	0.390473	0.999835
ENSG00000165244	ENSG00000165244	ZNF367	protein_coding	96385941	96418370	9	-1	chromosome	zinc finger protein 367 [Source:HGNC Symbol;Acc:HGNC:18320]	ENSG00000165244.7	ZNF367	1268.15	-0.439223	0.38205	-1.14965	0.250289	0.999835
ENSG00000130958	ENSG00000130958	SLC35D2	protein_coding	96313444	96383711	9	-1	chromosome	solute carrier family 35 member D2 [Source:HGNC Symbol;Acc:HGNC:20799]	ENSG00000130958.13	SLC35D2	931.663	-0.260508	0.222379	-1.17146	0.241414	0.999835
ENSG00000285269	ENSG00000285269	AL160269.1	protein_coding	96235331	96352058	9	-1	chromosome	solute carrier family 35 member D2 [Source:NCBI gene;Acc:11046]	ENSG00000285269.2	AL160269.1	37.9876	-0.49089	0.536692	-0.914658	0.360371	0.999835
ENSG00000182150	ENSG00000182150	ERCC6L2	protein_coding	95871264	96121154	9	1	chromosome	ERCC excision repair 6 like 2 [Source:HGNC Symbol;Acc:HGNC:26922]	ENSG00000182150.16	ERCC6L2	2586.9	0.223376	0.14161	1.5774	0.114703	0.999835
ENSG00000158169	ENSG00000158169	FANCC	protein_coding	95099054	95426796	9	-1	chromosome	FA complementation group C [Source:HGNC Symbol;Acc:HGNC:3584]	ENSG00000158169.13	FANCC	3662.72	-0.182483	0.257029	-0.70997	0.477723	0.999835
ENSG00000148110	ENSG00000148110	MFSD14B	protein_coding	94374569	94461042	9	1	chromosome	major facilitator superfamily domain containing 14B [Source:HGNC Symbol;Acc:HGNC:23376]	ENSG00000148110.16	MFSD14B	5173.24	-0.156218	0.246344	-0.634146	0.525986	0.999835
ENSG00000175787	ENSG00000175787	ZNF169	protein_coding	94259298	94301829	9	1	chromosome	zinc finger protein 169 [Source:HGNC Symbol;Acc:HGNC:12957]	ENSG00000175787.17	ZNF169	404.272	-0.0218586	0.213955	-0.102164	0.918626	0.999835
ENSG00000158079	ENSG00000158079	PTPDC1	protein_coding	94030794	94109856	9	1	chromosome	protein tyrosine phosphatase domain containing 1 [Source:HGNC Symbol;Acc:HGNC:30184]	ENSG00000158079.16	PTPDC1	831.783	0.0493454	0.168287	0.293221	0.769353	0.999835
ENSG00000197724	ENSG00000197724	PHF2	protein_coding	93576584	93679587	9	1	chromosome	PHD finger protein 2 [Source:HGNC Symbol;Acc:HGNC:8920]	ENSG00000197724.11	PHF2	4446.38	0.0418727	0.174252	0.2403	0.810098	0.999835
ENSG00000048828	ENSG00000048828	FAM120A	protein_coding	93451685	93566112	9	1	chromosome	family with sequence similarity 120A [Source:HGNC Symbol;Acc:HGNC:13247]	ENSG00000048828.17	FAM120A	14918.6	0.0713691	0.169734	0.420476	0.674138	0.999835
ENSG00000204352	ENSG00000204352	C9orf129	protein_coding	93318199	93346414	9	-1	chromosome	chromosome 9 open reading frame 129 [Source:HGNC Symbol;Acc:HGNC:31116]	ENSG00000204352.3	C9orf129	51.3393	-0.381383	0.542358	-0.703195	0.481934	0.999835
ENSG00000165238	ENSG00000165238	WNK2	protein_coding	93184916	93320572	9	1	chromosome	WNK lysine deficient protein kinase 2 [Source:HGNC Symbol;Acc:HGNC:14542]	ENSG00000165238.16	WNK2	9965.29	0.630705	0.332921	1.89446	0.0581642	0.999835
ENSG00000131669	ENSG00000131669	NINJ1	protein_coding	93121496	93134251	9	-1	chromosome	ninjurin 1 [Source:HGNC Symbol;Acc:HGNC:7824]	ENSG00000131669.10	NINJ1	3042.07	0.125421	0.177683	0.70587	0.480269	0.999835
ENSG00000127081	ENSG00000127081	ZNF484	protein_coding	92844182	92878038	9	-1	chromosome	zinc finger protein 484 [Source:HGNC Symbol;Acc:HGNC:23385]	ENSG00000127081.14	ZNF484	696.48	-0.0628533	0.32712	-0.192141	0.847632	0.999835
ENSG00000127080	ENSG00000127080	IPPK	protein_coding	92613183	92670131	9	-1	chromosome	inositol-pentakisphosphate 2-kinase [Source:HGNC Symbol;Acc:HGNC:14645]	ENSG00000127080.10	IPPK	1703.56	-0.187738	0.245151	-0.765806	0.443792	0.999835
ENSG00000106823	ENSG00000106823	ECM2	protein_coding	92493554	92536655	9	-1	chromosome	extracellular matrix protein 2 [Source:HGNC Symbol;Acc:HGNC:3154]	ENSG00000106823.12	ECM2	1573.57	0.128739	0.686892	0.187422	0.85133	0.999835
ENSG00000127083	ENSG00000127083	OMD	protein_coding	92414245	92424461	9	-1	chromosome	osteomodulin [Source:HGNC Symbol;Acc:HGNC:8134]	ENSG00000127083.7	OMD	595.674	0.63322	0.843914	0.750337	0.453052	0.999835
ENSG00000188312	ENSG00000188312	CENPP	protein_coding	92325953	92620529	9	1	chromosome	centromere protein P [Source:HGNC Symbol;Acc:HGNC:32933]	ENSG00000188312.14	CENPP	2114.98	-0.223025	0.414959	-0.537463	0.590948	0.999835
ENSG00000090054	ENSG00000090054	SPTLC1	protein_coding	92000087	92115413	9	-1	chromosome	serine palmitoyltransferase long chain base subunit 1 [Source:HGNC Symbol;Acc:HGNC:11277]	ENSG00000090054.15	SPTLC1	3247.03	-0.052982	0.235186	-0.225277	0.821764	0.999835
ENSG00000148090	ENSG00000148090	AUH	protein_coding	91213815	91361913	9	-1	chromosome	AU RNA binding methylglutaconyl-CoA hydratase [Source:HGNC Symbol;Acc:HGNC:890]	ENSG00000148090.11	AUH	681.266	0.1533	0.140926	1.08781	0.27668	0.999835
ENSG00000130222	ENSG00000130222	GADD45G	protein_coding	89605012	89606555	9	1	chromosome	growth arrest and DNA damage inducible gamma [Source:HGNC Symbol;Acc:HGNC:4097]	ENSG00000130222.11	GADD45G	344.921	0.365497	0.390396	0.936223	0.349159	0.999835
ENSG00000123975	ENSG00000123975	CKS2	protein_coding	89311195	89316703	9	1	chromosome	CDC28 protein kinase regulatory subunit 2 [Source:HGNC Symbol;Acc:HGNC:2000]	ENSG00000123975.5	CKS2	1373.63	0.00763053	0.401221	0.0190183	0.984827	0.999835
ENSG00000148082	ENSG00000148082	SHC3	protein_coding	89005771	89178818	9	-1	chromosome	SHC adaptor protein 3 [Source:HGNC Symbol;Acc:HGNC:18181]	ENSG00000148082.10	SHC3	582.348	0.129462	0.409062	0.316485	0.751635	0.999835
ENSG00000213694	ENSG00000213694	S1PR3	protein_coding	88990863	89005155	9	1	chromosome	sphingosine-1-phosphate receptor 3 [Source:HGNC Symbol;Acc:HGNC:3167]	ENSG00000213694.5	S1PR3	2295.28	-0.441623	0.392274	-1.1258	0.260249	0.999835
ENSG00000130045	ENSG00000130045	NXNL2	protein_coding	88534033	88584274	9	1	chromosome	nucleoredoxin like 2 [Source:HGNC Symbol;Acc:HGNC:30482]	ENSG00000130045.16	NXNL2	85.3974	0.362154	0.267942	1.35161	0.176499	0.999835
ENSG00000106723	ENSG00000106723	SPIN1	protein_coding	88388430	88478694	9	1	chromosome	spindlin 1 [Source:HGNC Symbol;Acc:HGNC:11243]	ENSG00000106723.17	SPIN1	4623.33	0.0199405	0.220858	0.0902863	0.92806	0.999835
ENSG00000156345	ENSG00000156345	CDK20	protein_coding	87966441	87974753	9	-1	chromosome	cyclin dependent kinase 20 [Source:HGNC Symbol;Acc:HGNC:21420]	ENSG00000156345.17	CDK20	478.706	-0.268723	0.30117	-0.892265	0.372251	0.999835
ENSG00000283205	ENSG00000283205	AL353572.3	protein_coding	87956214	87956883	9	1	chromosome	novel protein	ENSG00000283205.1	AL353572.3	0.656433	-0.0415631	3.35175	-0.0124004	0.990106	NA
ENSG00000135047	ENSG00000135047	CTSL	protein_coding	87726109	87731469	9	1	chromosome	cathepsin L [Source:HGNC Symbol;Acc:HGNC:2537]	ENSG00000135047.15	CTSL	6411.11	0.527198	0.443932	1.18756	0.235005	0.999835
ENSG00000196730	ENSG00000196730	DAPK1	protein_coding	87497228	87708634	9	1	chromosome	death associated protein kinase 1 [Source:HGNC Symbol;Acc:HGNC:2674]	ENSG00000196730.13	DAPK1	5391.49	0.670424	0.295413	2.26945	0.0232411	0.999835
ENSG00000180447	ENSG00000180447	GAS1	protein_coding	86944362	86947506	9	-1	chromosome	growth arrest specific 1 [Source:HGNC Symbol;Acc:HGNC:4165]	ENSG00000180447.7	GAS1	2482.74	0.451026	0.307829	1.46518	0.142871	0.999835
ENSG00000083223	ENSG00000083223	TUT7	protein_coding	86287733	86354454	9	-1	chromosome	terminal uridylyl transferase 7 [Source:HGNC Symbol;Acc:HGNC:25817]	ENSG00000083223.18	TUT7	4547.5	0.0586349	0.210181	0.278973	0.780266	0.999835
ENSG00000135052	ENSG00000135052	GOLM1	protein_coding	86026146	86100173	9	-1	chromosome	golgi membrane protein 1 [Source:HGNC Symbol;Acc:HGNC:15451]	ENSG00000135052.16	GOLM1	6511.77	-0.310033	0.410944	-0.754441	0.450584	0.999835
ENSG00000135040	ENSG00000135040	NAA35	protein_coding	85941146	86025462	9	1	chromosome	N(alpha)-acetyltransferase 35, NatC auxiliary subunit [Source:HGNC Symbol;Acc:HGNC:24340]	ENSG00000135040.16	NAA35	2405.28	-0.185479	0.221149	-0.838703	0.401636	0.999835
ENSG00000135049	ENSG00000135049	AGTPBP1	protein_coding	85546539	85742029	9	-1	chromosome	ATP/GTP binding protein 1 [Source:HGNC Symbol;Acc:HGNC:17258]	ENSG00000135049.15	AGTPBP1	1926.73	-0.0975197	0.129608	-0.752421	0.451798	0.999835
ENSG00000197506	ENSG00000197506	SLC28A3	protein_coding	84275457	84340758	9	-1	chromosome	solute carrier family 28 member 3 [Source:HGNC Symbol;Acc:HGNC:16484]	ENSG00000197506.8	SLC28A3	711.973	0.255876	0.646764	0.395625	0.692382	0.999835
ENSG00000165119	ENSG00000165119	HNRNPK	protein_coding	83968083	83980616	9	-1	chromosome	heterogeneous nuclear ribonucleoprotein K [Source:HGNC Symbol;Acc:HGNC:5044]	ENSG00000165119.21	HNRNPK	23516.7	0.1072	0.155376	0.689937	0.490234	0.999835
ENSG00000165118	ENSG00000165118	C9orf64	protein_coding	83938311	83956986	9	-1	chromosome	chromosome 9 open reading frame 64 [Source:HGNC Symbol;Acc:HGNC:28144]	ENSG00000165118.15	C9orf64	694.078	0.034205	0.195105	0.175316	0.860832	0.999835
ENSG00000148057	ENSG00000148057	IDNK	protein_coding	83623049	83644130	9	1	chromosome	IDNK gluconokinase [Source:HGNC Symbol;Acc:HGNC:31367]	ENSG00000148057.16	IDNK	242.337	-0.0147957	0.252085	-0.0586934	0.953196	0.999835
ENSG00000172159	ENSG00000172159	FRMD3	protein_coding	83242990	83538546	9	-1	chromosome	FERM domain containing 3 [Source:HGNC Symbol;Acc:HGNC:24125]	ENSG00000172159.16	FRMD3	1178.46	0.181015	0.322661	0.561008	0.574792	0.999835
ENSG00000214929	ENSG00000214929	SPATA31D1	protein_coding	81988772	81995253	9	1	chromosome	SPATA31 subfamily D member 1 [Source:HGNC Symbol;Acc:HGNC:37283]	ENSG00000214929.4	SPATA31D1	0.0480952	0.588682	3.37449	0.174451	0.861511	NA
ENSG00000186788	ENSG00000186788	SPATA31D3	protein_coding	81943586	81950038	9	1	chromosome	SPATA31 subfamily D member 3 [Source:HGNC Symbol;Acc:HGNC:38603]	ENSG00000186788.13	SPATA31D3	0.211029	0.474319	3.36223	0.141073	0.887812	NA
ENSG00000196781	ENSG00000196781	TLE1	protein_coding	81583683	81689547	9	-1	chromosome	TLE family member 1, transcriptional corepressor [Source:HGNC Symbol;Acc:HGNC:11837]	ENSG00000196781.15	TLE1	5518.98	0.0114284	0.176586	0.0647187	0.948398	0.999835
ENSG00000106829	ENSG00000106829	TLE4	protein_coding	79571773	79726882	9	1	chromosome	TLE family member 4, transcriptional corepressor [Source:HGNC Symbol;Acc:HGNC:11840]	ENSG00000106829.19	TLE4	1201.18	0.164086	0.249374	0.657991	0.510544	0.999835
ENSG00000135069	ENSG00000135069	PSAT1	protein_coding	78297125	78330093	9	1	chromosome	phosphoserine aminotransferase 1 [Source:HGNC Symbol;Acc:HGNC:19129]	ENSG00000135069.14	PSAT1	1994.79	-0.489677	0.405921	-1.20633	0.227689	0.999835
ENSG00000148019	ENSG00000148019	CEP78	protein_coding	78236062	78279690	9	1	chromosome	centrosomal protein 78 [Source:HGNC Symbol;Acc:HGNC:25740]	ENSG00000148019.13	CEP78	2898.8	0.0684535	0.258467	0.264844	0.79113	0.999835
ENSG00000156052	ENSG00000156052	GNAQ	protein_coding	77716097	78031811	9	-1	chromosome	G protein subunit alpha q [Source:HGNC Symbol;Acc:HGNC:4390]	ENSG00000156052.11	GNAQ	6197.31	0.131294	0.171099	0.767361	0.442867	0.999835
ENSG00000156049	ENSG00000156049	GNA14	protein_coding	77423079	77648322	9	-1	chromosome	G protein subunit alpha 14 [Source:HGNC Symbol;Acc:HGNC:4382]	ENSG00000156049.7	GNA14	149.715	-0.506393	0.56256	-0.900159	0.368036	0.999835
ENSG00000204612	ENSG00000204612	FOXB2	protein_coding	77019655	77020953	9	1	chromosome	forkhead box B2 [Source:HGNC Symbol;Acc:HGNC:23315]	ENSG00000204612.1	FOXB2	0.243125	0.782481	3.36254	0.232705	0.81599	NA
ENSG00000156017	ENSG00000156017	CARNMT1	protein_coding	74980790	75028423	9	-1	chromosome	carnosine N-methyltransferase 1 [Source:HGNC Symbol;Acc:HGNC:23435]	ENSG00000156017.13	CARNMT1	1268.73	0.157963	0.190976	0.827133	0.408162	0.999835
ENSG00000135045	ENSG00000135045	C9orf40	protein_coding	74946583	74952912	9	-1	chromosome	chromosome 9 open reading frame 40 [Source:HGNC Symbol;Acc:HGNC:23433]	ENSG00000135045.7	C9orf40	621.133	-0.159134	0.235629	-0.675357	0.499449	0.999835
ENSG00000165092	ENSG00000165092	ALDH1A1	protein_coding	72900671	73080442	9	-1	chromosome	aldehyde dehydrogenase 1 family member A1 [Source:HGNC Symbol;Acc:HGNC:402]	ENSG00000165092.13	ALDH1A1	1360.82	-0.231328	0.603022	-0.383614	0.701264	0.999835
ENSG00000119125	ENSG00000119125	GDA	protein_coding	72114595	72257193	9	1	chromosome	guanine deaminase [Source:HGNC Symbol;Acc:HGNC:4212]	ENSG00000119125.16	GDA	151.593	-0.0321753	0.341693	-0.0941644	0.924979	0.999835
ENSG00000204669	ENSG00000204669	C9orf57	protein_coding	72051376	72072721	9	-1	chromosome	chromosome 9 open reading frame 57 [Source:HGNC Symbol;Acc:HGNC:27037]	ENSG00000204669.10	C9orf57	17.3878	-0.467952	2.96237	-0.157966	0.874484	NA
ENSG00000135048	ENSG00000135048	CEMIP2	protein_coding	71683366	71816690	9	-1	chromosome	cell migration inducing hyaluronidase 2 [Source:HGNC Symbol;Acc:HGNC:11869]	ENSG00000135048.14	CEMIP2	8524.33	-0.444714	0.325866	-1.36472	0.172342	0.999835
ENSG00000083067	ENSG00000083067	TRPM3	protein_coding	70529063	71446904	9	-1	chromosome	transient receptor potential cation channel subfamily M member 3 [Source:HGNC Symbol;Acc:HGNC:17992]	ENSG00000083067.22	TRPM3	458.421	0.130887	0.272693	0.47998	0.631241	0.999835
ENSG00000198887	ENSG00000198887	SMC5	protein_coding	70258978	70354873	9	1	chromosome	structural maintenance of chromosomes 5 [Source:HGNC Symbol;Acc:HGNC:20465]	ENSG00000198887.9	SMC5	4758.94	0.00683169	0.229124	0.0298165	0.976213	0.999835
ENSG00000165072	ENSG00000165072	MAMDC2	protein_coding	70043848	70226972	9	1	chromosome	MAM domain containing 2 [Source:HGNC Symbol;Acc:HGNC:23673]	ENSG00000165072.10	MAMDC2	526.914	-0.379602	0.556023	-0.682709	0.494791	0.999835
ENSG00000119139	ENSG00000119139	TJP2	protein_coding	69121264	69274615	9	1	chromosome	tight junction protein 2 [Source:HGNC Symbol;Acc:HGNC:11828]	ENSG00000119139.20	TJP2	7408.74	-0.0154696	0.239886	-0.0644874	0.948582	0.999835
ENSG00000285130	ENSG00000285130	AL358113.1	protein_coding	69035747	69255187	9	1	chromosome	novel protein	ENSG00000285130.2	AL358113.1	396.876	-0.00816959	0.206048	-0.0396489	0.968373	0.999835
ENSG00000165059	ENSG00000165059	PRKACG	protein_coding	69012529	69014113	9	-1	chromosome	protein kinase cAMP-activated catalytic subunit gamma [Source:HGNC Symbol;Acc:HGNC:9382]	ENSG00000165059.7	PRKACG	2.89259	-0.365634	3.37132	-0.108454	0.913635	NA
ENSG00000187866	ENSG00000187866	FAM122A	protein_coding	68780065	68785566	9	1	chromosome	family with sequence similarity 122A [Source:HGNC Symbol;Acc:HGNC:23490]	ENSG00000187866.10	FAM122A	944.558	0.157521	0.198835	0.79222	0.428232	0.999835
ENSG00000107242	ENSG00000107242	PIP5K1B	protein_coding	68705240	69009176	9	1	chromosome	phosphatidylinositol-4-phosphate 5-kinase type 1 beta [Source:HGNC Symbol;Acc:HGNC:8995]	ENSG00000107242.19	PIP5K1B	592.765	0.0470976	0.216302	0.217741	0.827631	0.999835
ENSG00000154330	ENSG00000154330	PGM5	protein_coding	68328308	68531061	9	1	chromosome	phosphoglucomutase 5 [Source:HGNC Symbol;Acc:HGNC:8908]	ENSG00000154330.13	PGM5	428.309	0.0812113	0.535867	0.151551	0.879541	0.999835
ENSG00000196873	ENSG00000196873	CBWD3	protein_coding	68232003	68300015	9	1	chromosome	COBW domain containing 3 [Source:HGNC Symbol;Acc:HGNC:18519]	ENSG00000196873.15	CBWD3	2309.49	-0.100234	0.208522	-0.480689	0.630738	0.999835
ENSG00000260691	ENSG00000260691	ANKRD20A1	protein_coding	67832765	67920552	9	1	chromosome	ankyrin repeat domain 20 family member A1 [Source:HGNC Symbol;Acc:HGNC:23665]	ENSG00000260691.6	ANKRD20A1	187.421	-0.103146	0.26686	-0.386518	0.699113	0.999835
ENSG00000275493	ENSG00000275493	AL627230.1	protein_coding	67725914	67726255	9	1	chromosome	NULL	ENSG00000275493.2	AL627230.1	196.779	1.18154	0.380878	3.10216	0.00192117	0.450335
ENSG00000274349	ENSG00000274349	ZNF658	protein_coding	66856426	66932141	9	1	chromosome	zinc finger protein 658 [Source:HGNC Symbol;Acc:HGNC:25226]	ENSG00000274349.4	ZNF658	350.016	0.209137	0.173627	1.20452	0.228389	0.999835
ENSG00000234068	ENSG00000234068	PAGE2	protein_coding	55089018	55092842	X	1	chromosome	PAGE family member 2 [Source:HGNC Symbol;Acc:HGNC:31804]	ENSG00000234068.7	PAGE2	174.884	-0.343863	1.67998	-0.204683	0.83782	0.999835
ENSG00000276203	ENSG00000276203	ANKRD20A3	protein_coding	66106815	66179474	9	-1	chromosome	ankyrin repeat domain 20 family member A3 [Source:HGNC Symbol;Acc:HGNC:31981]	ENSG00000276203.5	ANKRD20A3	121.687	0.322937	0.507718	0.636056	0.52474	0.999835
ENSG00000184659	ENSG00000184659	FOXD4L4	protein_coding	65736555	65738784	9	1	chromosome	forkhead box D4 like 4 [Source:HGNC Symbol;Acc:HGNC:23762]	ENSG00000184659.5	FOXD4L4	49.538	0.0574912	0.546698	0.105161	0.916248	0.999835
ENSG00000147996	ENSG00000147996	CBWD5	protein_coding	65668805	65734041	9	1	chromosome	COBW domain containing 5 [Source:HGNC Symbol;Acc:HGNC:24584]	ENSG00000147996.16	CBWD5	2014.78	0.18154	0.167671	1.08272	0.278932	0.999835
ENSG00000172014	ENSG00000172014	ANKRD20A4	protein_coding	64369394	64413142	9	1	chromosome	ankyrin repeat domain 20 family member A4 [Source:HGNC Symbol;Acc:HGNC:31982]	ENSG00000172014.12	ANKRD20A4	34.4272	0.311527	0.729119	0.427265	0.669186	0.999835
ENSG00000131668	ENSG00000131668	BARX1	protein_coding	93951627	93955355	9	-1	chromosome	BARX homeobox 1 [Source:HGNC Symbol;Acc:HGNC:955]	ENSG00000131668.14	BARX1	998.013	-1.09988	0.602016	-1.827	0.0676997	0.999835
ENSG00000170152	ENSG00000170152	AL391987.1	protein_coding	61861848	61862567	9	-1	chromosome	NULL	ENSG00000170152.5	AL391987.1	0.734559	0.420384	3.37768	0.124459	0.900952	NA
ENSG00000283378	ENSG00000283378	CNTNAP3C	protein_coding	61330717	61453030	9	1	chromosome	contactin associated protein like 3C [Source:HGNC Symbol;Acc:HGNC:53878]	ENSG00000283378.1	CNTNAP3C	103.902	1.24224	0.8841	1.40509	0.159996	0.999835
ENSG00000175854	ENSG00000175854	SWI5	protein_coding	128275379	128316123	9	1	chromosome	SWI5 homologous recombination repair protein [Source:HGNC Symbol;Acc:HGNC:31412]	ENSG00000175854.12	SWI5	730.556	0.0090688	0.179574	0.0505017	0.959723	0.999835
ENSG00000185775	ENSG00000185775	SPATA31A6	protein_coding	42183659	42189887	9	1	chromosome	SPATA31 subfamily A member 6 [Source:HGNC Symbol;Acc:HGNC:32006]	ENSG00000185775.10	SPATA31A6	0.228391	-0.135179	3.36585	-0.040162	0.967964	NA
ENSG00000154529	ENSG00000154529	CNTNAP3B	protein_coding	41890314	42129510	9	-1	chromosome	contactin associated protein like 3B [Source:HGNC Symbol;Acc:HGNC:32035]	ENSG00000154529.14	CNTNAP3B	394.537	0.361907	0.308312	1.17384	0.240461	0.999835
ENSG00000215126	ENSG00000215126	CBWD6	protein_coding	41131306	41199261	9	-1	chromosome	COBW domain containing 6 [Source:HGNC Symbol;Acc:HGNC:31978]	ENSG00000215126.10	CBWD6	635.797	0.266148	0.205913	1.29252	0.196176	0.999835
ENSG00000273514	ENSG00000273514	FOXD4L6	protein_coding	41126430	41128463	9	-1	chromosome	forkhead box D4 like 6 [Source:HGNC Symbol;Acc:HGNC:31986]	ENSG00000273514.1	FOXD4L6	7.62952	0.219664	0.663422	0.331108	0.740563	NA
ENSG00000183148	ENSG00000183148	ANKRD20A2	protein_coding	40223285	40266392	9	1	chromosome	ankyrin repeat domain 20 family member A2 [Source:HGNC Symbol;Acc:HGNC:31979]	ENSG00000183148.6	ANKRD20A2	7.69196	-0.133202	1.28441	-0.103707	0.917402	NA
ENSG00000283886	ENSG00000283886	BX664615.2	protein_coding	39816599	39874562	9	-1	chromosome	Uncharacterized protein FLJ76381 [Source:UniProtKB/Swiss-Prot;Acc:Q8NFD4]	ENSG00000283886.3	BX664615.2	279.09	0.0115813	1.2795	0.00905142	0.992778	0.999835
ENSG00000185963	ENSG00000185963	BICD2	protein_coding	92711363	92764833	9	-1	chromosome	BICD cargo adaptor 2 [Source:HGNC Symbol;Acc:HGNC:17208]	ENSG00000185963.14	BICD2	4451.91	-0.00534994	0.196967	-0.0271617	0.978331	0.999835
ENSG00000204849	ENSG00000204849	SPATA31A1	protein_coding	39355669	39361962	9	1	chromosome	SPATA31 subfamily A member 1 [Source:HGNC Symbol;Acc:HGNC:23394]	ENSG00000204849.9	SPATA31A1	0.381893	1.0411	3.34354	0.311376	0.755515	NA
ENSG00000106714	ENSG00000106714	CNTNAP3	protein_coding	39072767	39288315	9	-1	chromosome	contactin associated protein like 3 [Source:HGNC Symbol;Acc:HGNC:13834]	ENSG00000106714.17	CNTNAP3	308.345	0.560907	0.303733	1.84671	0.0647893	0.999835
ENSG00000283329	ENSG00000283329	FAM240B	protein_coding	38694263	38720428	9	-1	chromosome	family with sequence similarity 240 member B [Source:HGNC Symbol;Acc:HGNC:53430]	ENSG00000283329.1	FAM240B	7.10747	-0.0400693	0.542138	-0.0739097	0.941082	NA
ENSG00000180071	ENSG00000180071	ANKRD18A	protein_coding	38571358	38620596	9	-1	chromosome	ankyrin repeat domain 18A [Source:HGNC Symbol;Acc:HGNC:23643]	ENSG00000180071.20	ANKRD18A	222.607	-0.307397	0.327203	-0.93947	0.347489	0.999835
ENSG00000283486	ENSG00000283486	FAM95C	protein_coding	38540569	38577207	9	-1	chromosome	family with sequence similarity 95 member C [Source:HGNC Symbol;Acc:HGNC:45272]	ENSG00000283486.2	FAM95C	71.257	-0.63663	0.499039	-1.27571	0.202057	0.999835
ENSG00000137142	ENSG00000137142	IGFBPL1	protein_coding	38406528	38424454	9	-1	chromosome	insulin like growth factor binding protein like 1 [Source:HGNC Symbol;Acc:HGNC:20081]	ENSG00000137142.5	IGFBPL1	170.649	-0.316462	0.284018	-1.11423	0.265179	0.999835
ENSG00000137124	ENSG00000137124	ALDH1B1	protein_coding	38392702	38398661	9	1	chromosome	aldehyde dehydrogenase 1 family member B1 [Source:HGNC Symbol;Acc:HGNC:407]	ENSG00000137124.8	ALDH1B1	2220.63	0.0118559	0.157131	0.0754522	0.939855	0.999835
ENSG00000122741	ENSG00000122741	DCAF10	protein_coding	37800554	37867666	9	1	chromosome	DDB1 and CUL4 associated factor 10 [Source:HGNC Symbol;Acc:HGNC:23686]	ENSG00000122741.16	DCAF10	4042.5	0.198935	0.103144	1.92871	0.0537675	0.999835
ENSG00000107371	ENSG00000107371	EXOSC3	protein_coding	37766978	37801437	9	-1	chromosome	exosome component 3 [Source:HGNC Symbol;Acc:HGNC:17944]	ENSG00000107371.13	EXOSC3	1268.49	0.0443447	0.103421	0.428779	0.668084	0.999835
ENSG00000070601	ENSG00000070601	FRMPD1	protein_coding	37650954	37746904	9	1	chromosome	FERM and PDZ domain containing 1 [Source:HGNC Symbol;Acc:HGNC:29159]	ENSG00000070601.10	FRMPD1	1037.21	0.0443299	0.26358	0.168184	0.866439	0.999835
ENSG00000255872	ENSG00000255872	AL138752.2	protein_coding	37588413	38068687	9	-1	chromosome	novel transcript	ENSG00000255872.3	AL138752.2	289.431	-0.404509	0.60547	-0.668092	0.504075	0.999835
ENSG00000175768	ENSG00000175768	TOMM5	protein_coding	37582646	37592604	9	-1	chromosome	translocase of outer mitochondrial membrane 5 [Source:HGNC Symbol;Acc:HGNC:31369]	ENSG00000175768.13	TOMM5	2105	0.177129	0.1252	1.41477	0.157137	0.999835
ENSG00000256966	ENSG00000256966	AL513165.2	protein_coding	37512547	37592469	9	-1	chromosome	novel transcript	ENSG00000256966.6	AL513165.2	35.5141	-0.334129	0.57148	-0.584672	0.558768	0.999835
ENSG00000137054	ENSG00000137054	POLR1E	protein_coding	37485948	37503697	9	1	chromosome	RNA polymerase I subunit E [Source:HGNC Symbol;Acc:HGNC:17631]	ENSG00000137054.16	POLR1E	2101.23	0.128646	0.165066	0.779359	0.435768	0.999835
ENSG00000168795	ENSG00000168795	ZBTB5	protein_coding	37438102	37465450	9	-1	chromosome	zinc finger and BTB domain containing 5 [Source:HGNC Symbol;Acc:HGNC:23836]	ENSG00000168795.5	ZBTB5	2577.44	-0.040218	0.224617	-0.179051	0.857898	0.999835
ENSG00000137106	ENSG00000137106	GRHPR	protein_coding	37422666	37436990	9	1	chromosome	glyoxylate and hydroxypyruvate reductase [Source:HGNC Symbol;Acc:HGNC:4570]	ENSG00000137106.18	GRHPR	3968.6	0.0897083	0.153903	0.582888	0.559969	0.999835
ENSG00000165304	ENSG00000165304	MELK	protein_coding	36572862	36677683	9	1	chromosome	maternal embryonic leucine zipper kinase [Source:HGNC Symbol;Acc:HGNC:16870]	ENSG00000165304.8	MELK	1921.05	-0.380478	0.41877	-0.908561	0.363582	0.999835
ENSG00000137075	ENSG00000137075	RNF38	protein_coding	36336396	36487548	9	-1	chromosome	ring finger protein 38 [Source:HGNC Symbol;Acc:HGNC:18052]	ENSG00000137075.18	RNF38	3241.77	0.16002	0.144407	1.10811	0.267812	0.999835
ENSG00000159921	ENSG00000159921	GNE	protein_coding	36214441	36277056	9	-1	chromosome	glucosamine (UDP-N-acetyl)-2-epimerase/N-acetylmannosamine kinase [Source:HGNC Symbol;Acc:HGNC:23657]	ENSG00000159921.16	GNE	2989.82	0.0882443	0.239351	0.368681	0.712366	0.999835
ENSG00000122705	ENSG00000122705	CLTA	protein_coding	36190856	36304781	9	1	chromosome	clathrin light chain A [Source:HGNC Symbol;Acc:HGNC:2090]	ENSG00000122705.17	CLTA	5428.31	0.0873747	0.133695	0.653536	0.513411	0.999835
ENSG00000122707	ENSG00000122707	RECK	protein_coding	36036913	36124455	9	1	chromosome	reversion inducing cysteine rich protein with kazal motifs [Source:HGNC Symbol;Acc:HGNC:11345]	ENSG00000122707.12	RECK	455.557	0.248472	0.385964	0.643769	0.519725	0.999835
ENSG00000204930	ENSG00000204930	FAM221B	protein_coding	35816391	35828747	9	-1	chromosome	family with sequence similarity 221 member B [Source:HGNC Symbol;Acc:HGNC:30762]	ENSG00000204930.10	FAM221B	82.6834	0.208392	0.308181	0.6762	0.498914	0.999835
ENSG00000137103	ENSG00000137103	TMEM8B	protein_coding	35814451	35865518	9	1	chromosome	transmembrane protein 8B [Source:HGNC Symbol;Acc:HGNC:21427]	ENSG00000137103.20	TMEM8B	1791.73	-0.155409	0.27142	-0.572577	0.566931	0.999835
ENSG00000137133	ENSG00000137133	HINT2	protein_coding	35812960	35815354	9	-1	chromosome	histidine triad nucleotide binding protein 2 [Source:HGNC Symbol;Acc:HGNC:18344]	ENSG00000137133.11	HINT2	794.563	0.137459	0.270023	0.509066	0.610706	0.999835
ENSG00000137098	ENSG00000137098	SPAG8	protein_coding	35808045	35812272	9	-1	chromosome	sperm associated antigen 8 [Source:HGNC Symbol;Acc:HGNC:14105]	ENSG00000137098.14	SPAG8	360.615	0.250568	0.350799	0.714278	0.475055	0.999835
ENSG00000215183	ENSG00000215183	MSMP	protein_coding	35752990	35756613	9	-1	chromosome	microseminoprotein, prostate associated [Source:HGNC Symbol;Acc:HGNC:29663]	ENSG00000215183.5	MSMP	337.822	0.408546	0.581264	0.702858	0.482144	0.999835
ENSG00000107185	ENSG00000107185	RGP1	protein_coding	35749287	35758585	9	1	chromosome	RGP1 homolog, RAB6A GEF complex partner 1 [Source:HGNC Symbol;Acc:HGNC:21965]	ENSG00000107185.10	RGP1	4461.31	-0.0687483	0.212708	-0.323205	0.74654	0.999835
ENSG00000070610	ENSG00000070610	GBA2	protein_coding	35736866	35749228	9	-1	chromosome	glucosylceramidase beta 2 [Source:HGNC Symbol;Acc:HGNC:18986]	ENSG00000070610.14	GBA2	4376.54	-0.117112	0.27526	-0.42546	0.670502	0.999835
ENSG00000137135	ENSG00000137135	ARHGEF39	protein_coding	35658875	35675866	9	-1	chromosome	Rho guanine nucleotide exchange factor 39 [Source:HGNC Symbol;Acc:HGNC:25909]	ENSG00000137135.18	ARHGEF39	3559.41	-0.243067	0.28019	-0.867508	0.385664	0.999835
ENSG00000159884	ENSG00000159884	CCDC107	protein_coding	35658290	35661511	9	1	chromosome	coiled-coil domain containing 107 [Source:HGNC Symbol;Acc:HGNC:28465]	ENSG00000159884.12	CCDC107	1257.52	0.244348	0.263159	0.928519	0.353138	0.999835
ENSG00000137078	ENSG00000137078	SIT1	protein_coding	35649295	35650950	9	-1	chromosome	signaling threshold regulating transmembrane adaptor 1 [Source:HGNC Symbol;Acc:HGNC:17710]	ENSG00000137078.9	SIT1	124.835	-0.35672	0.818571	-0.435784	0.662993	0.999835
ENSG00000215187	ENSG00000215187	FAM166B	protein_coding	35561831	35563899	9	-1	chromosome	family with sequence similarity 166 member B [Source:HGNC Symbol;Acc:HGNC:34242]	ENSG00000215187.11	FAM166B	142.494	-0.0221851	0.310771	-0.0713874	0.943089	0.999835
ENSG00000198853	ENSG00000198853	RUSC2	protein_coding	35490111	35561898	9	1	chromosome	RUN and SH3 domain containing 2 [Source:HGNC Symbol;Acc:HGNC:23625]	ENSG00000198853.12	RUSC2	2522.76	0.213137	0.231737	0.919739	0.357709	0.999835
ENSG00000198722	ENSG00000198722	UNC13B	protein_coding	35161992	35405338	9	1	chromosome	unc-13 homolog B [Source:HGNC Symbol;Acc:HGNC:12566]	ENSG00000198722.14	UNC13B	2689.07	0.0307796	0.185829	0.165633	0.868445	0.999835
ENSG00000165283	ENSG00000165283	STOML2	protein_coding	35099776	35103195	9	-1	chromosome	stomatin like 2 [Source:HGNC Symbol;Acc:HGNC:14559]	ENSG00000165283.16	STOML2	3238.86	0.0131502	0.120977	0.1087	0.913441	0.999835
ENSG00000165282	ENSG00000165282	PIGO	protein_coding	35088688	35096601	9	-1	chromosome	phosphatidylinositol glycan anchor biosynthesis class O [Source:HGNC Symbol;Acc:HGNC:23215]	ENSG00000165282.14	PIGO	2295.92	-0.238345	0.20133	-1.18385	0.236473	0.999835
ENSG00000174038	ENSG00000174038	C9orf131	protein_coding	35041095	35045986	9	1	chromosome	chromosome 9 open reading frame 131 [Source:HGNC Symbol;Acc:HGNC:31418]	ENSG00000174038.13	C9orf131	248.174	0.589503	0.45365	1.29947	0.193784	0.999835
ENSG00000137094	ENSG00000137094	DNAJB5	protein_coding	34989641	34998900	9	1	chromosome	DnaJ heat shock protein family (Hsp40) member B5 [Source:HGNC Symbol;Acc:HGNC:14887]	ENSG00000137094.14	DNAJB5	684.072	0.0027558	0.335438	0.00821554	0.993445	0.999835
ENSG00000122733	ENSG00000122733	PHF24	protein_coding	34957608	34982544	9	1	chromosome	PHD finger protein 24 [Source:HGNC Symbol;Acc:HGNC:29180]	ENSG00000122733.12	PHF24	386.649	0.0664905	0.509404	0.130526	0.89615	0.999835
ENSG00000187791	ENSG00000187791	FAM205C	protein_coding	34889066	34895764	9	-1	chromosome	family with sequence similarity 205 member C [Source:HGNC Symbol;Acc:HGNC:42673]	ENSG00000187791.13	FAM205C	47.9408	0.438357	3.38327	0.129566	0.89691	0.999835
ENSG00000205108	ENSG00000205108	FAM205A	protein_coding	34723053	34729488	9	-1	chromosome	family with sequence similarity 205 member A [Source:HGNC Symbol;Acc:HGNC:41911]	ENSG00000205108.6	FAM205A	155.296	0.237669	3.05655	0.0777573	0.938021	0.999835
ENSG00000213927	ENSG00000213927	CCL27	protein_coding	34661880	34664048	9	-1	chromosome	C-C motif chemokine ligand 27 [Source:HGNC Symbol;Acc:HGNC:10626]	ENSG00000213927.4	CCL27	0.559206	0.0941797	3.33703	0.0282226	0.977485	NA
ENSG00000258728	ENSG00000258728	AL162231.3	protein_coding	34646645	34657113	9	1	chromosome	novel protein (GALT-IL11RA readthrough)	ENSG00000258728.1	AL162231.3	0.521058	-0.186348	3.3576	-0.0555003	0.95574	NA
ENSG00000147955	ENSG00000147955	SIGMAR1	protein_coding	34634722	34637809	9	-1	chromosome	sigma non-opioid intracellular receptor 1 [Source:HGNC Symbol;Acc:HGNC:8157]	ENSG00000147955.17	SIGMAR1	4080	-0.104442	0.161993	-0.644732	0.519101	0.999835
ENSG00000205143	ENSG00000205143	ARID3C	protein_coding	34621379	34628086	9	-1	chromosome	AT-rich interaction domain 3C [Source:HGNC Symbol;Acc:HGNC:21209]	ENSG00000205143.3	ARID3C	22.628	-0.102247	0.671849	-0.152187	0.879039	NA
ENSG00000137100	ENSG00000137100	DCTN3	protein_coding	34613545	34620523	9	-1	chromosome	dynactin subunit 3 [Source:HGNC Symbol;Acc:HGNC:2713]	ENSG00000137100.16	DCTN3	1129.37	0.0276023	0.176087	0.156753	0.875439	0.999835
ENSG00000164967	ENSG00000164967	RPP25L	protein_coding	34610486	34612104	9	-1	chromosome	ribonuclease P/MRP subunit p25 like [Source:HGNC Symbol;Acc:HGNC:19909]	ENSG00000164967.10	RPP25L	430.614	-0.00761324	0.216011	-0.0352447	0.971885	0.999835
ENSG00000168913	ENSG00000168913	ENHO	protein_coding	34521043	34522990	9	-1	chromosome	energy homeostasis associated [Source:HGNC Symbol;Acc:HGNC:24838]	ENSG00000168913.7	ENHO	57.6665	-0.494621	0.306339	-1.61462	0.106393	0.999835
ENSG00000164970	ENSG00000164970	FAM219A	protein_coding	34398184	34458570	9	-1	chromosome	family with sequence similarity 219 member A [Source:HGNC Symbol;Acc:HGNC:19920]	ENSG00000164970.15	FAM219A	2209.85	0.0925141	0.209343	0.441925	0.658543	0.999835
ENSG00000164976	ENSG00000164976	MYORG	protein_coding	34366666	34376898	9	-1	chromosome	myogenesis regulating glycosidase (putative) [Source:HGNC Symbol;Acc:HGNC:19918]	ENSG00000164976.9	MYORG	2778.71	-0.0297163	0.277697	-0.10701	0.914781	0.999835
ENSG00000164978	ENSG00000164978	NUDT2	protein_coding	34329506	34343711	9	1	chromosome	nudix hydrolase 2 [Source:HGNC Symbol;Acc:HGNC:8049]	ENSG00000164978.18	NUDT2	370.426	0.140076	0.219617	0.637819	0.523591	0.999835
ENSG00000198876	ENSG00000198876	DCAF12	protein_coding	34086387	34127399	9	-1	chromosome	DDB1 and CUL4 associated factor 12 [Source:HGNC Symbol;Acc:HGNC:19911]	ENSG00000198876.13	DCAF12	3176.47	0.16528	0.168809	0.979092	0.327535	0.999835
ENSG00000137073	ENSG00000137073	UBAP2	protein_coding	33921693	34048949	9	-1	chromosome	ubiquitin associated protein 2 [Source:HGNC Symbol;Acc:HGNC:14185]	ENSG00000137073.21	UBAP2	5009.22	0.153199	0.167361	0.915382	0.359991	0.999835
ENSG00000107341	ENSG00000107341	UBE2R2	protein_coding	33817160	33920399	9	1	chromosome	ubiquitin conjugating enzyme E2 R2 [Source:HGNC Symbol;Acc:HGNC:19907]	ENSG00000107341.5	UBE2R2	5637.86	0.0341009	0.116663	0.292303	0.770055	0.999835
ENSG00000230453	ENSG00000230453	ANKRD18B	protein_coding	33524394	33573009	9	1	chromosome	ankyrin repeat domain 18B [Source:HGNC Symbol;Acc:HGNC:23644]	ENSG00000230453.9	ANKRD18B	56.1278	-0.167082	0.432141	-0.386637	0.699025	0.999835
ENSG00000165269	ENSG00000165269	AQP7	protein_coding	33383179	33402682	9	-1	chromosome	aquaporin 7 [Source:HGNC Symbol;Acc:HGNC:640]	ENSG00000165269.13	AQP7	1622.94	-0.105842	0.75478	-0.140229	0.888479	0.999835
ENSG00000086102	ENSG00000086102	NFX1	protein_coding	33290512	33371157	9	1	chromosome	nuclear transcription factor, X-box binding 1 [Source:HGNC Symbol;Acc:HGNC:7803]	ENSG00000086102.19	NFX1	3789.13	0.155115	0.149498	1.03757	0.299469	0.999835
ENSG00000086065	ENSG00000086065	CHMP5	protein_coding	33264879	33282070	9	1	chromosome	charged multivesicular body protein 5 [Source:HGNC Symbol;Acc:HGNC:26942]	ENSG00000086065.14	CHMP5	1788.97	0.138026	0.211863	0.651486	0.514733	0.999835
ENSG00000107262	ENSG00000107262	BAG1	protein_coding	33247820	33264720	9	-1	chromosome	BCL2 associated athanogene 1 [Source:HGNC Symbol;Acc:HGNC:937]	ENSG00000107262.23	BAG1	2712.48	-0.124714	0.162547	-0.767247	0.442935	0.999835
ENSG00000122711	ENSG00000122711	SPINK4	protein_coding	33218365	33248567	9	1	chromosome	serine peptidase inhibitor, Kazal type 4 [Source:HGNC Symbol;Acc:HGNC:16646]	ENSG00000122711.9	SPINK4	0.295083	0.137131	3.36305	0.040776	0.967475	NA
ENSG00000086062	ENSG00000086062	B4GALT1	protein_coding	33104082	33167356	9	-1	chromosome	beta-1,4-galactosyltransferase 1 [Source:HGNC Symbol;Acc:HGNC:924]	ENSG00000086062.12	B4GALT1	15587.6	-0.153427	0.256073	-0.599153	0.549071	0.999835
ENSG00000086061	ENSG00000086061	DNAJA1	protein_coding	33025273	33039907	9	1	chromosome	DnaJ heat shock protein family (Hsp40) member A1 [Source:HGNC Symbol;Acc:HGNC:5229]	ENSG00000086061.16	DNAJA1	10345.7	0.140626	0.169458	0.829857	0.40662	0.999835
ENSG00000137074	ENSG00000137074	APTX	protein_coding	32886601	33025130	9	-1	chromosome	aprataxin [Source:HGNC Symbol;Acc:HGNC:15984]	ENSG00000137074.19	APTX	1654.36	0.121146	0.131288	0.922754	0.356136	0.999835
ENSG00000235453	ENSG00000235453	SMIM27	protein_coding	32551144	32568621	9	1	chromosome	small integral membrane protein 27 [Source:HGNC Symbol;Acc:HGNC:31420]	ENSG00000235453.10	SMIM27	443.182	0.0621929	0.310815	0.200096	0.841405	0.999835
ENSG00000107201	ENSG00000107201	DDX58	protein_coding	32455302	32526208	9	-1	chromosome	DExD/H-box helicase 58 [Source:HGNC Symbol;Acc:HGNC:19102]	ENSG00000107201.10	DDX58	3239.1	-0.242867	0.275018	-0.883096	0.377185	0.999835
ENSG00000147894	ENSG00000147894	C9orf72	protein_coding	27535640	27573866	9	-1	chromosome	C9orf72-SMCR8 complex subunit [Source:HGNC Symbol;Acc:HGNC:28337]	ENSG00000147894.16	C9orf72	707.316	0.0792579	0.266424	0.297488	0.766094	0.999835
ENSG00000147896	ENSG00000147896	IFNK	protein_coding	27524314	27526498	9	1	chromosome	interferon kappa [Source:HGNC Symbol;Acc:HGNC:21714]	ENSG00000147896.3	IFNK	246.398	0.806024	2.89005	0.278897	0.780324	0.999835
ENSG00000120160	ENSG00000120160	EQTN	protein_coding	27284654	27297150	9	-1	chromosome	equatorin [Source:HGNC Symbol;Acc:HGNC:1359]	ENSG00000120160.11	EQTN	5.85062	-0.692863	0.701513	-0.987669	0.323315	NA
ENSG00000120156	ENSG00000120156	TEK	protein_coding	27109141	27230174	9	1	chromosome	TEK receptor tyrosine kinase [Source:HGNC Symbol;Acc:HGNC:11724]	ENSG00000120156.21	TEK	573.12	-0.258883	0.780529	-0.331676	0.740134	0.999835
ENSG00000184434	ENSG00000184434	LRRC19	protein_coding	26993136	27005672	9	-1	chromosome	leucine rich repeat containing 19 [Source:HGNC Symbol;Acc:HGNC:23379]	ENSG00000184434.8	LRRC19	265.457	-0.196348	0.384243	-0.510999	0.609352	0.999835
ENSG00000096872	ENSG00000096872	IFT74	protein_coding	26947039	27062930	9	1	chromosome	intraflagellar transport 74 [Source:HGNC Symbol;Acc:HGNC:21424]	ENSG00000096872.16	IFT74	643.758	-0.0269391	0.310701	-0.0867044	0.930906	0.999835
ENSG00000205442	ENSG00000205442	IZUMO3	protein_coding	24542952	24545946	9	-1	chromosome	IZUMO family member 3 [Source:HGNC Symbol;Acc:HGNC:31421]	ENSG00000205442.12	IZUMO3	3.84283	0.438345	3.38327	0.129562	0.896913	NA
ENSG00000107105	ENSG00000107105	ELAVL2	protein_coding	23690104	23826337	9	-1	chromosome	ELAV like RNA binding protein 2 [Source:HGNC Symbol;Acc:HGNC:3313]	ENSG00000107105.15	ELAVL2	155.463	0.225138	0.402575	0.559244	0.575995	0.999835
ENSG00000147889	ENSG00000147889	CDKN2A	protein_coding	21967753	21995301	9	-1	chromosome	cyclin dependent kinase inhibitor 2A [Source:HGNC Symbol;Acc:HGNC:1787]	ENSG00000147889.17	CDKN2A	3272.82	0.118194	0.246188	0.480099	0.631157	0.999835
ENSG00000264545	ENSG00000264545	AL359922.1	protein_coding	21802636	22029594	9	1	chromosome	novel transcript	ENSG00000264545.2	AL359922.1	34.1099	0.114432	1.05385	0.108585	0.913532	0.999835
ENSG00000099810	ENSG00000099810	MTAP	protein_coding	21802636	21937651	9	1	chromosome	methylthioadenosine phosphorylase [Source:HGNC Symbol;Acc:HGNC:7413]	ENSG00000099810.21	MTAP	3291.7	0.282216	0.319773	0.882549	0.37748	0.999835
ENSG00000184995	ENSG00000184995	IFNE	protein_coding	21480839	21482313	9	-1	chromosome	interferon epsilon [Source:HGNC Symbol;Acc:HGNC:18163]	ENSG00000184995.7	IFNE	18.0589	0.202101	0.788691	0.256249	0.797759	NA
ENSG00000197919	ENSG00000197919	IFNA1	protein_coding	21440439	21441316	9	1	chromosome	interferon alpha 1 [Source:HGNC Symbol;Acc:HGNC:5417]	ENSG00000197919.6	IFNA1	11.5521	0.782906	3.38123	0.231544	0.816892	NA
ENSG00000233816	ENSG00000233816	IFNA13	protein_coding	21367424	21368962	9	-1	chromosome	interferon alpha 13 [Source:HGNC Symbol;Acc:HGNC:5419]	ENSG00000233816.3	IFNA13	0.196086	-0.443661	3.36597	-0.131808	0.895136	NA
ENSG00000198642	ENSG00000198642	KLHL9	protein_coding	21329665	21335404	9	-1	chromosome	kelch like family member 9 [Source:HGNC Symbol;Acc:HGNC:18732]	ENSG00000198642.7	KLHL9	2353.65	0.46088	0.30814	1.49568	0.134737	0.999835
ENSG00000137080	ENSG00000137080	IFNA21	protein_coding	21165637	21166660	9	-1	chromosome	interferon alpha 21 [Source:HGNC Symbol;Acc:HGNC:5424]	ENSG00000137080.4	IFNA21	5.00388	0.440021	3.38327	0.130058	0.896521	NA
ENSG00000177047	ENSG00000177047	IFNW1	protein_coding	21140214	21142145	9	-1	chromosome	interferon omega 1 [Source:HGNC Symbol;Acc:HGNC:5448]	ENSG00000177047.6	IFNW1	8.26045	0.442768	3.38327	0.13087	0.895878	NA
ENSG00000171855	ENSG00000171855	IFNB1	protein_coding	21077104	21077942	9	-1	chromosome	interferon beta 1 [Source:HGNC Symbol;Acc:HGNC:5434]	ENSG00000171855.7	IFNB1	1.65929	1.08987	1.51176	0.720931	0.470952	NA
ENSG00000137154	ENSG00000137154	RPS6	protein_coding	19375715	19380236	9	-1	chromosome	ribosomal protein S6 [Source:HGNC Symbol;Acc:HGNC:10429]	ENSG00000137154.13	RPS6	34024.1	0.218703	0.227225	0.962494	0.335801	0.999835
ENSG00000155875	ENSG00000155875	SAXO1	protein_coding	18858906	19049358	9	-1	chromosome	stabilizer of axonemal microtubules 1 [Source:HGNC Symbol;Acc:HGNC:28566]	ENSG00000155875.15	SAXO1	86.054	-0.0818975	0.308013	-0.26589	0.790324	0.999835
ENSG00000178031	ENSG00000178031	ADAMTSL1	protein_coding	17906563	18910950	9	1	chromosome	ADAMTS like 1 [Source:HGNC Symbol;Acc:HGNC:14632]	ENSG00000178031.17	ADAMTSL1	686.709	-0.668564	0.669928	-0.997964	0.318297	0.999835
ENSG00000147202	ENSG00000147202	DIAPH2	protein_coding	96684663	97604997	X	1	chromosome	diaphanous related formin 2 [Source:HGNC Symbol;Acc:HGNC:2877]	ENSG00000147202.18	DIAPH2	2519.47	0.538968	0.229734	2.34606	0.0189733	0.999835
ENSG00000107295	ENSG00000107295	SH3GL2	protein_coding	17579066	17797124	9	1	chromosome	SH3 domain containing GRB2 like 2, endophilin A1 [Source:HGNC Symbol;Acc:HGNC:10831]	ENSG00000107295.10	SH3GL2	18.9205	-2.20325	1.05318	-2.09199	0.0364391	NA
ENSG00000044459	ENSG00000044459	CNTLN	protein_coding	17134982	17503923	9	1	chromosome	centlein [Source:HGNC Symbol;Acc:HGNC:23432]	ENSG00000044459.15	CNTLN	1031.99	0.0424308	0.221154	0.191861	0.847851	0.999835
ENSG00000173068	ENSG00000173068	BNC2	protein_coding	16409503	16870843	9	-1	chromosome	basonuclin 2 [Source:HGNC Symbol;Acc:HGNC:30988]	ENSG00000173068.18	BNC2	739.502	0.195353	0.507377	0.385025	0.700219	0.999835
ENSG00000164985	ENSG00000164985	PSIP1	protein_coding	15464066	15510995	9	-1	chromosome	PC4 and SFRS1 interacting protein 1 [Source:HGNC Symbol;Acc:HGNC:9527]	ENSG00000164985.15	PSIP1	5231.15	-0.0941036	0.248541	-0.378624	0.704967	0.999835
ENSG00000164975	ENSG00000164975	SNAPC3	protein_coding	15422704	15465953	9	1	chromosome	small nuclear RNA activating complex polypeptide 3 [Source:HGNC Symbol;Acc:HGNC:11136]	ENSG00000164975.15	SNAPC3	3100.47	-0.028367	0.178437	-0.158975	0.873689	0.999835
ENSG00000155158	ENSG00000155158	TTC39B	protein_coding	15163622	15307360	9	-1	chromosome	tetratricopeptide repeat domain 39B [Source:HGNC Symbol;Acc:HGNC:23704]	ENSG00000155158.20	TTC39B	2442.23	-0.39553	0.275829	-1.43397	0.151582	0.999835
ENSG00000164946	ENSG00000164946	FREM1	protein_coding	14734666	14910995	9	-1	chromosome	FRAS1 related extracellular matrix 1 [Source:HGNC Symbol;Acc:HGNC:23399]	ENSG00000164946.19	FREM1	296.81	0.208616	0.632072	0.330052	0.741361	0.999835
ENSG00000147869	ENSG00000147869	CER1	protein_coding	14719724	14722733	9	-1	chromosome	cerberus 1, DAN family BMP antagonist [Source:HGNC Symbol;Acc:HGNC:1862]	ENSG00000147869.5	CER1	6.44879	1.63533	1.96577	0.831906	0.405462	NA
ENSG00000175893	ENSG00000175893	ZDHHC21	protein_coding	14611071	14693471	9	-1	chromosome	zinc finger DHHC-type containing 21 [Source:HGNC Symbol;Acc:HGNC:20750]	ENSG00000175893.11	ZDHHC21	4521.03	-0.0657138	0.198672	-0.330765	0.740822	0.999835
ENSG00000147862	ENSG00000147862	NFIB	protein_coding	14081843	14398983	9	-1	chromosome	nuclear factor I B [Source:HGNC Symbol;Acc:HGNC:7785]	ENSG00000147862.17	NFIB	30021.7	0.231909	0.281563	0.823648	0.41014	0.999835
ENSG00000153714	ENSG00000153714	LURAP1L	protein_coding	12775020	12823060	9	1	chromosome	leucine rich adaptor protein 1 like [Source:HGNC Symbol;Acc:HGNC:31452]	ENSG00000153714.6	LURAP1L	485.639	0.410482	0.278546	1.47366	0.140574	0.999835
ENSG00000153707	ENSG00000153707	PTPRD	protein_coding	8314246	10612723	9	-1	chromosome	protein tyrosine phosphatase receptor type D [Source:HGNC Symbol;Acc:HGNC:9668]	ENSG00000153707.17	PTPRD	769.611	0.178567	0.638371	0.279723	0.77969	0.999835
ENSG00000137038	ENSG00000137038	DMAC1	protein_coding	7796500	7888380	9	-1	chromosome	distal membrane arm assembly complex 1 [Source:HGNC Symbol;Acc:HGNC:30536]	ENSG00000137038.8	DMAC1	1643.85	-0.0711469	0.227509	-0.312721	0.754493	0.999835
ENSG00000147854	ENSG00000147854	UHRF2	protein_coding	6413151	6507054	9	1	chromosome	ubiquitin like with PHD and ring finger domains 2 [Source:HGNC Symbol;Acc:HGNC:12557]	ENSG00000147854.17	UHRF2	3210.02	-0.142654	0.265791	-0.536714	0.591465	0.999835
ENSG00000137033	ENSG00000137033	IL33	protein_coding	6215786	6257983	9	1	chromosome	interleukin 33 [Source:HGNC Symbol;Acc:HGNC:16028]	ENSG00000137033.11	IL33	418.353	-0.161308	0.766532	-0.210439	0.833325	0.999835
ENSG00000183354	ENSG00000183354	KIAA2026	protein_coding	5881596	6008482	9	-1	chromosome	KIAA2026 [Source:HGNC Symbol;Acc:HGNC:23378]	ENSG00000183354.12	KIAA2026	4756.41	0.0397334	0.172841	0.229884	0.818182	0.999835
ENSG00000107036	ENSG00000107036	RIC1	protein_coding	5629025	5776557	9	1	chromosome	RIC1 homolog, RAB6A GEF complex partner 1 [Source:HGNC Symbol;Acc:HGNC:17686]	ENSG00000107036.12	RIC1	4280.71	-0.141464	0.147104	-0.961659	0.336221	0.999835
ENSG00000197646	ENSG00000197646	PDCD1LG2	protein_coding	5510531	5571282	9	1	chromosome	programmed cell death 1 ligand 2 [Source:HGNC Symbol;Acc:HGNC:18731]	ENSG00000197646.8	PDCD1LG2	556.895	-0.0648167	0.581968	-0.111375	0.911319	0.999835
ENSG00000107020	ENSG00000107020	PLGRKT	protein_coding	5357971	5437925	9	-1	chromosome	plasminogen receptor with a C-terminal lysine [Source:HGNC Symbol;Acc:HGNC:23633]	ENSG00000107020.10	PLGRKT	491.997	-0.18399	0.272546	-0.675082	0.499624	0.999835
ENSG00000107018	ENSG00000107018	RLN1	protein_coding	5334930	5339876	9	-1	chromosome	relaxin 1 [Source:HGNC Symbol;Acc:HGNC:10026]	ENSG00000107018.8	RLN1	5.97195	-0.582504	0.72571	-0.802668	0.422167	NA
ENSG00000107014	ENSG00000107014	RLN2	protein_coding	5299864	5304716	9	-1	chromosome	relaxin 2 [Source:HGNC Symbol;Acc:HGNC:10027]	ENSG00000107014.9	RLN2	11.9323	0.0288917	0.787368	0.036694	0.970729	NA
ENSG00000120210	ENSG00000120210	INSL6	protein_coding	5123880	5185647	9	-1	chromosome	insulin like 6 [Source:HGNC Symbol;Acc:HGNC:6089]	ENSG00000120210.8	INSL6	167.098	-0.131108	0.299352	-0.437971	0.661407	0.999835
ENSG00000096968	ENSG00000096968	JAK2	protein_coding	4984390	5128183	9	1	chromosome	Janus kinase 2 [Source:HGNC Symbol;Acc:HGNC:6192]	ENSG00000096968.13	JAK2	1994.11	0.0649505	0.367028	0.176963	0.859537	0.999835
ENSG00000106993	ENSG00000106993	CDC37L1	protein_coding	4679559	4708399	9	1	chromosome	cell division cycle 37 like 1 [Source:HGNC Symbol;Acc:HGNC:17179]	ENSG00000106993.12	CDC37L1	1101.91	0.0568428	0.221785	0.256297	0.797722	0.999835
ENSG00000106688	ENSG00000106688	SLC1A1	protein_coding	4490468	4587469	9	1	chromosome	solute carrier family 1 member 1 [Source:HGNC Symbol;Acc:HGNC:10939]	ENSG00000106688.12	SLC1A1	402.626	-0.816722	0.390504	-2.09145	0.0364874	0.999835
ENSG00000168263	ENSG00000168263	KCNV2	protein_coding	2717510	2730037	9	1	chromosome	potassium voltage-gated channel modifier subfamily V member 2 [Source:HGNC Symbol;Acc:HGNC:19698]	ENSG00000168263.9	KCNV2	224.695	0.178817	0.792909	0.22552	0.821575	0.999835
ENSG00000080503	ENSG00000080503	SMARCA2	protein_coding	1980290	2193624	9	1	chromosome	SWI/SNF related, matrix associated, actin dependent regulator of chromatin, subfamily a, member 2 [Source:HGNC Symbol;Acc:HGNC:11098]	ENSG00000080503.24	SMARCA2	14726.9	0.262283	0.222734	1.17757	0.23897	0.999835
ENSG00000173253	ENSG00000173253	DMRT2	protein_coding	1049858	1057552	9	1	chromosome	doublesex and mab-3 related transcription factor 2 [Source:HGNC Symbol;Acc:HGNC:2935]	ENSG00000173253.15	DMRT2	148.379	1.02794	0.705943	1.45613	0.145357	0.999835
ENSG00000064218	ENSG00000064218	DMRT3	protein_coding	976655	991732	9	1	chromosome	doublesex and mab-3 related transcription factor 3 [Source:HGNC Symbol;Acc:HGNC:13909]	ENSG00000064218.5	DMRT3	109.747	0.0660313	0.687099	0.0961015	0.92344	0.999835
ENSG00000137090	ENSG00000137090	DMRT1	protein_coding	841690	969090	9	1	chromosome	doublesex and mab-3 related transcription factor 1 [Source:HGNC Symbol;Acc:HGNC:2934]	ENSG00000137090.12	DMRT1	21.6488	-0.285184	0.617498	-0.461839	0.644197	NA
ENSG00000107099	ENSG00000107099	DOCK8	protein_coding	214854	465259	9	1	chromosome	dedicator of cytokinesis 8 [Source:HGNC Symbol;Acc:HGNC:19191]	ENSG00000107099.15	DOCK8	4637.22	0.354761	0.461049	0.769465	0.441617	0.999835
ENSG00000172785	ENSG00000172785	CBWD1	protein_coding	121038	179147	9	-1	chromosome	COBW domain containing 1 [Source:HGNC Symbol;Acc:HGNC:17134]	ENSG00000172785.18	CBWD1	3745.33	0.165218	0.193507	0.853807	0.393212	0.999835
ENSG00000181404	ENSG00000181404	WASHC1	protein_coding	14475	73865	9	-1	chromosome	WASH complex subunit 1 [Source:HGNC Symbol;Acc:HGNC:24361]	ENSG00000181404.17	WASHC1	1016.22	-0.133562	0.194603	-0.686328	0.492506	0.999835
ENSG00000182307	ENSG00000182307	C8orf33	protein_coding	145052465	145066685	8	1	chromosome	chromosome 8 open reading frame 33 [Source:HGNC Symbol;Acc:HGNC:26104]	ENSG00000182307.14	C8orf33	2731.96	0.254263	0.159506	1.59406	0.110923	0.999835
ENSG00000170631	ENSG00000170631	ZNF16	protein_coding	144930358	144950888	8	-1	chromosome	zinc finger protein 16 [Source:HGNC Symbol;Acc:HGNC:12947]	ENSG00000170631.15	ZNF16	591.45	0.0129318	0.180784	0.0715319	0.942974	0.999835
ENSG00000170619	ENSG00000170619	COMMD5	protein_coding	144841042	144853736	8	-1	chromosome	COMM domain containing 5 [Source:HGNC Symbol;Acc:HGNC:17902]	ENSG00000170619.10	COMMD5	1462.01	0.0951828	0.130573	0.72896	0.466026	0.999835
ENSG00000147789	ENSG00000147789	ZNF7	protein_coding	144827464	144847509	8	1	chromosome	zinc finger protein 7 [Source:HGNC Symbol;Acc:HGNC:13139]	ENSG00000147789.15	ZNF7	3592.69	0.134199	0.161319	0.831888	0.405472	0.999835
ENSG00000197363	ENSG00000197363	ZNF517	protein_coding	144798876	144811169	8	1	chromosome	zinc finger protein 517 [Source:HGNC Symbol;Acc:HGNC:27984]	ENSG00000197363.9	ZNF517	1376.96	0.0893863	0.254745	0.350886	0.725674	0.999835
ENSG00000161016	ENSG00000161016	RPL8	protein_coding	144789765	144792587	8	-1	chromosome	ribosomal protein L8 [Source:HGNC Symbol;Acc:HGNC:10368]	ENSG00000161016.17	RPL8	48359.1	0.244014	0.17732	1.37612	0.168784	0.999835
ENSG00000198169	ENSG00000198169	ZNF251	protein_coding	144720907	144756417	8	-1	chromosome	zinc finger protein 251 [Source:HGNC Symbol;Acc:HGNC:13045]	ENSG00000198169.9	ZNF251	1686.71	0.104094	0.171941	0.605406	0.544909	0.999835
ENSG00000147799	ENSG00000147799	ARHGAP39	protein_coding	144529179	144605816	8	-1	chromosome	Rho GTPase activating protein 39 [Source:HGNC Symbol;Acc:HGNC:29351]	ENSG00000147799.11	ARHGAP39	2156.13	-0.180342	0.25296	-0.712925	0.475892	0.999835
ENSG00000213563	ENSG00000213563	C8orf82	protein_coding	144525733	144529132	8	-1	chromosome	chromosome 8 open reading frame 82 [Source:HGNC Symbol;Acc:HGNC:33826]	ENSG00000213563.7	C8orf82	2487.44	-0.113507	0.191927	-0.591409	0.554246	0.999835
ENSG00000254402	ENSG00000254402	LRRC24	protein_coding	144522388	144527033	8	-1	chromosome	leucine rich repeat containing 24 [Source:HGNC Symbol;Acc:HGNC:28947]	ENSG00000254402.7	LRRC24	730.37	0.103085	0.233855	0.440805	0.659354	0.999835
ENSG00000160959	ENSG00000160959	LRRC14	protein_coding	144517992	144525172	8	1	chromosome	leucine rich repeat containing 14 [Source:HGNC Symbol;Acc:HGNC:20419]	ENSG00000160959.8	LRRC14	2834.87	-0.162028	0.233806	-0.693	0.48831	0.999835
ENSG00000160957	ENSG00000160957	RECQL4	protein_coding	144511288	144517845	8	-1	chromosome	RecQ like helicase 4 [Source:HGNC Symbol;Acc:HGNC:9949]	ENSG00000160957.13	RECQL4	2992.99	-0.209193	0.349576	-0.598419	0.54956	0.999835
ENSG00000167700	ENSG00000167700	MFSD3	protein_coding	144509070	144511213	8	1	chromosome	major facilitator superfamily domain containing 3 [Source:HGNC Symbol;Acc:HGNC:25157]	ENSG00000167700.9	MFSD3	1424.33	-0.0412309	0.251377	-0.16402	0.869715	0.999835
ENSG00000160972	ENSG00000160972	PPP1R16A	protein_coding	144477969	144502121	8	1	chromosome	protein phosphatase 1 regulatory subunit 16A [Source:HGNC Symbol;Acc:HGNC:14941]	ENSG00000160972.9	PPP1R16A	3273.07	0.205582	0.268826	0.76474	0.444426	0.999835
ENSG00000160973	ENSG00000160973	FOXH1	protein_coding	144473412	144475849	8	-1	chromosome	forkhead box H1 [Source:HGNC Symbol;Acc:HGNC:3814]	ENSG00000160973.8	FOXH1	1208.47	0.297266	0.346917	0.85688	0.391511	0.999835
ENSG00000167702	ENSG00000167702	KIFC2	protein_coding	144466043	144474202	8	1	chromosome	kinesin family member C2 [Source:HGNC Symbol;Acc:HGNC:29530]	ENSG00000167702.12	KIFC2	2985.01	-0.0125908	0.268021	-0.0469768	0.962532	0.999835
ENSG00000187954	ENSG00000187954	CYHR1	protein_coding	144449582	144465677	8	-1	chromosome	cysteine and histidine rich 1 [Source:HGNC Symbol;Acc:HGNC:17806]	ENSG00000187954.12	CYHR1	3342.98	0.105556	0.21239	0.496992	0.619195	0.999835
ENSG00000160949	ENSG00000160949	TONSL	protein_coding	144428775	144444440	8	-1	chromosome	tonsoku like, DNA repair protein [Source:HGNC Symbol;Acc:HGNC:7801]	ENSG00000160949.17	TONSL	3820.89	-0.168963	0.278292	-0.607144	0.543755	0.999835
ENSG00000147804	ENSG00000147804	SLC39A4	protein_coding	144409742	144416895	8	-1	chromosome	solute carrier family 39 member 4 [Source:HGNC Symbol;Acc:HGNC:17129]	ENSG00000147804.9	SLC39A4	1281.72	-0.0612913	0.261928	-0.234	0.814985	0.999835
ENSG00000182325	ENSG00000182325	FBXL6	protein_coding	144355431	144359376	8	-1	chromosome	F-box and leucine rich repeat protein 6 [Source:HGNC Symbol;Acc:HGNC:13603]	ENSG00000182325.11	FBXL6	2236.74	-0.152994	0.199847	-0.765555	0.443941	0.999835
ENSG00000185803	ENSG00000185803	SLC52A2	protein_coding	144354135	144361272	8	1	chromosome	solute carrier family 52 member 2 [Source:HGNC Symbol;Acc:HGNC:30224]	ENSG00000185803.10	SLC52A2	3523.65	-0.321083	0.218306	-1.47079	0.141347	0.999835
ENSG00000271698	ENSG00000271698	AC233992.2	protein_coding	144353228	144355609	8	-1	chromosome	novel transcript	ENSG00000271698.1	AC233992.2	20.3858	-0.196606	0.665416	-0.295464	0.76764	NA
ENSG00000261587	ENSG00000261587	TMEM249	protein_coding	144352219	144354914	8	-1	chromosome	transmembrane protein 249 [Source:HGNC Symbol;Acc:HGNC:44155]	ENSG00000261587.2	TMEM249	27.2658	-0.14477	0.542717	-0.26675	0.789661	NA
ENSG00000261678	ENSG00000261678	SCRT1	protein_coding	144330565	144336482	8	-1	chromosome	scratch family transcriptional repressor 1 [Source:HGNC Symbol;Acc:HGNC:15950]	ENSG00000261678.3	SCRT1	83.9633	0.270639	0.878196	0.308176	0.757949	0.999835
ENSG00000183305	ENSG00000183305	MAGEA2B	protein_coding	152714586	152718607	X	1	chromosome	MAGE family member A2B [Source:HGNC Symbol;Acc:HGNC:19340]	ENSG00000183305.13	MAGEA2B	17.4762	-0.402087	3.3278	-0.120827	0.903828	NA
ENSG00000185122	ENSG00000185122	HSF1	protein_coding	144291591	144314720	8	1	chromosome	heat shock transcription factor 1 [Source:HGNC Symbol;Acc:HGNC:5224]	ENSG00000185122.11	HSF1	6713.55	0.0263228	0.208988	0.125954	0.899769	0.999835
ENSG00000260428	ENSG00000260428	SCX	protein_coding	144266453	144268481	8	1	chromosome	scleraxis bHLH transcription factor [Source:HGNC Symbol;Acc:HGNC:32322]	ENSG00000260428.3	SCX	379.925	-0.423753	0.341582	-1.24056	0.214768	0.999835
ENSG00000261236	ENSG00000261236	BOP1	protein_coding	144262045	144291438	8	-1	chromosome	BOP1 ribosomal biogenesis factor [Source:HGNC Symbol;Acc:HGNC:15519]	ENSG00000261236.8	BOP1	6258.58	-0.116999	0.196916	-0.594159	0.552406	0.999835
ENSG00000235173	ENSG00000235173	HGH1	protein_coding	144137774	144140851	8	1	chromosome	HGH1 homolog [Source:HGNC Symbol;Acc:HGNC:24161]	ENSG00000235173.7	HGH1	2267.66	0.00902789	0.167761	0.053814	0.957083	0.999835
ENSG00000179698	ENSG00000179698	WDR97	protein_coding	144107726	144118328	8	1	chromosome	WD repeat domain 97 [Source:HGNC Symbol;Acc:HGNC:26959]	ENSG00000179698.14	WDR97	467.776	-0.17349	0.351069	-0.494176	0.621182	0.999835
ENSG00000179632	ENSG00000179632	MAF1	protein_coding	144104461	144107611	8	1	chromosome	MAF1 homolog, negative regulator of RNA polymerase III [Source:HGNC Symbol;Acc:HGNC:24966]	ENSG00000179632.10	MAF1	6114.01	0.234529	0.22034	1.0644	0.287149	0.999835
ENSG00000179526	ENSG00000179526	SHARPIN	protein_coding	144098633	144108124	8	-1	chromosome	SHANK associated RH domain interactor [Source:HGNC Symbol;Acc:HGNC:25321]	ENSG00000179526.17	SHARPIN	2395.24	0.165759	0.190311	0.870994	0.383758	0.999835
ENSG00000178896	ENSG00000178896	EXOSC4	protein_coding	144078648	144080648	8	1	chromosome	exosome component 4 [Source:HGNC Symbol;Acc:HGNC:18189]	ENSG00000178896.9	EXOSC4	1448.94	0.1412	0.174249	0.810337	0.417747	0.999835
ENSG00000178814	ENSG00000178814	OPLAH	protein_coding	144051266	144063965	8	-1	chromosome	5-oxoprolinase, ATP-hydrolysing [Source:HGNC Symbol;Acc:HGNC:8149]	ENSG00000178814.17	OPLAH	3040.24	-0.130849	0.264373	-0.494943	0.62064	0.999835
ENSG00000186583	ENSG00000186583	SPATC1	protein_coding	144012280	144047114	8	1	chromosome	spermatogenesis and centriole associated 1 [Source:HGNC Symbol;Acc:HGNC:30510]	ENSG00000186583.12	SPATC1	310.554	0.15238	0.525946	0.289725	0.772026	0.999835
ENSG00000178719	ENSG00000178719	GRINA	protein_coding	143990056	143993415	8	1	chromosome	glutamate ionotropic receptor NMDA type subunit associated protein 1 [Source:HGNC Symbol;Acc:HGNC:4589]	ENSG00000178719.17	GRINA	14649.9	0.146986	0.226263	0.649623	0.515936	0.999835
ENSG00000268940	ENSG00000268940	CT45A1	protein_coding	135713453	135723539	X	1	chromosome	cancer/testis antigen family 45 member A1 [Source:HGNC Symbol;Acc:HGNC:33267]	ENSG00000268940.5	CT45A1	24.9731	1.37568	3.35942	0.409499	0.682174	NA
ENSG00000165359	ENSG00000165359	INTS6L	protein_coding	135520643	135582510	X	1	chromosome	integrator complex subunit 6 like [Source:HGNC Symbol;Acc:HGNC:27334]	ENSG00000165359.15	INTS6L	936.36	0.262626	0.209994	1.25063	0.211068	0.999835
ENSG00000178685	ENSG00000178685	PARP10	protein_coding	143977153	144012772	8	-1	chromosome	poly(ADP-ribose) polymerase family member 10 [Source:HGNC Symbol;Acc:HGNC:25895]	ENSG00000178685.14	PARP10	6266.92	0.0445074	0.25529	0.17434	0.861598	0.999835
ENSG00000185189	ENSG00000185189	NRBP2	protein_coding	143833583	143840973	8	-1	chromosome	nuclear receptor binding protein 2 [Source:HGNC Symbol;Acc:HGNC:19339]	ENSG00000185189.18	NRBP2	4205.67	0.149639	0.301904	0.495651	0.620141	0.999835
ENSG00000179950	ENSG00000179950	PUF60	protein_coding	143816344	143829352	8	-1	chromosome	poly(U) binding splicing factor 60 [Source:HGNC Symbol;Acc:HGNC:17042]	ENSG00000179950.14	PUF60	7954.78	0.140456	0.179221	0.783706	0.433213	0.999835
ENSG00000180900	ENSG00000180900	SCRIB	protein_coding	143790920	143815773	8	-1	chromosome	scribble planar cell polarity protein [Source:HGNC Symbol;Acc:HGNC:30377]	ENSG00000180900.19	SCRIB	11708.7	-0.0669783	0.219047	-0.305771	0.759779	0.999835
ENSG00000203499	ENSG00000203499	IQANK1	protein_coding	143734140	143790644	8	1	chromosome	IQ motif and ankyrin repeat containing 1 [Source:HGNC Symbol;Acc:HGNC:49576]	ENSG00000203499.11	IQANK1	3427.43	-0.107866	0.281243	-0.383535	0.701323	0.999835
ENSG00000180921	ENSG00000180921	FAM83H	protein_coding	143723933	143738234	8	-1	chromosome	family with sequence similarity 83 member H [Source:HGNC Symbol;Acc:HGNC:24797]	ENSG00000180921.7	FAM83H	12727.7	-0.294041	0.288511	-1.01917	0.308123	0.999835
ENSG00000181085	ENSG00000181085	MAPK15	protein_coding	143716340	143722458	8	1	chromosome	mitogen-activated protein kinase 15 [Source:HGNC Symbol;Acc:HGNC:24667]	ENSG00000181085.15	MAPK15	1748.39	-0.395882	0.539765	-0.733434	0.463294	0.999835
ENSG00000255181	ENSG00000255181	CCDC166	protein_coding	143706694	143708109	8	-1	chromosome	coiled-coil domain containing 166 [Source:HGNC Symbol;Acc:HGNC:41910]	ENSG00000255181.3	CCDC166	10.8743	0.111205	0.769818	0.144457	0.88514	NA
ENSG00000181135	ENSG00000181135	ZNF707	protein_coding	143684452	143713898	8	1	chromosome	zinc finger protein 707 [Source:HGNC Symbol;Acc:HGNC:27815]	ENSG00000181135.16	ZNF707	1252.85	-0.133621	0.231711	-0.576672	0.564161	0.999835
ENSG00000147813	ENSG00000147813	NAPRT	protein_coding	143574785	143578649	8	-1	chromosome	nicotinate phosphoribosyltransferase [Source:HGNC Symbol;Acc:HGNC:30450]	ENSG00000147813.16	NAPRT	2138.75	0.321778	0.205792	1.56361	0.117909	0.999835
ENSG00000204839	ENSG00000204839	MROH6	protein_coding	143566192	143572772	8	-1	chromosome	maestro heat like repeat family member 6 [Source:HGNC Symbol;Acc:HGNC:27814]	ENSG00000204839.9	MROH6	985.56	0.214294	0.296191	0.7235	0.469373	0.999835
ENSG00000014164	ENSG00000014164	ZC3H3	protein_coding	143437659	143541447	8	-1	chromosome	zinc finger CCCH-type containing 3 [Source:HGNC Symbol;Acc:HGNC:28972]	ENSG00000014164.7	ZC3H3	2576.81	0.0407165	0.225324	0.180702	0.856601	0.999835
ENSG00000182759	ENSG00000182759	MAFA	protein_coding	143419182	143430732	8	-1	chromosome	MAF bZIP transcription factor A [Source:HGNC Symbol;Acc:HGNC:23145]	ENSG00000182759.4	MAFA	59.0753	0.184972	0.384551	0.481007	0.630512	0.999835
ENSG00000264668	ENSG00000264668	AC138696.1	protein_coding	143247110	143276403	8	1	chromosome	novel protein	ENSG00000264668.2	AC138696.1	47.911	-0.216973	0.78412	-0.276709	0.782003	0.999835
ENSG00000181638	ENSG00000181638	ZFP41	protein_coding	143246821	143262705	8	1	chromosome	ZFP41 zinc finger protein [Source:HGNC Symbol;Acc:HGNC:26786]	ENSG00000181638.18	ZFP41	2141.78	0.122422	0.251295	0.487166	0.62614	0.999835
ENSG00000160932	ENSG00000160932	LY6E	protein_coding	143017982	143023832	8	1	chromosome	lymphocyte antigen 6 family member E [Source:HGNC Symbol;Acc:HGNC:6727]	ENSG00000160932.11	LY6E	16719.3	0.118568	0.267089	0.443925	0.657097	0.999835
ENSG00000104499	ENSG00000104499	GML	protein_coding	142834247	142916506	8	1	chromosome	glycosylphosphatidylinositol anchored molecule like [Source:HGNC Symbol;Acc:HGNC:4375]	ENSG00000104499.7	GML	1.47293	0.627536	1.63986	0.382676	0.70196	NA
ENSG00000180155	ENSG00000180155	LYNX1	protein_coding	142771197	142777810	8	-1	chromosome	Ly6/neurotoxin 1 [Source:HGNC Symbol;Acc:HGNC:29604]	ENSG00000180155.20	LYNX1	2553.8	0.588216	0.275388	2.13595	0.0326831	0.999835
ENSG00000284505	ENSG00000284505	LYNX1-SLURP2	protein_coding	142764334	142778224	8	-1	chromosome	LYNX1-SLURP2 readthrough [Source:HGNC Symbol;Acc:HGNC:52291]	ENSG00000284505.1	LYNX1-SLURP2	60.7681	0.365224	0.386669	0.944537	0.344895	0.999835
ENSG00000197353	ENSG00000197353	LYPD2	protein_coding	142750150	142752532	8	-1	chromosome	LY6/PLAUR domain containing 2 [Source:HGNC Symbol;Acc:HGNC:25215]	ENSG00000197353.4	LYPD2	1.28181	0.706116	1.83517	0.384768	0.700409	NA
ENSG00000126233	ENSG00000126233	SLURP1	protein_coding	142740949	142742406	8	-1	chromosome	secreted LY6/PLAUR domain containing 1 [Source:HGNC Symbol;Acc:HGNC:18746]	ENSG00000126233.2	SLURP1	46.897	1.11997	0.704728	1.58923	0.112008	0.999835
ENSG00000130193	ENSG00000130193	THEM6	protein_coding	142727223	142736927	8	1	chromosome	thioesterase superfamily member 6 [Source:HGNC Symbol;Acc:HGNC:29656]	ENSG00000130193.8	THEM6	3873.9	0.0400071	0.265642	0.150605	0.880287	0.999835
ENSG00000167653	ENSG00000167653	PSCA	protein_coding	142670308	142682725	8	1	chromosome	prostate stem cell antigen [Source:HGNC Symbol;Acc:HGNC:9500]	ENSG00000167653.5	PSCA	277.922	0.770015	0.465694	1.65348	0.0982331	0.999835
ENSG00000198576	ENSG00000198576	ARC	protein_coding	142611049	142614479	8	-1	chromosome	activity regulated cytoskeleton associated protein [Source:HGNC Symbol;Acc:HGNC:648]	ENSG00000198576.4	ARC	55.6171	1.02835	0.434021	2.36935	0.0178192	0.999835
ENSG00000181790	ENSG00000181790	ADGRB1	protein_coding	142449430	142545009	8	1	chromosome	adhesion G protein-coupled receptor B1 [Source:HGNC Symbol;Acc:HGNC:943]	ENSG00000181790.11	ADGRB1	181.759	0.122947	0.562427	0.2186	0.826961	0.999835
ENSG00000184489	ENSG00000184489	PTP4A3	protein_coding	141391993	141432454	8	1	chromosome	protein tyrosine phosphatase 4A3 [Source:HGNC Symbol;Acc:HGNC:9636]	ENSG00000184489.11	PTP4A3	2547.41	-0.235111	0.223076	-1.05395	0.291904	0.999835
ENSG00000204882	ENSG00000204882	GPR20	protein_coding	141356470	141367286	8	-1	chromosome	G protein-coupled receptor 20 [Source:HGNC Symbol;Acc:HGNC:4475]	ENSG00000204882.4	GPR20	38.7114	0.113944	0.630086	0.180839	0.856494	0.999835
ENSG00000022567	ENSG00000022567	SLC45A4	protein_coding	141207166	141308305	8	-1	chromosome	solute carrier family 45 member 4 [Source:HGNC Symbol;Acc:HGNC:29196]	ENSG00000022567.9	SLC45A4	2503.49	-0.18356	0.139682	-1.31413	0.188803	0.999835
ENSG00000105339	ENSG00000105339	DENND3	protein_coding	141117278	141195808	8	1	chromosome	DENN domain containing 3 [Source:HGNC Symbol;Acc:HGNC:29134]	ENSG00000105339.10	DENND3	3451.81	-0.111467	0.31489	-0.353987	0.723349	0.999835
ENSG00000123908	ENSG00000123908	AGO2	protein_coding	140520156	140635633	8	-1	chromosome	argonaute RISC catalytic component 2 [Source:HGNC Symbol;Acc:HGNC:3263]	ENSG00000123908.12	AGO2	18443.1	-0.0928607	0.206377	-0.449956	0.652742	0.999835
ENSG00000104472	ENSG00000104472	CHRAC1	protein_coding	140511311	140517154	8	1	chromosome	chromatin accessibility complex subunit 1 [Source:HGNC Symbol;Acc:HGNC:13544]	ENSG00000104472.10	CHRAC1	2399.19	-0.000789719	0.234026	-0.00337449	0.997308	0.999835
ENSG00000167632	ENSG00000167632	TRAPPC9	protein_coding	139727725	140458579	8	-1	chromosome	trafficking protein particle complex 9 [Source:HGNC Symbol;Acc:HGNC:30832]	ENSG00000167632.16	TRAPPC9	4847.38	-0.400118	0.249944	-1.60083	0.109415	0.999835
ENSG00000169427	ENSG00000169427	KCNK9	protein_coding	139600838	139704109	8	-1	chromosome	potassium two pore domain channel subfamily K member 9 [Source:HGNC Symbol;Acc:HGNC:6283]	ENSG00000169427.8	KCNK9	54.4778	-0.0546973	0.582451	-0.0939088	0.925182	0.999835
ENSG00000169436	ENSG00000169436	COL22A1	protein_coding	138588235	138914041	8	-1	chromosome	collagen type XXII alpha 1 chain [Source:HGNC Symbol;Acc:HGNC:22989]	ENSG00000169436.17	COL22A1	1964.53	-0.196967	0.624568	-0.315365	0.752485	0.999835
ENSG00000148218	ENSG00000148218	ALAD	protein_coding	113386312	113401290	9	-1	chromosome	aminolevulinate dehydratase [Source:HGNC Symbol;Acc:HGNC:395]	ENSG00000148218.16	ALAD	2350.29	0.266887	0.285378	0.935204	0.349683	0.999835
ENSG00000131773	ENSG00000131773	KHDRBS3	protein_coding	135457456	135656722	8	1	chromosome	KH RNA binding domain containing, signal transduction associated 3 [Source:HGNC Symbol;Acc:HGNC:18117]	ENSG00000131773.14	KHDRBS3	1985.09	-0.0320385	0.299434	-0.106997	0.914791	0.999835
ENSG00000066827	ENSG00000066827	ZFAT	protein_coding	134477788	134713049	8	-1	chromosome	zinc finger and AT-hook domain containing [Source:HGNC Symbol;Acc:HGNC:19899]	ENSG00000066827.16	ZFAT	1366.54	0.0845935	0.172754	0.489676	0.624363	0.999835
ENSG00000104415	ENSG00000104415	CCN4	protein_coding	133191039	133231690	8	1	chromosome	cellular communication network factor 4 [Source:HGNC Symbol;Acc:HGNC:12769]	ENSG00000104415.14	CCN4	796.11	-0.0101064	0.466689	-0.0216554	0.982723	0.999835
ENSG00000129292	ENSG00000129292	PHF20L1	protein_coding	132775358	132848807	8	1	chromosome	PHD finger protein 20 like 1 [Source:HGNC Symbol;Acc:HGNC:24280]	ENSG00000129292.20	PHF20L1	6102.35	0.247964	0.182648	1.3576	0.17459	0.999835
ENSG00000129295	ENSG00000129295	LRRC6	protein_coding	132570416	132675592	8	-1	chromosome	leucine rich repeat containing 6 [Source:HGNC Symbol;Acc:HGNC:16725]	ENSG00000129295.9	LRRC6	151.039	0.580606	0.423386	1.37134	0.170269	0.999835
ENSG00000132297	ENSG00000132297	HHLA1	protein_coding	132061486	132111159	8	-1	chromosome	HERV-H LTR-associating 1 [Source:HGNC Symbol;Acc:HGNC:4904]	ENSG00000132297.12	HHLA1	1402.26	0.132676	0.450116	0.29476	0.768177	0.999835
ENSG00000258417	ENSG00000258417	AC100868.1	protein_coding	132024238	132085655	8	-1	chromosome	novel protein	ENSG00000258417.3	AC100868.1	4.82	-0.0335946	0.931275	-0.0360738	0.971224	NA
ENSG00000155897	ENSG00000155897	ADCY8	protein_coding	130780301	131040909	8	-1	chromosome	adenylate cyclase 8 [Source:HGNC Symbol;Acc:HGNC:239]	ENSG00000155897.10	ADCY8	1.52669	-0.16757	1.32811	-0.126171	0.899597	NA
ENSG00000153310	ENSG00000153310	FAM49B	protein_coding	129839593	130017129	8	-1	chromosome	family with sequence similarity 49 member B [Source:HGNC Symbol;Acc:HGNC:25216]	ENSG00000153310.19	FAM49B	4820.65	0.231115	0.153256	1.50803	0.131548	0.999835
ENSG00000147697	ENSG00000147697	GSDMC	protein_coding	129748196	129786624	8	-1	chromosome	gasdermin C [Source:HGNC Symbol;Acc:HGNC:7151]	ENSG00000147697.9	GSDMC	363.121	-0.106724	0.408165	-0.261473	0.793728	0.999835
ENSG00000164961	ENSG00000164961	WASHC5	protein_coding	125024260	125091819	8	-1	chromosome	WASH complex subunit 5 [Source:HGNC Symbol;Acc:HGNC:28984]	ENSG00000164961.16	WASHC5	3836.64	0.355696	0.148263	2.39909	0.0164361	0.999835
ENSG00000104549	ENSG00000104549	SQLE	protein_coding	124998497	125022283	8	1	chromosome	squalene epoxidase [Source:HGNC Symbol;Acc:HGNC:11279]	ENSG00000104549.12	SQLE	6094.49	-0.380395	0.245757	-1.54785	0.121658	0.999835
ENSG00000170873	ENSG00000170873	MTSS1	protein_coding	124550790	124728429	8	-1	chromosome	MTSS I-BAR domain containing 1 [Source:HGNC Symbol;Acc:HGNC:20443]	ENSG00000170873.18	MTSS1	2464.06	0.539855	0.254111	2.12449	0.0336294	0.999835
ENSG00000147684	ENSG00000147684	NDUFB9	protein_coding	124539101	124580648	8	1	chromosome	NADH:ubiquinone oxidoreductase subunit B9 [Source:HGNC Symbol;Acc:HGNC:7704]	ENSG00000147684.9	NDUFB9	6767.89	0.207688	0.136779	1.51842	0.12891	0.999835
ENSG00000147687	ENSG00000147687	TATDN1	protein_coding	124488485	124539458	8	-1	chromosome	TatD DNase domain containing 1 [Source:HGNC Symbol;Acc:HGNC:24220]	ENSG00000147687.19	TATDN1	1185.13	0.172355	0.159022	1.08384	0.278436	0.999835
ENSG00000170881	ENSG00000170881	RNF139	protein_coding	124474738	124487914	8	1	chromosome	ring finger protein 139 [Source:HGNC Symbol;Acc:HGNC:17023]	ENSG00000170881.4	RNF139	1757.91	0.243283	0.157106	1.54852	0.121497	0.999835
ENSG00000183665	ENSG00000183665	TRMT12	protein_coding	124450820	124462150	8	1	chromosome	tRNA methyltransferase 12 homolog [Source:HGNC Symbol;Acc:HGNC:26091]	ENSG00000183665.5	TRMT12	960.535	0.101787	0.134206	0.758439	0.448188	0.999835
ENSG00000104537	ENSG00000104537	ANXA13	protein_coding	123680794	123737402	8	-1	chromosome	annexin A13 [Source:HGNC Symbol;Acc:HGNC:536]	ENSG00000104537.17	ANXA13	202.242	0.10047	0.2728	0.36829	0.712657	0.999835
ENSG00000175946	ENSG00000175946	KLHL38	protein_coding	123645527	123652950	8	-1	chromosome	kelch like family member 38 [Source:HGNC Symbol;Acc:HGNC:34435]	ENSG00000175946.8	KLHL38	159.008	1.14337	0.463019	2.46938	0.0135347	0.999835
ENSG00000156795	ENSG00000156795	WDYHV1	protein_coding	123416726	123470028	8	1	chromosome	WDYHV motif containing 1 [Source:HGNC Symbol;Acc:HGNC:25490]	ENSG00000156795.8	WDYHV1	796.21	-0.0666001	0.22552	-0.295319	0.76775	0.999835
ENSG00000156802	ENSG00000156802	ATAD2	protein_coding	123319850	123416350	8	-1	chromosome	ATPase family AAA domain containing 2 [Source:HGNC Symbol;Acc:HGNC:30123]	ENSG00000156802.13	ATAD2	8780.94	-0.0847602	0.265485	-0.319265	0.749525	0.999835
ENSG00000165156	ENSG00000165156	ZHX1	protein_coding	123248451	123275541	8	-1	chromosome	zinc fingers and homeoboxes 1 [Source:HGNC Symbol;Acc:HGNC:12871]	ENSG00000165156.15	ZHX1	3113.94	0.554911	0.249927	2.22029	0.026399	0.999835
ENSG00000189376	ENSG00000189376	C8orf76	protein_coding	123219967	123241377	8	-1	chromosome	chromosome 8 open reading frame 76 [Source:HGNC Symbol;Acc:HGNC:25924]	ENSG00000189376.12	C8orf76	994.744	0.293006	0.142234	2.06003	0.0393956	0.999835
ENSG00000147689	ENSG00000147689	FAM83A	protein_coding	123178960	123210079	8	1	chromosome	family with sequence similarity 83 member A [Source:HGNC Symbol;Acc:HGNC:28210]	ENSG00000147689.16	FAM83A	2267.99	0.298011	0.42395	0.702939	0.482094	0.999835
ENSG00000156787	ENSG00000156787	TBC1D31	protein_coding	123041968	123152153	8	1	chromosome	TBC1 domain family member 31 [Source:HGNC Symbol;Acc:HGNC:30888]	ENSG00000156787.17	TBC1D31	2779.95	0.178354	0.174814	1.02025	0.307611	0.999835
ENSG00000136986	ENSG00000136986	DERL1	protein_coding	123013170	123042302	8	-1	chromosome	derlin 1 [Source:HGNC Symbol;Acc:HGNC:28454]	ENSG00000136986.10	DERL1	6250.05	0.1888	0.17274	1.09298	0.274405	0.999835
ENSG00000178764	ENSG00000178764	ZHX2	protein_coding	122781655	122974510	8	1	chromosome	zinc fingers and homeoboxes 2 [Source:HGNC Symbol;Acc:HGNC:18513]	ENSG00000178764.8	ZHX2	3686.26	0.187896	0.25265	0.743701	0.457057	0.999835
ENSG00000170961	ENSG00000170961	HAS2	protein_coding	121612116	121641440	8	-1	chromosome	hyaluronan synthase 2 [Source:HGNC Symbol;Acc:HGNC:4819]	ENSG00000170961.7	HAS2	140.179	-0.423132	0.739922	-0.57186	0.567417	0.999835
ENSG00000187955	ENSG00000187955	COL14A1	protein_coding	120059780	120373573	8	1	chromosome	collagen type XIV alpha 1 chain [Source:HGNC Symbol;Acc:HGNC:2191]	ENSG00000187955.12	COL14A1	2625.84	0.671047	0.754123	0.889837	0.373553	0.999835
ENSG00000155792	ENSG00000155792	DEPTOR	protein_coding	119873717	120050918	8	1	chromosome	DEP domain containing MTOR interacting protein [Source:HGNC Symbol;Acc:HGNC:22953]	ENSG00000155792.10	DEPTOR	1583.75	0.974837	0.415182	2.34798	0.0188757	0.999835
ENSG00000136960	ENSG00000136960	ENPP2	protein_coding	119557086	119673453	8	-1	chromosome	ectonucleotide pyrophosphatase/phosphodiesterase 2 [Source:HGNC Symbol;Acc:HGNC:3357]	ENSG00000136960.12	ENPP2	1948.86	0.308952	0.757586	0.407811	0.683412	0.999835
ENSG00000136999	ENSG00000136999	CCN3	protein_coding	119416446	119424434	8	1	chromosome	cellular communication network factor 3 [Source:HGNC Symbol;Acc:HGNC:7885]	ENSG00000136999.5	CCN3	567.394	0.373571	0.531701	0.702596	0.482308	0.999835
ENSG00000147676	ENSG00000147676	MAL2	protein_coding	119165034	119245673	8	1	chromosome	mal, T cell differentiation protein 2 (gene/pseudogene) [Source:HGNC Symbol;Acc:HGNC:13634]	ENSG00000147676.14	MAL2	8146.47	-0.529691	0.425684	-1.24433	0.213378	0.999835
ENSG00000184374	ENSG00000184374	COLEC10	protein_coding	118995452	119108455	8	1	chromosome	collectin subfamily member 10 [Source:HGNC Symbol;Acc:HGNC:2220]	ENSG00000184374.3	COLEC10	17.2525	0.33704	0.568688	0.592663	0.553407	NA
ENSG00000164761	ENSG00000164761	TNFRSF11B	protein_coding	118923557	118951885	8	-1	chromosome	TNF receptor superfamily member 11b [Source:HGNC Symbol;Acc:HGNC:11909]	ENSG00000164761.9	TNFRSF11B	388.155	-0.155812	0.641036	-0.243062	0.807957	0.999835
ENSG00000164758	ENSG00000164758	MED30	protein_coding	117520713	117540262	8	1	chromosome	mediator complex subunit 30 [Source:HGNC Symbol;Acc:HGNC:23032]	ENSG00000164758.7	MED30	737.548	0.0779278	0.24486	0.318254	0.750292	0.999835
ENSG00000164754	ENSG00000164754	RAD21	protein_coding	116845935	116874866	8	-1	chromosome	RAD21 cohesin complex component [Source:HGNC Symbol;Acc:HGNC:9811]	ENSG00000164754.14	RAD21	25453	0.179298	0.188634	0.950507	0.341855	0.999835
ENSG00000147677	ENSG00000147677	EIF3H	protein_coding	116642130	116766925	8	-1	chromosome	eukaryotic translation initiation factor 3 subunit H [Source:HGNC Symbol;Acc:HGNC:3273]	ENSG00000147677.11	EIF3H	11793.3	0.199288	0.148909	1.33832	0.180792	0.999835
ENSG00000205038	ENSG00000205038	PKHD1L1	protein_coding	109362461	109537207	8	1	chromosome	PKHD1 like 1 [Source:HGNC Symbol;Acc:HGNC:20313]	ENSG00000205038.12	PKHD1L1	553.931	-2.52876	0.406935	-6.21416	5.15985e-10	2.63973e-06
ENSG00000120526	ENSG00000120526	NUDCD1	protein_coding	109240919	109334118	8	-1	chromosome	NudC domain containing 1 [Source:HGNC Symbol;Acc:HGNC:24306]	ENSG00000120526.11	NUDCD1	2318.01	0.0638992	0.231274	0.276292	0.782323	0.999835
ENSG00000154188	ENSG00000154188	ANGPT1	protein_coding	107249482	107498055	8	-1	chromosome	angiopoietin 1 [Source:HGNC Symbol;Acc:HGNC:484]	ENSG00000154188.10	ANGPT1	283.991	-0.0464597	0.435187	-0.106758	0.914981	0.999835
ENSG00000164830	ENSG00000164830	OXR1	protein_coding	106359476	106752694	8	1	chromosome	oxidation resistance 1 [Source:HGNC Symbol;Acc:HGNC:15822]	ENSG00000164830.18	OXR1	3504.67	0.217856	0.205518	1.06003	0.289129	0.999835
ENSG00000169946	ENSG00000169946	ZFPM2	protein_coding	104590733	105804539	8	1	chromosome	zinc finger protein, FOG family member 2 [Source:HGNC Symbol;Acc:HGNC:16700]	ENSG00000169946.14	ZFPM2	550.904	-0.090789	0.315997	-0.28731	0.773875	0.999835
ENSG00000147650	ENSG00000147650	LRP12	protein_coding	104489231	104589024	8	-1	chromosome	LDL receptor related protein 12 [Source:HGNC Symbol;Acc:HGNC:31708]	ENSG00000147650.11	LRP12	1380.64	-0.227001	0.358278	-0.633588	0.52635	0.999835
ENSG00000176406	ENSG00000176406	RIMS2	protein_coding	103500696	104256094	8	1	chromosome	regulating synaptic membrane exocytosis 2 [Source:HGNC Symbol;Acc:HGNC:17283]	ENSG00000176406.23	RIMS2	645.797	-0.0383412	0.313051	-0.122476	0.902522	0.999835
ENSG00000164934	ENSG00000164934	DCAF13	protein_coding	103414714	103443453	8	1	chromosome	DDB1 and CUL4 associated factor 13 [Source:HGNC Symbol;Acc:HGNC:24535]	ENSG00000164934.14	DCAF13	4331.34	0.13766	0.263154	0.523118	0.600892	0.999835
ENSG00000164933	ENSG00000164933	SLC25A32	protein_coding	103398635	103415189	8	-1	chromosome	solute carrier family 25 member 32 [Source:HGNC Symbol;Acc:HGNC:29683]	ENSG00000164933.12	SLC25A32	2498.47	-0.0144498	0.219799	-0.0657412	0.947584	0.999835
ENSG00000164932	ENSG00000164932	CTHRC1	protein_coding	103371538	103382989	8	1	chromosome	collagen triple helix repeat containing 1 [Source:HGNC Symbol;Acc:HGNC:18831]	ENSG00000164932.13	CTHRC1	1552.68	-0.299725	0.451651	-0.663621	0.506933	0.999835
ENSG00000164929	ENSG00000164929	BAALC	protein_coding	103140713	103230305	8	1	chromosome	BAALC binder of MAP3K1 and KLF4 [Source:HGNC Symbol;Acc:HGNC:14333]	ENSG00000164929.17	BAALC	280.745	0.590127	0.500734	1.17852	0.238588	0.999835
ENSG00000155097	ENSG00000155097	ATP6V1C1	protein_coding	103021063	103073051	8	1	chromosome	ATPase H+ transporting V1 subunit C1 [Source:HGNC Symbol;Acc:HGNC:856]	ENSG00000155097.12	ATP6V1C1	4150.09	0.440645	0.213672	2.06224	0.0391845	0.999835
ENSG00000155090	ENSG00000155090	KLF10	protein_coding	102648784	102655725	8	-1	chromosome	Kruppel like factor 10 [Source:HGNC Symbol;Acc:HGNC:11810]	ENSG00000155090.15	KLF10	3769.54	0.596435	0.241806	2.46658	0.0136408	0.999835
ENSG00000155087	ENSG00000155087	ODF1	protein_coding	102551589	102561018	8	1	chromosome	outer dense fiber of sperm tails 1 [Source:HGNC Symbol;Acc:HGNC:8113]	ENSG00000155087.4	ODF1	0.244999	-1.01648	3.35494	-0.30298	0.761905	NA
ENSG00000104517	ENSG00000104517	UBR5	protein_coding	102252273	102412759	8	-1	chromosome	ubiquitin protein ligase E3 component n-recognin 5 [Source:HGNC Symbol;Acc:HGNC:16806]	ENSG00000104517.13	UBR5	20475.8	0.317392	0.200906	1.57981	0.114151	0.999835
ENSG00000104490	ENSG00000104490	NCALD	protein_coding	101686542	102124907	8	-1	chromosome	neurocalcin delta [Source:HGNC Symbol;Acc:HGNC:7655]	ENSG00000104490.18	NCALD	3696.79	0.496933	0.348787	1.42474	0.154231	0.999835
ENSG00000083307	ENSG00000083307	GRHL2	protein_coding	101492439	101669726	8	1	chromosome	grainyhead like transcription factor 2 [Source:HGNC Symbol;Acc:HGNC:2799]	ENSG00000083307.12	GRHL2	6499.78	-0.229563	0.431677	-0.531793	0.59487	0.999835
ENSG00000120963	ENSG00000120963	ZNF706	protein_coding	101177878	101206193	8	-1	chromosome	zinc finger protein 706 [Source:HGNC Symbol;Acc:HGNC:24992]	ENSG00000120963.12	ZNF706	3857.24	0.176222	0.230163	0.76564	0.44389	0.999835
ENSG00000164924	ENSG00000164924	YWHAZ	protein_coding	100916523	100953388	8	-1	chromosome	tyrosine 3-monooxygenase/tryptophan 5-monooxygenase activation protein zeta [Source:HGNC Symbol;Acc:HGNC:12855]	ENSG00000164924.18	YWHAZ	46409.7	0.0887365	0.250304	0.354515	0.722953	0.999835
ENSG00000070756	ENSG00000070756	PABPC1	protein_coding	100685816	100722809	8	-1	chromosome	poly(A) binding protein cytoplasmic 1 [Source:HGNC Symbol;Acc:HGNC:8554]	ENSG00000070756.16	PABPC1	121234	0.430003	0.2377	1.80901	0.0704492	0.999835
ENSG00000174226	ENSG00000174226	SNX31	protein_coding	100572889	100663415	8	-1	chromosome	sorting nexin 31 [Source:HGNC Symbol;Acc:HGNC:28605]	ENSG00000174226.9	SNX31	6.73314	0.459001	0.8015	0.572677	0.566863	NA
ENSG00000186106	ENSG00000186106	ANKRD46	protein_coding	100509752	100559784	8	-1	chromosome	ankyrin repeat domain 46 [Source:HGNC Symbol;Acc:HGNC:27229]	ENSG00000186106.11	ANKRD46	1195.82	0.256105	0.177832	1.44015	0.149825	0.999835
ENSG00000034677	ENSG00000034677	RNF19A	protein_coding	100257060	100336218	8	-1	chromosome	ring finger protein 19A, RBR E3 ubiquitin protein ligase [Source:HGNC Symbol;Acc:HGNC:13432]	ENSG00000034677.13	RNF19A	6077.85	0.326057	0.187668	1.73741	0.082315	0.999835
ENSG00000147669	ENSG00000147669	POLR2K	protein_coding	100150623	100154003	8	1	chromosome	RNA polymerase II subunit K [Source:HGNC Symbol;Acc:HGNC:9198]	ENSG00000147669.11	POLR2K	2056.4	0.183373	0.183907	0.9971	0.318716	0.999835
ENSG00000156509	ENSG00000156509	FBXO43	protein_coding	100133351	100145817	8	-1	chromosome	F-box protein 43 [Source:HGNC Symbol;Acc:HGNC:28521]	ENSG00000156509.14	FBXO43	239.241	-0.158441	0.317186	-0.499521	0.617412	0.999835
ENSG00000164919	ENSG00000164919	COX6C	protein_coding	99873200	99893707	8	-1	chromosome	cytochrome c oxidase subunit 6C [Source:HGNC Symbol;Acc:HGNC:2285]	ENSG00000164919.11	COX6C	4368.19	0.157444	0.153538	1.02544	0.305156	0.999835
ENSG00000132549	ENSG00000132549	VPS13B	protein_coding	99013266	99877580	8	1	chromosome	vacuolar protein sorting 13 homolog B [Source:HGNC Symbol;Acc:HGNC:2183]	ENSG00000132549.18	VPS13B	8711.1	0.114491	0.173579	0.659591	0.509516	0.999835
ENSG00000156486	ENSG00000156486	KCNS2	protein_coding	98426958	98432853	8	1	chromosome	potassium voltage-gated channel modifier subfamily S member 2 [Source:HGNC Symbol;Acc:HGNC:6301]	ENSG00000156486.8	KCNS2	338.895	-0.0229529	0.827998	-0.027721	0.977885	0.999835
ENSG00000104375	ENSG00000104375	STK3	protein_coding	98371228	98942827	8	-1	chromosome	serine/threonine kinase 3 [Source:HGNC Symbol;Acc:HGNC:11406]	ENSG00000104375.17	STK3	3565.19	0.3094	0.196307	1.5761	0.115003	0.999835
ENSG00000132541	ENSG00000132541	RIDA	protein_coding	98102344	98117171	8	-1	chromosome	reactive intermediate imine deaminase A homolog [Source:HGNC Symbol;Acc:HGNC:16897]	ENSG00000132541.11	RIDA	516.051	0.625288	0.188357	3.31969	0.00090117	0.265761
ENSG00000132561	ENSG00000132561	MATN2	protein_coding	97868840	98036724	8	1	chromosome	matrilin 2 [Source:HGNC Symbol;Acc:HGNC:6908]	ENSG00000132561.14	MATN2	2127.23	0.764819	0.350932	2.1794	0.0293023	0.999835
ENSG00000104324	ENSG00000104324	CPQ	protein_coding	96645242	97149654	8	1	chromosome	carboxypeptidase Q [Source:HGNC Symbol;Acc:HGNC:16910]	ENSG00000104324.16	CPQ	1375.19	0.343782	0.353421	0.972729	0.330688	0.999835
ENSG00000169439	ENSG00000169439	SDC2	protein_coding	96493813	96611790	8	1	chromosome	syndecan 2 [Source:HGNC Symbol;Acc:HGNC:10659]	ENSG00000169439.12	SDC2	3192.54	1.1618	0.51832	2.24148	0.0249951	0.999835
ENSG00000156471	ENSG00000156471	PTDSS1	protein_coding	96261902	96336995	8	1	chromosome	phosphatidylserine synthase 1 [Source:HGNC Symbol;Acc:HGNC:9587]	ENSG00000156471.13	PTDSS1	5630.26	-0.0838139	0.243914	-0.343621	0.731131	0.999835
ENSG00000156469	ENSG00000156469	MTERF3	protein_coding	96239398	96261610	8	-1	chromosome	mitochondrial transcription termination factor 3 [Source:HGNC Symbol;Acc:HGNC:24258]	ENSG00000156469.9	MTERF3	1075.68	0.160934	0.212438	0.75756	0.448714	0.999835
ENSG00000156467	ENSG00000156467	UQCRB	protein_coding	96225920	96235634	8	-1	chromosome	ubiquinol-cytochrome c reductase binding protein [Source:HGNC Symbol;Acc:HGNC:12582]	ENSG00000156467.9	UQCRB	7376.9	0.354879	0.187325	1.89445	0.0581648	0.999835
ENSG00000156172	ENSG00000156172	C8orf37	protein_coding	95244913	95269201	8	-1	chromosome	chromosome 8 open reading frame 37 [Source:HGNC Symbol;Acc:HGNC:27232]	ENSG00000156172.6	C8orf37	401.639	0.303436	0.177795	1.70666	0.0878847	0.999835
ENSG00000175895	ENSG00000175895	PLEKHF2	protein_coding	95133785	95156685	8	1	chromosome	pleckstrin homology and FYVE domain containing 2 [Source:HGNC Symbol;Acc:HGNC:20757]	ENSG00000175895.4	PLEKHF2	1799.9	0.0872421	0.173979	0.501452	0.616053	0.999835
ENSG00000164938	ENSG00000164938	TP53INP1	protein_coding	94925972	94949378	8	-1	chromosome	tumor protein p53 inducible nuclear protein 1 [Source:HGNC Symbol;Acc:HGNC:18022]	ENSG00000164938.14	TP53INP1	2827.12	0.000144335	0.370124	0.000389964	0.999689	0.999947
ENSG00000156170	ENSG00000156170	NDUFAF6	protein_coding	94895767	95116455	8	1	chromosome	NADH:ubiquinone oxidoreductase complex assembly factor 6 [Source:HGNC Symbol;Acc:HGNC:28625]	ENSG00000156170.13	NDUFAF6	1061.76	0.0583145	0.175851	0.331613	0.740181	0.999835
ENSG00000175305	ENSG00000175305	CCNE2	protein_coding	94879770	94896678	8	-1	chromosome	cyclin E2 [Source:HGNC Symbol;Acc:HGNC:1590]	ENSG00000175305.17	CCNE2	1295.86	-0.0951583	0.315517	-0.301595	0.762961	0.999835
ENSG00000164941	ENSG00000164941	INTS8	protein_coding	94813311	94881746	8	1	chromosome	integrator complex subunit 8 [Source:HGNC Symbol;Acc:HGNC:26048]	ENSG00000164941.14	INTS8	4125.5	-0.0326941	0.190827	-0.171329	0.863965	0.999835
ENSG00000156162	ENSG00000156162	DPY19L4	protein_coding	94719703	94793836	8	1	chromosome	dpy-19 like 4 [Source:HGNC Symbol;Acc:HGNC:27829]	ENSG00000156162.16	DPY19L4	2177.4	0.116039	0.149596	0.775684	0.437936	0.999835
ENSG00000104413	ENSG00000104413	ESRP1	protein_coding	94641074	94707466	8	1	chromosome	epithelial splicing regulatory protein 1 [Source:HGNC Symbol;Acc:HGNC:25966]	ENSG00000104413.18	ESRP1	7793.85	-0.590634	0.469323	-1.25848	0.208218	0.999835
ENSG00000204291	ENSG00000204291	COL15A1	protein_coding	98943179	99070792	9	1	chromosome	collagen type XV alpha 1 chain [Source:HGNC Symbol;Acc:HGNC:2192]	ENSG00000204291.11	COL15A1	7881.67	-0.0846488	0.657149	-0.128812	0.897506	0.999835
ENSG00000164944	ENSG00000164944	VIRMA	protein_coding	94487689	94553529	8	-1	chromosome	vir like m6A methyltransferase associated [Source:HGNC Symbol;Acc:HGNC:24500]	ENSG00000164944.12	VIRMA	6461.79	0.150032	0.129009	1.16296	0.244847	0.999835
ENSG00000265817	ENSG00000265817	FSBP	protein_coding	94372170	94436952	8	-1	chromosome	fibrinogen silencer binding protein [Source:HGNC Symbol;Acc:HGNC:43653]	ENSG00000265817.3	FSBP	690.04	0.0548144	0.241985	0.22652	0.820797	0.999835
ENSG00000164951	ENSG00000164951	PDP1	protein_coding	93857807	93926068	8	1	chromosome	pyruvate dehyrogenase phosphatase catalytic subunit 1 [Source:HGNC Symbol;Acc:HGNC:9279]	ENSG00000164951.16	PDP1	2203.26	0.129002	0.275697	0.467913	0.639847	0.999835
ENSG00000188343	ENSG00000188343	FAM92A	protein_coding	93698561	93731527	8	1	chromosome	family with sequence similarity 92 member A [Source:HGNC Symbol;Acc:HGNC:30452]	ENSG00000188343.13	FAM92A	2516.12	0.410421	0.329487	1.24564	0.212897	0.999835
ENSG00000205133	ENSG00000205133	TRIQK	protein_coding	92883532	93017673	8	-1	chromosome	triple QxxK/R motif containing [Source:HGNC Symbol;Acc:HGNC:27828]	ENSG00000205133.12	TRIQK	624.778	-0.288395	0.179817	-1.60382	0.108753	0.999835
ENSG00000079102	ENSG00000079102	RUNX1T1	protein_coding	91954967	92103286	8	-1	chromosome	RUNX1 partner transcriptional co-repressor 1 [Source:HGNC Symbol;Acc:HGNC:1535]	ENSG00000079102.16	RUNX1T1	605.771	-0.365413	0.640788	-0.570256	0.568504	0.999835
ENSG00000214954	ENSG00000214954	LRRC69	protein_coding	91101832	91219236	8	1	chromosome	leucine rich repeat containing 69 [Source:HGNC Symbol;Acc:HGNC:34303]	ENSG00000214954.8	LRRC69	95.4491	0.0554084	0.325724	0.170108	0.864925	0.999835
ENSG00000155099	ENSG00000155099	PIP4P2	protein_coding	90993802	91040872	8	-1	chromosome	phosphatidylinositol-4,5-bisphosphate 4-phosphatase 2 [Source:HGNC Symbol;Acc:HGNC:25452]	ENSG00000155099.8	PIP4P2	358.431	0.537966	0.309998	1.73539	0.0826721	0.999835
ENSG00000253250	ENSG00000253250	C8orf88	protein_coding	90958471	90985238	8	-1	chromosome	chromosome 8 open reading frame 88 [Source:HGNC Symbol;Acc:HGNC:44672]	ENSG00000253250.3	C8orf88	60.7104	-0.0962046	0.482799	-0.199264	0.842056	0.999835
ENSG00000123119	ENSG00000123119	NECAB1	protein_coding	90791741	90959393	8	1	chromosome	N-terminal EF-hand calcium binding protein 1 [Source:HGNC Symbol;Acc:HGNC:20983]	ENSG00000123119.12	NECAB1	485.231	-0.343605	0.534103	-0.643331	0.520009	0.999835
ENSG00000104325	ENSG00000104325	DECR1	protein_coding	90001405	90053633	8	1	chromosome	2,4-dienoyl-CoA reductase 1 [Source:HGNC Symbol;Acc:HGNC:2753]	ENSG00000104325.7	DECR1	2058.3	0.313324	0.219186	1.42949	0.152863	0.999835
ENSG00000104320	ENSG00000104320	NBN	protein_coding	89933336	90003228	8	-1	chromosome	nibrin [Source:HGNC Symbol;Acc:HGNC:7652]	ENSG00000104320.13	NBN	5161.43	0.141667	0.18744	0.755803	0.449767	0.999835
ENSG00000164823	ENSG00000164823	OSGIN2	protein_coding	89901849	89927888	8	1	chromosome	oxidative stress induced growth inhibitor family member 2 [Source:HGNC Symbol;Acc:HGNC:1355]	ENSG00000164823.11	OSGIN2	2136.71	0.0586073	0.273956	0.21393	0.830602	0.999835
ENSG00000156103	ENSG00000156103	MMP16	protein_coding	88032011	88328025	8	-1	chromosome	matrix metallopeptidase 16 [Source:HGNC Symbol;Acc:HGNC:7162]	ENSG00000156103.16	MMP16	451.453	0.567707	0.756059	0.750876	0.452727	0.999835
ENSG00000176571	ENSG00000176571	CNBD1	protein_coding	86866415	87615219	8	1	chromosome	cyclic nucleotide binding domain containing 1 [Source:HGNC Symbol;Acc:HGNC:26663]	ENSG00000176571.12	CNBD1	0.888221	0.390847	3.34509	0.116842	0.906985	NA
ENSG00000170289	ENSG00000170289	CNGB3	protein_coding	86553977	86743675	8	-1	chromosome	cyclic nucleotide gated channel subunit beta 3 [Source:HGNC Symbol;Acc:HGNC:2153]	ENSG00000170289.12	CNGB3	78.0751	0.0672047	1.2645	0.0531473	0.957615	0.999835
ENSG00000176623	ENSG00000176623	RMDN1	protein_coding	86468257	86514357	8	-1	chromosome	regulator of microtubule dynamics 1 [Source:HGNC Symbol;Acc:HGNC:24285]	ENSG00000176623.12	RMDN1	2794.31	0.399776	0.184322	2.16889	0.0300907	0.999835
ENSG00000147614	ENSG00000147614	ATP6V0D2	protein_coding	85987323	86154225	8	1	chromosome	ATPase H+ transporting V0 subunit d2 [Source:HGNC Symbol;Acc:HGNC:18266]	ENSG00000147614.4	ATP6V0D2	40.123	0.283838	0.594374	0.477541	0.632977	0.999835
ENSG00000133742	ENSG00000133742	CA1	protein_coding	85327608	85379014	8	-1	chromosome	carbonic anhydrase 1 [Source:HGNC Symbol;Acc:HGNC:1368]	ENSG00000133742.13	CA1	634.948	0.174773	0.605626	0.288583	0.772901	0.999835
ENSG00000185015	ENSG00000185015	CA13	protein_coding	85220587	85284073	8	1	chromosome	carbonic anhydrase 13 [Source:HGNC Symbol;Acc:HGNC:14914]	ENSG00000185015.8	CA13	491.743	-0.2125	0.279539	-0.760179	0.447148	0.999835
ENSG00000155622	ENSG00000155622	XAGE2	protein_coding	52369021	52375680	X	1	chromosome	X antigen family member 2 [Source:HGNC Symbol;Acc:HGNC:4112]	ENSG00000155622.7	XAGE2	199.777	0.776202	1.475	0.526238	0.598723	0.999835
ENSG00000176731	ENSG00000176731	RBIS	protein_coding	85214048	85220421	8	-1	chromosome	ribosomal biogenesis factor [Source:HGNC Symbol;Acc:HGNC:32235]	ENSG00000176731.12	RBIS	1691.99	0.271278	0.232626	1.16616	0.243551	0.999835
ENSG00000133740	ENSG00000133740	E2F5	protein_coding	85177154	85217158	8	1	chromosome	E2F transcription factor 5 [Source:HGNC Symbol;Acc:HGNC:3119]	ENSG00000133740.11	E2F5	1789.18	-0.50116	0.265315	-1.88892	0.0589019	0.999835
ENSG00000184672	ENSG00000184672	RALYL	protein_coding	84182787	84921844	8	1	chromosome	RALY RNA binding protein like [Source:HGNC Symbol;Acc:HGNC:27036]	ENSG00000184672.12	RALYL	12.4141	-1.7382	1.7568	-0.989411	0.322462	NA
ENSG00000049769	ENSG00000049769	PPP1R3F	protein_coding	49269793	49301461	X	1	chromosome	protein phosphatase 1 regulatory subunit 3F [Source:HGNC Symbol;Acc:HGNC:14944]	ENSG00000049769.14	PPP1R3F	517.246	0.0806641	0.256586	0.314374	0.753237	0.999835
ENSG00000104408	ENSG00000104408	EIF3E	protein_coding	108201216	108435333	8	-1	chromosome	eukaryotic translation initiation factor 3 subunit E [Source:HGNC Symbol;Acc:HGNC:3277]	ENSG00000104408.10	EIF3E	12009	0.425938	0.2291	1.85918	0.0630019	0.999835
ENSG00000104497	ENSG00000104497	SNX16	protein_coding	81799581	81842866	8	-1	chromosome	sorting nexin 16 [Source:HGNC Symbol;Acc:HGNC:14980]	ENSG00000104497.14	SNX16	787.044	0.325071	0.181809	1.78798	0.0737795	0.999835
ENSG00000133731	ENSG00000133731	IMPA1	protein_coding	81656914	81686331	8	-1	chromosome	inositol monophosphatase 1 [Source:HGNC Symbol;Acc:HGNC:6050]	ENSG00000133731.10	IMPA1	703.974	0.13333	0.182649	0.72998	0.465402	0.999835
ENSG00000197416	ENSG00000197416	FABP12	protein_coding	81524981	81531378	8	-1	chromosome	fatty acid binding protein 12 [Source:HGNC Symbol;Acc:HGNC:34524]	ENSG00000197416.4	FABP12	0.225462	0.1233	3.36502	0.0366417	0.970771	NA
ENSG00000170323	ENSG00000170323	FABP4	protein_coding	81478419	81483236	8	-1	chromosome	fatty acid binding protein 4 [Source:HGNC Symbol;Acc:HGNC:3559]	ENSG00000170323.9	FABP4	5607.78	0.561716	0.853687	0.657989	0.510545	0.999835
ENSG00000147588	ENSG00000147588	PMP2	protein_coding	81440326	81447439	8	-1	chromosome	peripheral myelin protein 2 [Source:HGNC Symbol;Acc:HGNC:9117]	ENSG00000147588.7	PMP2	26.4597	0.638384	3.33925	0.191176	0.848388	NA
ENSG00000276418	ENSG00000276418	AC036214.3	protein_coding	79918860	80080775	8	-1	chromosome	novel protein, TPD52-MRPS28 readthrough	ENSG00000276418.5	AC036214.3	5.15147	1.0812	0.971368	1.11307	0.265677	NA
ENSG00000147586	ENSG00000147586	MRPS28	protein_coding	79918717	80030289	8	-1	chromosome	mitochondrial ribosomal protein S28 [Source:HGNC Symbol;Acc:HGNC:14513]	ENSG00000147586.10	MRPS28	699.235	0.236538	0.153414	1.54182	0.123117	0.999835
ENSG00000171033	ENSG00000171033	PKIA	protein_coding	78516340	78605267	8	1	chromosome	cAMP-dependent protein kinase inhibitor alpha [Source:HGNC Symbol;Acc:HGNC:9017]	ENSG00000171033.13	PKIA	115.845	-0.0807083	0.621767	-0.129805	0.896721	0.999835
ENSG00000091656	ENSG00000091656	ZFHX4	protein_coding	76681239	76867281	8	1	chromosome	zinc finger homeobox 4 [Source:HGNC Symbol;Acc:HGNC:30939]	ENSG00000091656.19	ZFHX4	789.107	0.366681	0.710189	0.516314	0.605635	0.999835
ENSG00000137558	ENSG00000137558	PI15	protein_coding	74824534	74855029	8	1	chromosome	peptidase inhibitor 15 [Source:HGNC Symbol;Acc:HGNC:8946]	ENSG00000137558.9	PI15	684.442	-0.484695	0.556631	-0.870765	0.383883	0.999835
ENSG00000104381	ENSG00000104381	GDAP1	protein_coding	74321130	74488872	8	1	chromosome	ganglioside induced differentiation associated protein 1 [Source:HGNC Symbol;Acc:HGNC:15968]	ENSG00000104381.13	GDAP1	398.871	0.0739421	0.262255	0.281948	0.777984	0.999835
ENSG00000154589	ENSG00000154589	LY96	protein_coding	73991392	74029079	8	1	chromosome	lymphocyte antigen 96 [Source:HGNC Symbol;Acc:HGNC:17156]	ENSG00000154589.7	LY96	150.607	0.00912015	0.666938	0.0136747	0.98909	0.999835
ENSG00000175606	ENSG00000175606	TMEM70	protein_coding	73972437	73982783	8	1	chromosome	transmembrane protein 70 [Source:HGNC Symbol;Acc:HGNC:26050]	ENSG00000175606.11	TMEM70	795.172	0.185395	0.181274	1.02273	0.306433	0.999835
ENSG00000258677	ENSG00000258677	AC022826.2	protein_coding	73688691	73878854	8	-1	chromosome	novel protein, UBE2W-STAU2 readthrough	ENSG00000258677.2	AC022826.2	80.4594	-0.483915	0.881578	-0.548919	0.583061	0.999835
ENSG00000040341	ENSG00000040341	STAU2	protein_coding	73420369	73747708	8	-1	chromosome	staufen double-stranded RNA binding protein 2 [Source:HGNC Symbol;Acc:HGNC:11371]	ENSG00000040341.18	STAU2	2628.87	0.284565	0.221714	1.28348	0.199325	0.999835
ENSG00000197816	ENSG00000197816	CCDC180	protein_coding	97307304	97378751	9	1	chromosome	coiled-coil domain containing 180 [Source:HGNC Symbol;Acc:HGNC:29303]	ENSG00000197816.14	CCDC180	628.727	-0.256148	0.269698	-0.949759	0.342235	0.999835
ENSG00000121039	ENSG00000121039	RDH10	protein_coding	73294602	73325281	8	1	chromosome	retinol dehydrogenase 10 [Source:HGNC Symbol;Acc:HGNC:19975]	ENSG00000121039.10	RDH10	12878.8	0.352803	0.32892	1.07261	0.283445	0.999835
ENSG00000274443	ENSG00000274443	C8orf89	protein_coding	73241329	73259502	8	-1	chromosome	chromosome 8 open reading frame 89 [Source:HGNC Symbol;Acc:HGNC:51258]	ENSG00000274443.4	C8orf89	2.0033	0.0836883	1.6541	0.0505944	0.959649	NA
ENSG00000164764	ENSG00000164764	SBSPON	protein_coding	73064543	73124088	8	-1	chromosome	somatomedin B and thrombospondin type 1 domain containing [Source:HGNC Symbol;Acc:HGNC:30362]	ENSG00000164764.11	SBSPON	762.153	-0.129669	0.346847	-0.373851	0.708515	0.999835
ENSG00000147601	ENSG00000147601	TERF1	protein_coding	73008864	73048123	8	1	chromosome	telomeric repeat binding factor 1 [Source:HGNC Symbol;Acc:HGNC:11728]	ENSG00000147601.14	TERF1	2647.47	0.219979	0.163262	1.3474	0.177851	0.999835
ENSG00000182674	ENSG00000182674	KCNB2	protein_coding	72537225	72938349	8	1	chromosome	potassium voltage-gated channel subfamily B member 2 [Source:HGNC Symbol;Acc:HGNC:6232]	ENSG00000182674.6	KCNB2	50.0796	-0.34798	0.754145	-0.461423	0.644495	0.999835
ENSG00000104321	ENSG00000104321	TRPA1	protein_coding	72019917	72075584	8	-1	chromosome	transient receptor potential cation channel subfamily A member 1 [Source:HGNC Symbol;Acc:HGNC:497]	ENSG00000104321.11	TRPA1	3933.96	-0.0541871	0.548382	-0.0988128	0.921287	0.999835
ENSG00000178860	ENSG00000178860	MSC	protein_coding	71841549	71844468	8	-1	chromosome	musculin [Source:HGNC Symbol;Acc:HGNC:7321]	ENSG00000178860.8	MSC	942.756	-0.46893	0.525064	-0.893091	0.371809	0.999835
ENSG00000104313	ENSG00000104313	EYA1	protein_coding	71197433	71592025	8	-1	chromosome	EYA transcriptional coactivator and phosphatase 1 [Source:HGNC Symbol;Acc:HGNC:3519]	ENSG00000104313.20	EYA1	181.387	-0.162883	0.494256	-0.329552	0.741738	0.999835
ENSG00000147592	ENSG00000147592	LACTB2	protein_coding	70635318	70669185	8	-1	chromosome	lactamase beta 2 [Source:HGNC Symbol;Acc:HGNC:18512]	ENSG00000147592.9	LACTB2	723.417	0.283922	0.204481	1.3885	0.164985	0.999835
ENSG00000140396	ENSG00000140396	NCOA2	protein_coding	70109782	70403808	8	-1	chromosome	nuclear receptor coactivator 2 [Source:HGNC Symbol;Acc:HGNC:7669]	ENSG00000140396.13	NCOA2	7615.04	0.286921	0.249214	1.1513	0.249607	0.999835
ENSG00000137571	ENSG00000137571	SLCO5A1	protein_coding	69667046	69834978	8	-1	chromosome	solute carrier organic anion transporter family member 5A1 [Source:HGNC Symbol;Acc:HGNC:19046]	ENSG00000137571.11	SLCO5A1	954.9	-0.505007	0.300048	-1.68309	0.092358	0.999835
ENSG00000180543	ENSG00000180543	TSPYL5	protein_coding	97273488	97277928	8	-1	chromosome	TSPY like 5 [Source:HGNC Symbol;Acc:HGNC:29367]	ENSG00000180543.5	TSPYL5	3911.13	0.0840911	0.296535	0.283579	0.776733	0.999835
ENSG00000137573	ENSG00000137573	SULF1	protein_coding	69466624	69660915	8	1	chromosome	sulfatase 1 [Source:HGNC Symbol;Acc:HGNC:20391]	ENSG00000137573.14	SULF1	9858.69	-0.273116	0.648789	-0.420962	0.673783	0.999835
ENSG00000165084	ENSG00000165084	C8orf34	protein_coding	68330955	68819023	8	1	chromosome	chromosome 8 open reading frame 34 [Source:HGNC Symbol;Acc:HGNC:30905]	ENSG00000165084.16	C8orf34	419.433	0.08405	0.296876	0.283115	0.777088	0.999835
ENSG00000046889	ENSG00000046889	PREX2	protein_coding	67952046	68237032	8	1	chromosome	phosphatidylinositol-3,4,5-trisphosphate dependent Rac exchange factor 2 [Source:HGNC Symbol;Acc:HGNC:22950]	ENSG00000046889.19	PREX2	1159.21	-0.0516508	0.677475	-0.0762401	0.939228	0.999835
ENSG00000104218	ENSG00000104218	CSPP1	protein_coding	67062426	67196263	8	1	chromosome	centrosome and spindle pole associated protein 1 [Source:HGNC Symbol;Acc:HGNC:26193]	ENSG00000104218.14	CSPP1	2458.08	0.248834	0.160832	1.54716	0.121824	0.999835
ENSG00000121022	ENSG00000121022	COPS5	protein_coding	67043079	67083783	8	-1	chromosome	COP9 signalosome subunit 5 [Source:HGNC Symbol;Acc:HGNC:2240]	ENSG00000121022.14	COPS5	3431.93	0.17316	0.130279	1.32915	0.183798	0.999835
ENSG00000261787	ENSG00000261787	TCF24	protein_coding	66946501	66962591	8	-1	chromosome	transcription factor 24 [Source:HGNC Symbol;Acc:HGNC:32275]	ENSG00000261787.2	TCF24	9.13614	0.210289	0.642653	0.327221	0.743501	NA
ENSG00000178460	ENSG00000178460	MCMDC2	protein_coding	66870749	66922048	8	1	chromosome	minichromosome maintenance domain containing 2 [Source:HGNC Symbol;Acc:HGNC:26368]	ENSG00000178460.18	MCMDC2	355.131	-0.120879	0.263324	-0.459049	0.646199	0.999835
ENSG00000104205	ENSG00000104205	SGK3	protein_coding	66667552	66862022	8	1	chromosome	serum/glucocorticoid regulated kinase family member 3 [Source:HGNC Symbol;Acc:HGNC:10812]	ENSG00000104205.15	SGK3	2450.26	0.0270274	0.181891	0.148591	0.881876	0.999835
ENSG00000175073	ENSG00000175073	VCPIP1	protein_coding	66628487	66667231	8	-1	chromosome	valosin containing protein interacting protein 1 [Source:HGNC Symbol;Acc:HGNC:30897]	ENSG00000175073.8	VCPIP1	5880.56	0.272297	0.154047	1.76762	0.0771238	0.999835
ENSG00000147576	ENSG00000147576	ADHFE1	protein_coding	66432492	66468907	8	1	chromosome	alcohol dehydrogenase iron containing 1 [Source:HGNC Symbol;Acc:HGNC:16354]	ENSG00000147576.17	ADHFE1	301.71	0.624902	0.473498	1.31976	0.186916	0.999835
ENSG00000179041	ENSG00000179041	RRS1	protein_coding	66429014	66430733	8	1	chromosome	ribosome biogenesis regulator 1 homolog [Source:HGNC Symbol;Acc:HGNC:17083]	ENSG00000179041.4	RRS1	2533.39	0.0820814	0.160044	0.512867	0.608044	0.999835
ENSG00000147571	ENSG00000147571	CRH	protein_coding	66176376	66178464	8	-1	chromosome	corticotropin releasing hormone [Source:HGNC Symbol;Acc:HGNC:2355]	ENSG00000147571.5	CRH	0.634827	0.230631	3.33519	0.0691508	0.94487	NA
ENSG00000147573	ENSG00000147573	TRIM55	protein_coding	66126896	66175485	8	1	chromosome	tripartite motif containing 55 [Source:HGNC Symbol;Acc:HGNC:14215]	ENSG00000147573.17	TRIM55	25.4491	-1.23558	0.928134	-1.33126	0.183105	NA
ENSG00000205268	ENSG00000205268	PDE7A	protein_coding	65717510	65842322	8	-1	chromosome	phosphodiesterase 7A [Source:HGNC Symbol;Acc:HGNC:8791]	ENSG00000205268.10	PDE7A	6965.76	0.398048	0.335908	1.18499	0.236021	0.999835
ENSG00000172817	ENSG00000172817	CYP7B1	protein_coding	64587763	64798737	8	-1	chromosome	cytochrome P450 family 7 subfamily B member 1 [Source:HGNC Symbol;Acc:HGNC:2652]	ENSG00000172817.4	CYP7B1	2047.12	1.06136	0.325888	3.25682	0.00112668	0.317999
ENSG00000204779	ENSG00000204779	FOXD4L5	protein_coding	65282101	65285209	9	-1	chromosome	forkhead box D4 like 5 [Source:HGNC Symbol;Acc:HGNC:18522]	ENSG00000204779.2	FOXD4L5	87.9813	0.423207	0.295603	1.43167	0.152238	0.999835
ENSG00000185728	ENSG00000185728	YTHDF3	protein_coding	63168553	63212786	8	1	chromosome	YTH N6-methyladenosine RNA binding protein 3 [Source:HGNC Symbol;Acc:HGNC:26465]	ENSG00000185728.17	YTHDF3	4765.52	0.278372	0.16985	1.63893	0.101229	0.999835
ENSG00000137561	ENSG00000137561	TTPA	protein_coding	63048553	63086053	8	-1	chromosome	alpha tocopherol transfer protein [Source:HGNC Symbol;Acc:HGNC:12404]	ENSG00000137561.5	TTPA	80.6756	1.07965	0.553415	1.95088	0.0510709	0.999835
ENSG00000185942	ENSG00000185942	NKAIN3	protein_coding	62248591	62999652	8	1	chromosome	sodium/potassium transporting ATPase interacting 3 [Source:HGNC Symbol;Acc:HGNC:26829]	ENSG00000185942.11	NKAIN3	20.9187	0.0208244	1.25706	0.0165659	0.986783	NA
ENSG00000171316	ENSG00000171316	CHD7	protein_coding	60678740	60868028	8	1	chromosome	chromodomain helicase DNA binding protein 7 [Source:HGNC Symbol;Acc:HGNC:20626]	ENSG00000171316.12	CHD7	10000.9	0.0379499	0.214955	0.176548	0.859864	0.999835
ENSG00000104388	ENSG00000104388	RAB2A	protein_coding	60516936	60623644	8	1	chromosome	RAB2A, member RAS oncogene family [Source:HGNC Symbol;Acc:HGNC:9763]	ENSG00000104388.15	RAB2A	6567.41	0.337351	0.2059	1.63843	0.101333	0.999835
ENSG00000178538	ENSG00000178538	CA8	protein_coding	60185412	60281400	8	-1	chromosome	carbonic anhydrase 8 [Source:HGNC Symbol;Acc:HGNC:1382]	ENSG00000178538.10	CA8	975.601	0.514673	0.54179	0.949949	0.342138	0.999835
ENSG00000126012	ENSG00000126012	KDM5C	protein_coding	53191321	53225422	X	-1	chromosome	lysine demethylase 5C [Source:HGNC Symbol;Acc:HGNC:11114]	ENSG00000126012.11	KDM5C	13678.8	0.205044	0.198186	1.0346	0.300854	0.999835
ENSG00000035681	ENSG00000035681	NSMAF	protein_coding	58583508	58659853	8	-1	chromosome	neutral sphingomyelinase activation associated factor [Source:HGNC Symbol;Acc:HGNC:8017]	ENSG00000035681.9	NSMAF	2632.17	0.450057	0.146378	3.07462	0.00210772	0.46489
ENSG00000215114	ENSG00000215114	UBXN2B	protein_coding	58411359	58451501	8	1	chromosome	UBX domain protein 2B [Source:HGNC Symbol;Acc:HGNC:27035]	ENSG00000215114.9	UBXN2B	2831.27	0.0459139	0.205486	0.223441	0.823192	0.999835
ENSG00000169122	ENSG00000169122	FAM110B	protein_coding	57994509	58204279	8	1	chromosome	family with sequence similarity 110 member B [Source:HGNC Symbol;Acc:HGNC:28587]	ENSG00000169122.11	FAM110B	357.153	0.175593	0.383829	0.457477	0.647328	0.999835
ENSG00000104331	ENSG00000104331	IMPAD1	protein_coding	56957931	56993867	8	-1	chromosome	inositol monophosphatase domain containing 1 [Source:HGNC Symbol;Acc:HGNC:26019]	ENSG00000104331.9	IMPAD1	8814.09	0.214248	0.150795	1.4208	0.155376	0.999835
ENSG00000170791	ENSG00000170791	CHCHD7	protein_coding	56211686	56218809	8	1	chromosome	coiled-coil-helix-coiled-coil-helix domain containing 7 [Source:HGNC Symbol;Acc:HGNC:28314]	ENSG00000170791.18	CHCHD7	1057.98	0.239829	0.173671	1.38094	0.167298	0.999835
ENSG00000181690	ENSG00000181690	PLAG1	protein_coding	56160909	56211324	8	-1	chromosome	PLAG1 zinc finger [Source:HGNC Symbol;Acc:HGNC:9045]	ENSG00000181690.8	PLAG1	437.93	0.445965	0.358519	1.24391	0.213532	0.999835
ENSG00000008988	ENSG00000008988	RPS20	protein_coding	56067295	56074581	8	-1	chromosome	ribosomal protein S20 [Source:HGNC Symbol;Acc:HGNC:10405]	ENSG00000008988.9	RPS20	22425.3	0.262362	0.207471	1.26457	0.206026	0.999835
ENSG00000254087	ENSG00000254087	LYN	protein_coding	55879835	56014169	8	1	chromosome	LYN proto-oncogene, Src family tyrosine kinase [Source:HGNC Symbol;Acc:HGNC:6735]	ENSG00000254087.8	LYN	4944.44	0.683382	0.369369	1.85013	0.0642942	0.999835
ENSG00000167904	ENSG00000167904	TMEM68	protein_coding	55696424	55773407	8	-1	chromosome	transmembrane protein 68 [Source:HGNC Symbol;Acc:HGNC:26510]	ENSG00000167904.15	TMEM68	1464.98	0.0662982	0.162654	0.407603	0.683565	0.999835
ENSG00000206579	ENSG00000206579	XKR4	protein_coding	55102028	55542054	8	1	chromosome	XK related 4 [Source:HGNC Symbol;Acc:HGNC:29394]	ENSG00000206579.9	XKR4	587.658	-0.201822	0.294779	-0.684656	0.493561	0.999835
ENSG00000104237	ENSG00000104237	RP1	protein_coding	54509422	54871720	8	1	chromosome	RP1 axonemal microtubule associated [Source:HGNC Symbol;Acc:HGNC:10263]	ENSG00000104237.11	RP1	51.4079	-0.290057	0.368943	-0.786182	0.431761	0.999835
ENSG00000164736	ENSG00000164736	SOX17	protein_coding	54457935	54460892	8	1	chromosome	SRY-box transcription factor 17 [Source:HGNC Symbol;Acc:HGNC:18122]	ENSG00000164736.6	SOX17	229.617	-0.0991055	0.748724	-0.132366	0.894695	0.999835
ENSG00000120992	ENSG00000120992	LYPLA1	protein_coding	54046367	54102017	8	-1	chromosome	lysophospholipase 1 [Source:HGNC Symbol;Acc:HGNC:6737]	ENSG00000120992.18	LYPLA1	3039.3	0.142631	0.195225	0.7306	0.465024	0.999835
ENSG00000047249	ENSG00000047249	ATP6V1H	protein_coding	53715543	53843558	8	-1	chromosome	ATPase H+ transporting V1 subunit H [Source:HGNC Symbol;Acc:HGNC:18303]	ENSG00000047249.18	ATP6V1H	1762.69	0.269748	0.157224	1.7157	0.0862173	0.999835
ENSG00000082556	ENSG00000082556	OPRK1	protein_coding	53225716	53251697	8	-1	chromosome	opioid receptor kappa 1 [Source:HGNC Symbol;Acc:HGNC:8154]	ENSG00000082556.12	OPRK1	171.053	-1.09734	0.391447	-2.80328	0.00505859	0.760438
ENSG00000183729	ENSG00000183729	NPBWR1	protein_coding	52938431	52941117	8	1	chromosome	neuropeptides B and W receptor 1 [Source:HGNC Symbol;Acc:HGNC:4522]	ENSG00000183729.3	NPBWR1	9.81585	0.559018	2.72545	0.20511	0.837486	NA
ENSG00000196711	ENSG00000196711	ALKAL1	protein_coding	52534037	52565430	8	-1	chromosome	ALK and LTK ligand 1 [Source:HGNC Symbol;Acc:HGNC:33775]	ENSG00000196711.9	ALKAL1	2.74733	-1.79278	2.3998	-0.747055	0.45503	NA
ENSG00000147488	ENSG00000147488	ST18	protein_coding	52110839	52460959	8	-1	chromosome	ST18 C2H2C-type zinc finger transcription factor [Source:HGNC Symbol;Acc:HGNC:18695]	ENSG00000147488.11	ST18	122.419	-0.107617	0.420388	-0.255994	0.797956	0.999835
ENSG00000147485	ENSG00000147485	PXDNL	protein_coding	51319577	51809445	8	-1	chromosome	peroxidasin like [Source:HGNC Symbol;Acc:HGNC:26359]	ENSG00000147485.13	PXDNL	414.92	-0.349917	0.511532	-0.684057	0.493939	0.999835
ENSG00000164935	ENSG00000164935	DCSTAMP	protein_coding	104339087	104356689	8	1	chromosome	dendrocyte expressed seven transmembrane protein [Source:HGNC Symbol;Acc:HGNC:18549]	ENSG00000164935.6	DCSTAMP	44.1645	-0.0236184	0.63698	-0.0370787	0.970422	0.999835
ENSG00000147481	ENSG00000147481	SNTG1	protein_coding	49909789	50796692	8	1	chromosome	syntrophin gamma 1 [Source:HGNC Symbol;Acc:HGNC:13740]	ENSG00000147481.17	SNTG1	7.35925	-0.114478	0.709534	-0.161342	0.871824	NA
ENSG00000019549	ENSG00000019549	SNAI2	protein_coding	48917598	48921740	8	-1	chromosome	snail family transcriptional repressor 2 [Source:HGNC Symbol;Acc:HGNC:11094]	ENSG00000019549.13	SNAI2	1001.62	-0.0497727	0.613418	-0.0811399	0.935331	0.999835
ENSG00000034239	ENSG00000034239	EFCAB1	protein_coding	48710789	48735311	8	-1	chromosome	EF-hand calcium binding domain 1 [Source:HGNC Symbol;Acc:HGNC:25678]	ENSG00000034239.11	EFCAB1	15.2847	0.161909	0.790278	0.204876	0.837669	NA
ENSG00000080298	ENSG00000080298	RFX3	protein_coding	3218297	3526004	9	-1	chromosome	regulatory factor X3 [Source:HGNC Symbol;Acc:HGNC:9984]	ENSG00000080298.15	RFX3	1819.12	-0.137644	0.25804	-0.53342	0.593743	0.999835
ENSG00000169139	ENSG00000169139	UBE2V2	protein_coding	48008415	48064708	8	1	chromosome	ubiquitin conjugating enzyme E2 V2 [Source:HGNC Symbol;Acc:HGNC:12495]	ENSG00000169139.12	UBE2V2	2494.62	0.0878991	0.217684	0.403793	0.686365	0.999835
ENSG00000104738	ENSG00000104738	MCM4	protein_coding	47960185	47978160	8	1	chromosome	minichromosome maintenance complex component 4 [Source:HGNC Symbol;Acc:HGNC:6947]	ENSG00000104738.18	MCM4	12620.3	-0.263535	0.337974	-0.779752	0.435537	0.999835
ENSG00000253729	ENSG00000253729	PRKDC	protein_coding	47773108	47960183	8	-1	chromosome	protein kinase, DNA-activated, catalytic subunit [Source:HGNC Symbol;Acc:HGNC:9413]	ENSG00000253729.7	PRKDC	43557	-0.0518801	0.226842	-0.228706	0.819097	0.999835
ENSG00000221869	ENSG00000221869	CEBPD	protein_coding	47736913	47738164	8	-1	chromosome	CCAAT enhancer binding protein delta [Source:HGNC Symbol;Acc:HGNC:1835]	ENSG00000221869.5	CEBPD	4661.5	0.342263	0.266162	1.28592	0.198471	0.999835
ENSG00000164808	ENSG00000164808	SPIDR	protein_coding	47260878	47736306	8	1	chromosome	scaffold protein involved in DNA repair [Source:HGNC Symbol;Acc:HGNC:28971]	ENSG00000164808.17	SPIDR	3853.06	-0.039623	0.172337	-0.229915	0.818158	0.999835
ENSG00000186288	ENSG00000186288	PABPC1L2A	protein_coding	73077276	73079512	X	-1	chromosome	poly(A) binding protein cytoplasmic 1 like 2A [Source:HGNC Symbol;Acc:HGNC:27989]	ENSG00000186288.5	PABPC1L2A	0.0392182	0.0911943	3.38105	0.0269722	0.978482	NA
ENSG00000239590	ENSG00000239590	OR1J4	protein_coding	122519141	122520082	9	1	chromosome	olfactory receptor family 1 subfamily J member 4 [Source:HGNC Symbol;Acc:HGNC:8211]	ENSG00000239590.1	OR1J4	6.10945	-0.637219	1.03452	-0.615959	0.537921	NA
ENSG00000104450	ENSG00000104450	SPAG1	protein_coding	100157906	100259278	8	1	chromosome	sperm associated antigen 1 [Source:HGNC Symbol;Acc:HGNC:11212]	ENSG00000104450.12	SPAG1	2339.63	0.190935	0.215195	0.887264	0.374937	0.999835
ENSG00000165102	ENSG00000165102	HGSNAT	protein_coding	43140464	43202855	8	1	chromosome	heparan-alpha-glucosaminide N-acetyltransferase [Source:HGNC Symbol;Acc:HGNC:26527]	ENSG00000165102.15	HGSNAT	6303.88	-0.105861	0.201509	-0.52534	0.599347	0.999835
ENSG00000185900	ENSG00000185900	POMK	protein_coding	43093506	43123434	8	1	chromosome	protein O-mannose kinase [Source:HGNC Symbol;Acc:HGNC:26267]	ENSG00000185900.10	POMK	2220.72	-0.148572	0.264598	-0.561501	0.574456	0.999835
ENSG00000254673	ENSG00000254673	AC110275.1	protein_coding	43018424	43077334	8	1	chromosome	novel protein	ENSG00000254673.1	AC110275.1	13.6025	1.54055	0.863916	1.78322	0.0745506	NA
ENSG00000168172	ENSG00000168172	HOOK3	protein_coding	42896946	43030535	8	1	chromosome	hook microtubule tethering protein 3 [Source:HGNC Symbol;Acc:HGNC:23576]	ENSG00000168172.9	HOOK3	8007.94	0.285369	0.228792	1.24728	0.212294	0.999835
ENSG00000120925	ENSG00000120925	RNF170	protein_coding	42849637	42897290	8	-1	chromosome	ring finger protein 170 [Source:HGNC Symbol;Acc:HGNC:25358]	ENSG00000120925.16	RNF170	1383.15	0.12269	0.250187	0.490396	0.623854	0.999835
ENSG00000147434	ENSG00000147434	CHRNA6	protein_coding	42752620	42796392	8	-1	chromosome	cholinergic receptor nicotinic alpha 6 subunit [Source:HGNC Symbol;Acc:HGNC:15963]	ENSG00000147434.8	CHRNA6	14.8575	-0.705713	0.778121	-0.906945	0.364436	NA
ENSG00000168575	ENSG00000168575	SLC20A2	protein_coding	42416475	42541926	8	-1	chromosome	solute carrier family 20 member 2 [Source:HGNC Symbol;Acc:HGNC:10947]	ENSG00000168575.10	SLC20A2	4149.24	-0.118184	0.179821	-0.657229	0.511034	0.999835
ENSG00000104368	ENSG00000104368	PLAT	protein_coding	42174718	42207676	8	-1	chromosome	plasminogen activator, tissue type [Source:HGNC Symbol;Acc:HGNC:9051]	ENSG00000104368.18	PLAT	2679.71	-0.224488	0.39435	-0.569262	0.569178	0.999835
ENSG00000083168	ENSG00000083168	KAT6A	protein_coding	41929479	42051994	8	-1	chromosome	lysine acetyltransferase 6A [Source:HGNC Symbol;Acc:HGNC:13013]	ENSG00000083168.11	KAT6A	10348.5	0.0639574	0.15686	0.407735	0.683468	0.999835
ENSG00000158669	ENSG00000158669	GPAT4	protein_coding	41577187	41625001	8	1	chromosome	glycerol-3-phosphate acyltransferase 4 [Source:HGNC Symbol;Acc:HGNC:20880]	ENSG00000158669.11	GPAT4	4957.92	-0.163992	0.240181	-0.682784	0.494743	0.999835
ENSG00000147536	ENSG00000147536	GINS4	protein_coding	41529218	41545030	8	1	chromosome	GINS complex subunit 4 [Source:HGNC Symbol;Acc:HGNC:28226]	ENSG00000147536.12	GINS4	1478.06	-0.268498	0.327422	-0.820036	0.412195	0.999835
ENSG00000147533	ENSG00000147533	GOLGA7	protein_coding	41490396	41510980	8	1	chromosome	golgin A7 [Source:HGNC Symbol;Acc:HGNC:24876]	ENSG00000147533.17	GOLGA7	1949.4	0.181504	0.227687	0.797166	0.425355	0.999835
ENSG00000131203	ENSG00000131203	IDO1	protein_coding	39902275	39928790	8	1	chromosome	indoleamine 2,3-dioxygenase 1 [Source:HGNC Symbol;Acc:HGNC:6059]	ENSG00000131203.13	IDO1	2630.56	-0.520173	0.421214	-1.23494	0.216854	0.999835
ENSG00000183309	ENSG00000183309	ZNF623	protein_coding	143636013	143656418	8	1	chromosome	zinc finger protein 623 [Source:HGNC Symbol;Acc:HGNC:29084]	ENSG00000183309.11	ZNF623	3891.27	0.236367	0.182049	1.29837	0.19416	0.999835
ENSG00000197140	ENSG00000197140	ADAM32	protein_coding	39106990	39284917	8	1	chromosome	ADAM metallopeptidase domain 32 [Source:HGNC Symbol;Acc:HGNC:15479]	ENSG00000197140.15	ADAM32	1984.83	0.156457	0.17173	0.911064	0.362262	0.999835
ENSG00000168615	ENSG00000168615	ADAM9	protein_coding	38996869	39105261	8	1	chromosome	ADAM metallopeptidase domain 9 [Source:HGNC Symbol;Acc:HGNC:216]	ENSG00000168615.12	ADAM9	5640.64	0.223699	0.306544	0.729743	0.465547	0.999835
ENSG00000169495	ENSG00000169495	HTRA4	protein_coding	38974228	38988663	8	1	chromosome	HtrA serine peptidase 4 [Source:HGNC Symbol;Acc:HGNC:26909]	ENSG00000169495.5	HTRA4	209.405	0.31018	0.326724	0.949365	0.342435	0.999835
ENSG00000169499	ENSG00000169499	PLEKHA2	protein_coding	38901235	38973912	8	1	chromosome	pleckstrin homology domain containing A2 [Source:HGNC Symbol;Acc:HGNC:14336]	ENSG00000169499.15	PLEKHA2	3756.18	0.0500685	0.390064	0.12836	0.897864	0.999835
ENSG00000147526	ENSG00000147526	TACC1	protein_coding	38728186	38853028	8	1	chromosome	transforming acidic coiled-coil containing protein 1 [Source:HGNC Symbol;Acc:HGNC:11522]	ENSG00000147526.20	TACC1	6078.62	0.121348	0.447609	0.271102	0.786312	0.999835
ENSG00000077782	ENSG00000077782	FGFR1	protein_coding	38400215	38468834	8	-1	chromosome	fibroblast growth factor receptor 1 [Source:HGNC Symbol;Acc:HGNC:3688]	ENSG00000077782.20	FGFR1	3350.19	0.634357	0.448671	1.41386	0.157404	0.999835
ENSG00000165046	ENSG00000165046	LETM2	protein_coding	38386207	38409527	8	1	chromosome	leucine zipper and EF-hand containing transmembrane protein 2 [Source:HGNC Symbol;Acc:HGNC:14648]	ENSG00000165046.12	LETM2	496.381	0.247129	0.390971	0.632091	0.527328	0.999835
ENSG00000085788	ENSG00000085788	DDHD2	protein_coding	38225218	38275558	8	1	chromosome	DDHD domain containing 2 [Source:HGNC Symbol;Acc:HGNC:29106]	ENSG00000085788.14	DDHD2	3198.17	-0.0973925	0.106959	-0.910559	0.362528	0.999835
ENSG00000156735	ENSG00000156735	BAG4	protein_coding	38176533	38213301	8	1	chromosome	BCL2 associated athanogene 4 [Source:HGNC Symbol;Acc:HGNC:940]	ENSG00000156735.11	BAG4	1795.18	0.142133	0.18104	0.785089	0.432401	0.999835
ENSG00000175324	ENSG00000175324	LSM1	protein_coding	38163335	38176730	8	-1	chromosome	LSM1 homolog, mRNA degradation associated [Source:HGNC Symbol;Acc:HGNC:20472]	ENSG00000175324.10	LSM1	948.653	-0.092794	0.243759	-0.38068	0.703441	0.999835
ENSG00000187840	ENSG00000187840	EIF4EBP1	protein_coding	38030534	38060365	8	1	chromosome	eukaryotic translation initiation factor 4E binding protein 1 [Source:HGNC Symbol;Acc:HGNC:3288]	ENSG00000187840.5	EIF4EBP1	2811.64	0.00337294	0.267222	0.0126222	0.989929	0.999835
ENSG00000188778	ENSG00000188778	ADRB3	protein_coding	37962990	37966599	8	-1	chromosome	adrenoceptor beta 3 [Source:HGNC Symbol;Acc:HGNC:288]	ENSG00000188778.6	ADRB3	6.46929	-0.351069	1.27414	-0.275534	0.782906	NA
ENSG00000285880	ENSG00000285880	AC144573.1	protein_coding	37934340	37965953	8	-1	chromosome	ADRB3-GOT1L1 readthrough	ENSG00000285880.1	AC144573.1	18.187	-0.289524	0.49689	-0.582672	0.560114	NA
ENSG00000156675	ENSG00000156675	RAB11FIP1	protein_coding	37858618	37899497	8	-1	chromosome	RAB11 family interacting protein 1 [Source:HGNC Symbol;Acc:HGNC:30265]	ENSG00000156675.16	RAB11FIP1	5431.4	0.0179983	0.185927	0.096803	0.922883	0.999835
ENSG00000020181	ENSG00000020181	ADGRA2	protein_coding	37784191	37844896	8	1	chromosome	adhesion G protein-coupled receptor A2 [Source:HGNC Symbol;Acc:HGNC:17849]	ENSG00000020181.18	ADGRA2	3424.42	0.246046	0.462585	0.531894	0.594799	0.999835
ENSG00000183779	ENSG00000183779	ZNF703	protein_coding	37695782	37700019	8	1	chromosome	zinc finger protein 703 [Source:HGNC Symbol;Acc:HGNC:25883]	ENSG00000183779.7	ZNF703	3097.14	-0.308558	0.266474	-1.15793	0.246893	0.999835
ENSG00000215262	ENSG00000215262	KCNU1	protein_coding	36784324	36936125	8	1	chromosome	potassium calcium-activated channel subfamily U member 1 [Source:HGNC Symbol;Acc:HGNC:18867]	ENSG00000215262.8	KCNU1	56.5737	0.843019	2.82549	0.298362	0.765427	0.999835
ENSG00000156687	ENSG00000156687	UNC5D	protein_coding	35235475	35796550	8	1	chromosome	unc-5 netrin receptor D [Source:HGNC Symbol;Acc:HGNC:18634]	ENSG00000156687.11	UNC5D	8.92247	-1.41815	1.18673	-1.19501	0.232083	NA
ENSG00000133874	ENSG00000133874	RNF122	protein_coding	33547754	33567128	8	-1	chromosome	ring finger protein 122 [Source:HGNC Symbol;Acc:HGNC:21147]	ENSG00000133874.2	RNF122	580.958	-0.716175	0.31044	-2.30697	0.0210566	0.999835
ENSG00000198042	ENSG00000198042	MAK16	protein_coding	33485182	33501262	8	1	chromosome	MAK16 homolog [Source:HGNC Symbol;Acc:HGNC:13703]	ENSG00000198042.11	MAK16	1981.1	0.0109766	0.200411	0.0547708	0.956321	0.999835
ENSG00000129696	ENSG00000129696	TTI2	protein_coding	33473386	33513601	8	-1	chromosome	TELO2 interacting protein 2 [Source:HGNC Symbol;Acc:HGNC:26262]	ENSG00000129696.12	TTI2	1450.51	-0.206798	0.205866	-1.00453	0.315124	0.999835
ENSG00000172728	ENSG00000172728	FUT10	protein_coding	33370824	33473146	8	-1	chromosome	fucosyltransferase 10 [Source:HGNC Symbol;Acc:HGNC:19234]	ENSG00000172728.16	FUT10	567.923	-0.0115277	0.19373	-0.0595039	0.952551	0.999835
ENSG00000165392	ENSG00000165392	WRN	protein_coding	31033788	31175916	8	1	chromosome	WRN RecQ like helicase [Source:HGNC Symbol;Acc:HGNC:12791]	ENSG00000165392.10	WRN	1813.32	-0.0567311	0.268236	-0.211497	0.8325	0.999835
ENSG00000133863	ENSG00000133863	TEX15	protein_coding	30831544	30913003	8	-1	chromosome	testis expressed 15, meiosis and synapsis associated [Source:HGNC Symbol;Acc:HGNC:11738]	ENSG00000133863.8	TEX15	64.7876	1.50149	0.687338	2.1845	0.0289256	0.999835
ENSG00000104687	ENSG00000104687	GSR	protein_coding	30678066	30727846	8	-1	chromosome	glutathione-disulfide reductase [Source:HGNC Symbol;Acc:HGNC:4623]	ENSG00000104687.14	GSR	2469.12	-0.0646283	0.212941	-0.303503	0.761506	0.999835
ENSG00000253457	ENSG00000253457	SMIM18	protein_coding	30638580	30646064	8	1	chromosome	small integral membrane protein 18 [Source:HGNC Symbol;Acc:HGNC:42973]	ENSG00000253457.3	SMIM18	78.3071	0.307787	2.05886	0.149494	0.881164	0.999835
ENSG00000197265	ENSG00000197265	GTF2E2	protein_coding	30578318	30658236	8	-1	chromosome	general transcription factor IIE subunit 2 [Source:HGNC Symbol;Acc:HGNC:4651]	ENSG00000197265.9	GTF2E2	1147.96	-0.11181	0.178257	-0.627242	0.530501	0.999835
ENSG00000104671	ENSG00000104671	DCTN6	protein_coding	30156319	30183639	8	1	chromosome	dynactin subunit 6 [Source:HGNC Symbol;Acc:HGNC:16964]	ENSG00000104671.8	DCTN6	866.02	0.0927841	0.200889	0.461868	0.644176	0.999835
ENSG00000104660	ENSG00000104660	LEPROTL1	protein_coding	30095408	30177208	8	1	chromosome	leptin receptor overlapping transcript like 1 [Source:HGNC Symbol;Acc:HGNC:6555]	ENSG00000104660.19	LEPROTL1	1337.2	-0.185571	0.284358	-0.652598	0.514016	0.999835
ENSG00000187857	ENSG00000187857	OR6C75	protein_coding	55362975	55369279	12	1	chromosome	olfactory receptor family 6 subfamily C member 75 [Source:HGNC Symbol;Acc:HGNC:31304]	ENSG00000187857.4	OR6C75	113.454	-0.105059	0.503977	-0.208461	0.834869	0.999835
ENSG00000134775	ENSG00000134775	FHOD3	protein_coding	36297714	36780055	18	1	chromosome	formin homology 2 domain containing 3 [Source:HGNC Symbol;Acc:HGNC:26178]	ENSG00000134775.15	FHOD3	1156	-0.0811453	0.545844	-0.14866	0.881822	0.999835
ENSG00000100249	ENSG00000100249	C22orf31	protein_coding	29058672	29061844	22	-1	chromosome	chromosome 22 open reading frame 31 [Source:HGNC Symbol;Acc:HGNC:26931]	ENSG00000100249.4	C22orf31	5.98008	-0.0847483	2.16897	-0.0390731	0.968832	NA
ENSG00000186814	ENSG00000186814	ZSCAN30	protein_coding	35251058	35290245	18	-1	chromosome	zinc finger and SCAN domain containing 30 [Source:HGNC Symbol;Acc:HGNC:33517]	ENSG00000186814.14	ZSCAN30	2435.33	0.191149	0.193001	0.990404	0.321977	0.999835
ENSG00000166974	ENSG00000166974	MAPRE2	protein_coding	34976928	35143470	18	1	chromosome	microtubule associated protein RP/EB family member 2 [Source:HGNC Symbol;Acc:HGNC:6891]	ENSG00000166974.13	MAPRE2	2624.92	0.157865	0.201116	0.784945	0.432486	0.999835
ENSG00000141431	ENSG00000141431	ASXL3	protein_coding	33578219	33751195	18	1	chromosome	ASXL transcriptional regulator 3 [Source:HGNC Symbol;Acc:HGNC:29357]	ENSG00000141431.12	ASXL3	110.216	0.960068	0.850677	1.12859	0.25907	0.999835
ENSG00000188895	ENSG00000188895	MSL1	protein_coding	40121971	40136917	17	1	chromosome	MSL complex subunit 1 [Source:HGNC Symbol;Acc:HGNC:27905]	ENSG00000188895.12	MSL1	6288.97	0.0559728	0.0865195	0.646939	0.517672	0.999835
ENSG00000093134	ENSG00000093134	VNN3	protein_coding	132722787	132734765	6	-1	chromosome	vanin 3 [Source:HGNC Symbol;Acc:HGNC:16431]	ENSG00000093134.14	VNN3	22.4192	1.11435	0.610083	1.82656	0.0677659	NA
ENSG00000172000	ENSG00000172000	ZNF556	protein_coding	2867335	2883445	19	1	chromosome	zinc finger protein 556 [Source:HGNC Symbol;Acc:HGNC:25669]	ENSG00000172000.7	ZNF556	978.364	-0.25979	0.206557	-1.25772	0.208494	0.999835
ENSG00000148773	ENSG00000148773	MKI67	protein_coding	128096659	128126423	10	-1	chromosome	marker of proliferation Ki-67 [Source:HGNC Symbol;Acc:HGNC:7107]	ENSG00000148773.14	MKI67	25599.9	-0.189602	0.328565	-0.577061	0.563898	0.999835
ENSG00000118276	ENSG00000118276	B4GALT6	protein_coding	31622247	31685836	18	-1	chromosome	beta-1,4-galactosyltransferase 6 [Source:HGNC Symbol;Acc:HGNC:929]	ENSG00000118276.11	B4GALT6	535.623	0.545333	0.315357	1.72926	0.0837632	0.999835
ENSG00000134757	ENSG00000134757	DSG3	protein_coding	31447741	31478702	18	1	chromosome	desmoglein 3 [Source:HGNC Symbol;Acc:HGNC:3050]	ENSG00000134757.5	DSG3	7809.2	-1.22809	0.617015	-1.99037	0.0465504	0.999835
ENSG00000277157	ENSG00000277157	HIST1H4D	protein_coding	26188765	26189076	6	-1	chromosome	histone cluster 1 H4 family member d [Source:HGNC Symbol;Acc:HGNC:4782]	ENSG00000277157.1	HIST1H4D	2121.88	-0.353887	0.335511	-1.05477	0.29153	0.999835
ENSG00000134762	ENSG00000134762	DSC3	protein_coding	30989365	31042815	18	-1	chromosome	desmocollin 3 [Source:HGNC Symbol;Acc:HGNC:3037]	ENSG00000134762.17	DSC3	8005.12	-0.564967	0.318264	-1.77515	0.0758725	0.999835
ENSG00000091157	ENSG00000091157	WDR7	protein_coding	56651343	57036606	18	1	chromosome	WD repeat domain 7 [Source:HGNC Symbol;Acc:HGNC:13490]	ENSG00000091157.13	WDR7	2206.14	0.25687	0.217457	1.18124	0.237506	0.999835
ENSG00000257115	ENSG00000257115	OR11H12	protein_coding	18601045	18602129	14	1	chromosome	olfactory receptor family 11 subfamily H member 12 [Source:HGNC Symbol;Acc:HGNC:30738]	ENSG00000257115.1	OR11H12	1.31676	0.742854	3.31805	0.223883	0.822849	NA
ENSG00000168061	ENSG00000168061	SAC3D1	protein_coding	65040901	65044828	11	1	chromosome	SAC3 domain containing 1 [Source:HGNC Symbol;Acc:HGNC:30179]	ENSG00000168061.15	SAC3D1	989.082	-0.297142	0.210799	-1.4096	0.158657	0.999835
ENSG00000163683	ENSG00000163683	SMIM14	protein_coding	39546336	39638902	4	-1	chromosome	small integral membrane protein 14 [Source:HGNC Symbol;Acc:HGNC:27321]	ENSG00000163683.12	SMIM14	3619.68	0.0434571	0.2238	0.194178	0.846036	0.999835
ENSG00000172146	ENSG00000172146	OR1A1	protein_coding	3207539	3218896	17	1	chromosome	olfactory receptor family 1 subfamily A member 1 [Source:HGNC Symbol;Acc:HGNC:8179]	ENSG00000172146.2	OR1A1	1308.48	0.0512566	0.208844	0.24543	0.806123	0.999835
ENSG00000141384	ENSG00000141384	TAF4B	protein_coding	26225936	26391685	18	1	chromosome	TATA-box binding protein associated factor 4b [Source:HGNC Symbol;Acc:HGNC:11538]	ENSG00000141384.12	TAF4B	1898.24	0.174004	0.240405	0.723795	0.469191	0.999835
ENSG00000154611	ENSG00000154611	PSMA8	protein_coding	26133852	26193355	18	1	chromosome	proteasome subunit alpha 8 [Source:HGNC Symbol;Acc:HGNC:22985]	ENSG00000154611.14	PSMA8	1.91108	-0.960735	2.01799	-0.476086	0.634013	NA
ENSG00000141380	ENSG00000141380	SS18	protein_coding	26016253	26091217	18	-1	chromosome	SS18 subunit of BAF chromatin remodeling complex [Source:HGNC Symbol;Acc:HGNC:11340]	ENSG00000141380.14	SS18	6264.98	0.334459	0.210801	1.58661	0.112601	0.999835
ENSG00000151240	ENSG00000151240	DIP2C	protein_coding	274190	689668	10	-1	chromosome	disco interacting protein 2 homolog C [Source:HGNC Symbol;Acc:HGNC:29150]	ENSG00000151240.17	DIP2C	3284.23	0.255358	0.429702	0.594268	0.552333	0.999835
ENSG00000134489	ENSG00000134489	HRH4	protein_coding	24460637	24479961	18	1	chromosome	histamine receptor H4 [Source:HGNC Symbol;Acc:HGNC:17383]	ENSG00000134489.7	HRH4	23.1569	0.161488	0.438495	0.368277	0.712667	NA
ENSG00000041357	ENSG00000041357	PSMA4	protein_coding	78540405	78552417	15	1	chromosome	proteasome subunit alpha 4 [Source:HGNC Symbol;Acc:HGNC:9533]	ENSG00000041357.16	PSMA4	5871.03	-0.185519	0.278562	-0.66599	0.505417	0.999835
ENSG00000141447	ENSG00000141447	OSBPL1A	protein_coding	24162045	24397880	18	-1	chromosome	oxysterol binding protein like 1A [Source:HGNC Symbol;Acc:HGNC:16398]	ENSG00000141447.18	OSBPL1A	4461.72	0.501368	0.270699	1.85212	0.064008	0.999835
ENSG00000154040	ENSG00000154040	CABYR	protein_coding	24138956	24161603	18	1	chromosome	calcium binding tyrosine phosphorylation regulated [Source:HGNC Symbol;Acc:HGNC:15569]	ENSG00000154040.20	CABYR	800.466	-0.0993584	0.321379	-0.309162	0.757198	0.999835
ENSG00000204511	ENSG00000204511	MCCD1	protein_coding	31528962	31530232	6	1	chromosome	mitochondrial coiled-coil domain 1 [Source:HGNC Symbol;Acc:HGNC:20668]	ENSG00000204511.3	MCCD1	77.1882	0.228562	0.927689	0.246378	0.80539	0.999835
ENSG00000154065	ENSG00000154065	ANKRD29	protein_coding	23598926	23662911	18	-1	chromosome	ankyrin repeat domain 29 [Source:HGNC Symbol;Acc:HGNC:27110]	ENSG00000154065.17	ANKRD29	212.728	-0.0754106	0.485222	-0.155415	0.876494	0.999835
ENSG00000109016	ENSG00000109016	DHRS7B	protein_coding	21123364	21193265	17	1	chromosome	dehydrogenase/reductase 7B [Source:HGNC Symbol;Acc:HGNC:24547]	ENSG00000109016.17	DHRS7B	763.681	-0.0229293	0.421905	-0.054347	0.956659	0.999835
ENSG00000134490	ENSG00000134490	TMEM241	protein_coding	23197144	23437961	18	-1	chromosome	transmembrane protein 241 [Source:HGNC Symbol;Acc:HGNC:31723]	ENSG00000134490.14	TMEM241	1549.93	0.0963801	0.1791	0.538137	0.590483	0.999835
ENSG00000085552	ENSG00000085552	IGSF9	protein_coding	159927039	159945613	1	-1	chromosome	immunoglobulin superfamily member 9 [Source:HGNC Symbol;Acc:HGNC:18132]	ENSG00000085552.17	IGSF9	2364.24	-0.304256	0.459327	-0.662395	0.507718	0.999835
ENSG00000125878	ENSG00000125878	TCF15	protein_coding	603797	610398	20	-1	chromosome	transcription factor 15 [Source:HGNC Symbol;Acc:HGNC:11627]	ENSG00000125878.6	TCF15	80.6193	-0.0716366	0.683014	-0.104883	0.916469	0.999835
ENSG00000101452	ENSG00000101452	DHX35	protein_coding	38962299	39039723	20	1	chromosome	DEAH-box helicase 35 [Source:HGNC Symbol;Acc:HGNC:15861]	ENSG00000101452.15	DHX35	846.959	-0.046768	0.125131	-0.373753	0.708588	0.999835
ENSG00000141448	ENSG00000141448	GATA6	protein_coding	22169392	22202528	18	1	chromosome	GATA binding protein 6 [Source:HGNC Symbol;Acc:HGNC:4174]	ENSG00000141448.10	GATA6	1664.55	0.269471	0.309989	0.869291	0.384688	0.999835
ENSG00000105701	ENSG00000105701	FKBP8	protein_coding	18531751	18544077	19	-1	chromosome	FKBP prolyl isomerase 8 [Source:HGNC Symbol;Acc:HGNC:3724]	ENSG00000105701.16	FKBP8	9680.01	-0.214804	0.168685	-1.2734	0.202875	0.999835
ENSG00000164707	ENSG00000164707	SLC13A4	protein_coding	135681237	135729258	7	-1	chromosome	solute carrier family 13 member 4 [Source:HGNC Symbol;Acc:HGNC:15827]	ENSG00000164707.15	SLC13A4	3039.3	-0.20363	0.351477	-0.579355	0.56235	0.999835
ENSG00000141449	ENSG00000141449	GREB1L	protein_coding	21242242	21525417	18	1	chromosome	GREB1 like retinoic acid receptor coactivator [Source:HGNC Symbol;Acc:HGNC:31042]	ENSG00000141449.14	GREB1L	1726.67	0.577684	0.525183	1.09997	0.271346	0.999835
ENSG00000189058	ENSG00000189058	APOD	protein_coding	195568705	195584033	3	-1	chromosome	apolipoprotein D [Source:HGNC Symbol;Acc:HGNC:612]	ENSG00000189058.9	APOD	1561.05	0.600911	0.75232	0.798744	0.424439	0.999835
ENSG00000198346	ENSG00000198346	ZNF813	protein_coding	53467733	53496255	19	1	chromosome	zinc finger protein 813 [Source:HGNC Symbol;Acc:HGNC:33257]	ENSG00000198346.11	ZNF813	785.415	0.562268	0.253263	2.2201	0.0264122	0.999835
ENSG00000129450	ENSG00000129450	SIGLEC9	protein_coding	51124908	51136651	19	1	chromosome	sialic acid binding Ig like lectin 9 [Source:HGNC Symbol;Acc:HGNC:10878]	ENSG00000129450.8	SIGLEC9	337.553	0.262662	0.527252	0.498172	0.618363	0.999835
ENSG00000174225	ENSG00000174225	ARL13A	protein_coding	100969708	100990831	X	1	chromosome	ADP ribosylation factor like GTPase 13A [Source:HGNC Symbol;Acc:HGNC:31709]	ENSG00000174225.15	ARL13A	33.8115	0.258928	0.799711	0.323777	0.746107	NA
ENSG00000130706	ENSG00000130706	ADRM1	protein_coding	62302093	62308862	20	1	chromosome	adhesion regulating molecule 1 [Source:HGNC Symbol;Acc:HGNC:15759]	ENSG00000130706.13	ADRM1	5410.7	-0.146776	0.192459	-0.762637	0.44568	0.999835
ENSG00000144597	ENSG00000144597	EAF1	protein_coding	15427598	15450635	3	1	chromosome	ELL associated factor 1 [Source:HGNC Symbol;Acc:HGNC:20907]	ENSG00000144597.14	EAF1	2068	0.0516171	0.194814	0.264956	0.791043	0.999835
ENSG00000009413	ENSG00000009413	REV3L	protein_coding	111299028	111483715	6	-1	chromosome	REV3 like, DNA directed polymerase zeta catalytic subunit [Source:HGNC Symbol;Acc:HGNC:9968]	ENSG00000009413.15	REV3L	9494.65	0.155253	0.16987	0.913951	0.360743	0.999835
ENSG00000099960	ENSG00000099960	SLC7A4	protein_coding	21028718	21032840	22	-1	chromosome	solute carrier family 7 member 4 [Source:HGNC Symbol;Acc:HGNC:11062]	ENSG00000099960.13	SLC7A4	19.6986	-1.24884	0.687413	-1.81673	0.0692584	NA
ENSG00000226742	ENSG00000226742	HSBP1L1	protein_coding	79964582	79970822	18	1	chromosome	heat shock factor binding protein 1 like 1 [Source:HGNC Symbol;Acc:HGNC:37243]	ENSG00000226742.4	HSBP1L1	858.926	0.104479	0.302992	0.344823	0.730227	0.999835
ENSG00000092529	ENSG00000092529	CAPN3	protein_coding	42359500	42412318	15	1	chromosome	calpain 3 [Source:HGNC Symbol;Acc:HGNC:1480]	ENSG00000092529.24	CAPN3	447.81	-0.257219	0.308368	-0.834131	0.404207	0.999835
ENSG00000168675	ENSG00000168675	LDLRAD4	protein_coding	13217498	13652755	18	1	chromosome	low density lipoprotein receptor class A domain containing 4 [Source:HGNC Symbol;Acc:HGNC:1224]	ENSG00000168675.18	LDLRAD4	3988.32	0.13539	0.19226	0.704203	0.481306	0.999835
ENSG00000101639	ENSG00000101639	CEP192	protein_coding	12991362	13125052	18	1	chromosome	centrosomal protein 192 [Source:HGNC Symbol;Acc:HGNC:25515]	ENSG00000101639.18	CEP192	5047.22	0.28035	0.164305	1.70628	0.0879561	0.999835
ENSG00000175279	ENSG00000175279	CENPS	protein_coding	10430433	10442808	1	1	chromosome	centromere protein S [Source:HGNC Symbol;Acc:HGNC:23163]	ENSG00000175279.22	CENPS	296.717	0.0124075	0.196335	0.0631954	0.949611	0.999835
ENSG00000213023	ENSG00000213023	SYT3	protein_coding	50621307	50639881	19	-1	chromosome	synaptotagmin 3 [Source:HGNC Symbol;Acc:HGNC:11511]	ENSG00000213023.11	SYT3	21.9888	-0.87307	0.924243	-0.944633	0.344846	NA
ENSG00000180902	ENSG00000180902	D2HGDH	protein_coding	241734602	241768816	2	1	chromosome	D-2-hydroxyglutarate dehydrogenase [Source:HGNC Symbol;Acc:HGNC:28358]	ENSG00000180902.18	D2HGDH	2349.29	-0.0764556	0.38399	-0.199108	0.842178	0.999835
ENSG00000136059	ENSG00000136059	VILL	protein_coding	37988059	38007188	3	1	chromosome	villin like [Source:HGNC Symbol;Acc:HGNC:30906]	ENSG00000136059.14	VILL	411.318	-0.0304332	0.19254	-0.158062	0.874408	0.999835
ENSG00000141391	ENSG00000141391	PRELID3A	protein_coding	12407896	12432238	18	1	chromosome	PRELI domain containing 3A [Source:HGNC Symbol;Acc:HGNC:24639]	ENSG00000141391.14	PRELID3A	458.859	-0.0191013	0.324054	-0.0589448	0.952996	0.999835
ENSG00000134697	ENSG00000134697	GNL2	protein_coding	37566816	37595937	1	-1	chromosome	G protein nucleolar 2 [Source:HGNC Symbol;Acc:HGNC:29925]	ENSG00000134697.13	GNL2	4159.85	0.299112	0.245315	1.2193	0.222731	0.999835
ENSG00000176194	ENSG00000176194	CIDEA	protein_coding	12254361	12277595	18	1	chromosome	cell death inducing DFFA like effector a [Source:HGNC Symbol;Acc:HGNC:1976]	ENSG00000176194.18	CIDEA	367.79	0.487774	1.36734	0.356731	0.721293	0.999835
ENSG00000106348	ENSG00000106348	IMPDH1	protein_coding	128392277	128410252	7	-1	chromosome	inosine monophosphate dehydrogenase 1 [Source:HGNC Symbol;Acc:HGNC:6052]	ENSG00000106348.18	IMPDH1	4073.05	0.0225713	0.137839	0.163752	0.869926	0.999835
ENSG00000138069	ENSG00000138069	RAB1A	protein_coding	65070696	65130331	2	-1	chromosome	RAB1A, member RAS oncogene family [Source:HGNC Symbol;Acc:HGNC:9758]	ENSG00000138069.18	RAB1A	5375.46	0.217237	0.219814	0.988275	0.323018	0.999835
ENSG00000159069	ENSG00000159069	FBXW5	protein_coding	136940435	136944738	9	-1	chromosome	F-box and WD repeat domain containing 5 [Source:HGNC Symbol;Acc:HGNC:13613]	ENSG00000159069.14	FBXW5	5238.36	-0.102898	0.173602	-0.592721	0.553368	0.999835
ENSG00000162727	ENSG00000162727	OR2M5	protein_coding	248145148	248146086	1	1	chromosome	olfactory receptor family 2 subfamily M member 5 [Source:HGNC Symbol;Acc:HGNC:19576]	ENSG00000162727.3	OR2M5	0.348322	0.69645	3.36512	0.206961	0.83604	NA
ENSG00000183648	ENSG00000183648	NDUFB1	protein_coding	92116122	92121917	14	-1	chromosome	NADH:ubiquinone oxidoreductase subunit B1 [Source:HGNC Symbol;Acc:HGNC:7695]	ENSG00000183648.10	NDUFB1	1162.09	0.3386	0.242419	1.39675	0.162487	0.999835
ENSG00000134265	ENSG00000134265	NAPG	protein_coding	10525905	10552764	18	1	chromosome	NSF attachment protein gamma [Source:HGNC Symbol;Acc:HGNC:7642]	ENSG00000134265.13	NAPG	1923.42	0.304483	0.201386	1.51193	0.130551	0.999835
ENSG00000154856	ENSG00000154856	APCDD1	protein_coding	10454635	10489949	18	1	chromosome	APC down-regulated 1 [Source:HGNC Symbol;Acc:HGNC:15718]	ENSG00000154856.13	APCDD1	3034.55	0.188234	0.624982	0.301183	0.763275	0.999835
ENSG00000119599	ENSG00000119599	DCAF4	protein_coding	72926377	72959703	14	1	chromosome	DDB1 and CUL4 associated factor 4 [Source:HGNC Symbol;Acc:HGNC:20229]	ENSG00000119599.17	DCAF4	1314.76	-0.0326031	0.241537	-0.134982	0.892626	0.999835
ENSG00000017797	ENSG00000017797	RALBP1	protein_coding	9475009	9538114	18	1	chromosome	ralA binding protein 1 [Source:HGNC Symbol;Acc:HGNC:9841]	ENSG00000017797.13	RALBP1	6498.76	0.375519	0.210716	1.78211	0.0747306	0.999835
ENSG00000181555	ENSG00000181555	SETD2	protein_coding	47016429	47163967	3	-1	chromosome	SET domain containing 2, histone lysine methyltransferase [Source:HGNC Symbol;Acc:HGNC:18420]	ENSG00000181555.20	SETD2	7484.36	0.427374	0.204537	2.08947	0.0366653	0.999835
ENSG00000118271	ENSG00000118271	TTR	protein_coding	31557010	31599021	18	1	chromosome	transthyretin [Source:HGNC Symbol;Acc:HGNC:12405]	ENSG00000118271.10	TTR	5.51002	0.199887	3.35251	0.0596231	0.952456	NA
ENSG00000178127	ENSG00000178127	NDUFV2	protein_coding	9102630	9134345	18	1	chromosome	NADH:ubiquinone oxidoreductase core subunit V2 [Source:HGNC Symbol;Acc:HGNC:7717]	ENSG00000178127.13	NDUFV2	2510.32	0.344812	0.140421	2.45556	0.0140666	0.999835
ENSG00000168502	ENSG00000168502	MTCL1	protein_coding	8705661	8832778	18	1	chromosome	microtubule crosslinking factor 1 [Source:HGNC Symbol;Acc:HGNC:29121]	ENSG00000168502.17	MTCL1	1692.28	0.134324	0.507576	0.264637	0.791289	0.999835
ENSG00000196289	ENSG00000196289	BECN2	protein_coding	241957767	241959062	1	1	chromosome	beclin 2 [Source:HGNC Symbol;Acc:HGNC:38606]	ENSG00000196289.7	BECN2	12.2382	-0.989325	0.77881	-1.2703	0.203976	NA
ENSG00000142459	ENSG00000142459	EVI5L	protein_coding	7830233	7864976	19	1	chromosome	ecotropic viral integration site 5 like [Source:HGNC Symbol;Acc:HGNC:30464]	ENSG00000142459.8	EVI5L	1393.65	-0.0520518	0.205328	-0.253506	0.799877	0.999835
ENSG00000172236	ENSG00000172236	TPSAB1	protein_coding	1240705	1242554	16	1	chromosome	tryptase alpha/beta 1 [Source:HGNC Symbol;Acc:HGNC:12019]	ENSG00000172236.17	TPSAB1	2182.46	-0.637912	1.05673	-0.603668	0.546064	0.999835
ENSG00000206432	ENSG00000206432	TMEM200C	protein_coding	5882072	5895955	18	-1	chromosome	transmembrane protein 200C [Source:HGNC Symbol;Acc:HGNC:37208]	ENSG00000206432.4	TMEM200C	1668.25	0.121341	0.501608	0.241904	0.808855	0.999835
ENSG00000182782	ENSG00000182782	HCAR2	protein_coding	122701293	122703357	12	-1	chromosome	hydroxycarboxylic acid receptor 2 [Source:HGNC Symbol;Acc:HGNC:24827]	ENSG00000182782.8	HCAR2	444.327	0.788303	0.572512	1.37692	0.168537	0.999835
ENSG00000198081	ENSG00000198081	ZBTB14	protein_coding	5289019	5297053	18	-1	chromosome	zinc finger and BTB domain containing 14 [Source:HGNC Symbol;Acc:HGNC:12860]	ENSG00000198081.11	ZBTB14	1009.66	0.171607	0.161085	1.06532	0.286732	0.999835
ENSG00000149573	ENSG00000149573	MPZL2	protein_coding	118253416	118264536	11	-1	chromosome	myelin protein zero like 2 [Source:HGNC Symbol;Acc:HGNC:3496]	ENSG00000149573.9	MPZL2	2648.17	0.102676	0.185229	0.554322	0.579359	0.999835
ENSG00000134817	ENSG00000134817	APLNR	protein_coding	57233577	57237314	11	-1	chromosome	apelin receptor [Source:HGNC Symbol;Acc:HGNC:339]	ENSG00000134817.10	APLNR	1433.1	-0.204934	0.792447	-0.258609	0.795937	0.999835
ENSG00000172738	ENSG00000172738	TMEM217	protein_coding	37212178	37258155	6	-1	chromosome	transmembrane protein 217 [Source:HGNC Symbol;Acc:HGNC:21238]	ENSG00000172738.12	TMEM217	333.337	-0.129866	0.352783	-0.368119	0.712784	0.999835
ENSG00000146278	ENSG00000146278	PNRC1	protein_coding	89080751	89085160	6	1	chromosome	proline rich nuclear receptor coactivator 1 [Source:HGNC Symbol;Acc:HGNC:17278]	ENSG00000146278.11	PNRC1	9186	0.150711	0.21192	0.711171	0.476978	0.999835
ENSG00000011566	ENSG00000011566	MAP4K3	protein_coding	39249266	39437301	2	-1	chromosome	mitogen-activated protein kinase kinase kinase kinase 3 [Source:HGNC Symbol;Acc:HGNC:6865]	ENSG00000011566.15	MAP4K3	2229.95	0.403276	0.206532	1.95261	0.0508658	0.999835
ENSG00000185008	ENSG00000185008	ROBO2	protein_coding	75906695	77649964	3	1	chromosome	roundabout guidance receptor 2 [Source:HGNC Symbol;Acc:HGNC:10250]	ENSG00000185008.17	ROBO2	58.6652	0.284083	0.717468	0.395953	0.69214	0.999835
ENSG00000166562	ENSG00000166562	SEC11C	protein_coding	59139866	59158832	18	1	chromosome	SEC11 homolog C, signal peptidase complex subunit [Source:HGNC Symbol;Acc:HGNC:23400]	ENSG00000166562.9	SEC11C	2079.01	-0.278018	0.376006	-0.739397	0.459666	0.999835
ENSG00000176105	ENSG00000176105	YES1	protein_coding	721588	812546	18	-1	chromosome	YES proto-oncogene 1, Src family tyrosine kinase [Source:HGNC Symbol;Acc:HGNC:12841]	ENSG00000176105.14	YES1	6089.53	0.329069	0.200585	1.64054	0.100892	0.999835
ENSG00000197093	ENSG00000197093	GAL3ST4	protein_coding	100159244	100168617	7	-1	chromosome	galactose-3-O-sulfotransferase 4 [Source:HGNC Symbol;Acc:HGNC:24145]	ENSG00000197093.11	GAL3ST4	1431.31	-0.415437	0.257934	-1.61063	0.10726	0.999835
ENSG00000148572	ENSG00000148572	NRBF2	protein_coding	63133247	63155031	10	1	chromosome	nuclear receptor binding factor 2 [Source:HGNC Symbol;Acc:HGNC:19692]	ENSG00000148572.16	NRBF2	1340.22	0.152271	0.222252	0.685126	0.493264	0.999835
ENSG00000158270	ENSG00000158270	COLEC12	protein_coding	316737	500722	18	-1	chromosome	collectin subfamily member 12 [Source:HGNC Symbol;Acc:HGNC:16016]	ENSG00000158270.12	COLEC12	1624.73	0.157775	0.416765	0.378571	0.705006	0.999835
ENSG00000133106	ENSG00000133106	EPSTI1	protein_coding	42886388	42992271	13	-1	chromosome	epithelial stromal interaction 1 [Source:HGNC Symbol;Acc:HGNC:16465]	ENSG00000133106.14	EPSTI1	2016.09	-0.209343	0.423736	-0.49404	0.621278	0.999835
ENSG00000173213	ENSG00000173213	TUBB8P12	protein_coding	47390	49557	18	-1	chromosome	tubulin beta 8 pseudogene 12 [Source:HGNC Symbol;Acc:HGNC:24983]	ENSG00000173213.9	TUBB8P12	14.6811	-0.349208	0.512524	-0.681349	0.49565	NA
ENSG00000163421	ENSG00000163421	PROK2	protein_coding	71771655	71785206	3	-1	chromosome	prokineticin 2 [Source:HGNC Symbol;Acc:HGNC:18455]	ENSG00000163421.9	PROK2	7.6895	-1.11694	0.80525	-1.38708	0.165418	NA
ENSG00000141560	ENSG00000141560	FN3KRP	protein_coding	82716706	82730328	17	1	chromosome	fructosamine 3 kinase related protein [Source:HGNC Symbol;Acc:HGNC:25700]	ENSG00000141560.15	FN3KRP	1719.75	-0.12788	0.186739	-0.684805	0.493467	0.999835
ENSG00000141580	ENSG00000141580	WDR45B	protein_coding	82614562	82648553	17	-1	chromosome	WD repeat domain 45B [Source:HGNC Symbol;Acc:HGNC:25072]	ENSG00000141580.16	WDR45B	6999.08	0.229952	0.190265	1.20859	0.226822	0.999835
ENSG00000169976	ENSG00000169976	SF3B5	protein_coding	144094884	144095573	6	-1	chromosome	splicing factor 3b subunit 5 [Source:HGNC Symbol;Acc:HGNC:21083]	ENSG00000169976.7	SF3B5	2038.66	-0.271427	0.193986	-1.39921	0.16175	0.999835
ENSG00000171840	ENSG00000171840	NINJ2	protein_coding	564296	663779	12	-1	chromosome	ninjurin 2 [Source:HGNC Symbol;Acc:HGNC:7825]	ENSG00000171840.12	NINJ2	348.141	-0.279387	0.388325	-0.719467	0.471853	0.999835
ENSG00000181408	ENSG00000181408	UTS2R	protein_coding	82374230	82375586	17	1	chromosome	urotensin 2 receptor [Source:HGNC Symbol;Acc:HGNC:4468]	ENSG00000181408.3	UTS2R	14.8458	-0.685853	0.911023	-0.752838	0.451547	NA
ENSG00000141551	ENSG00000141551	CSNK1D	protein_coding	82239023	82273731	17	-1	chromosome	casein kinase 1 delta [Source:HGNC Symbol;Acc:HGNC:2452]	ENSG00000141551.14	CSNK1D	9371.55	-0.065315	0.109635	-0.595752	0.551341	0.999835
ENSG00000115266	ENSG00000115266	APC2	protein_coding	1446302	1473244	19	1	chromosome	APC regulator of WNT signaling pathway 2 [Source:HGNC Symbol;Acc:HGNC:24036]	ENSG00000115266.11	APC2	962.935	0.31227	0.277609	1.12485	0.260651	0.999835
ENSG00000169727	ENSG00000169727	GPS1	protein_coding	82050691	82057470	17	1	chromosome	G protein pathway suppressor 1 [Source:HGNC Symbol;Acc:HGNC:4549]	ENSG00000169727.12	GPS1	4726.58	-0.040235	0.189591	-0.21222	0.831935	0.999835
ENSG00000136159	ENSG00000136159	NUDT15	protein_coding	48037726	48047221	13	1	chromosome	nudix hydrolase 15 [Source:HGNC Symbol;Acc:HGNC:23063]	ENSG00000136159.4	NUDT15	1054.22	0.224748	0.110478	2.03432	0.0419196	0.999835
ENSG00000163803	ENSG00000163803	PLB1	protein_coding	28457145	28644142	2	1	chromosome	phospholipase B1 [Source:HGNC Symbol;Acc:HGNC:30041]	ENSG00000163803.13	PLB1	238.178	0.925547	0.490384	1.88739	0.0591077	0.999835
ENSG00000169683	ENSG00000169683	LRRC45	protein_coding	82023305	82031151	17	1	chromosome	leucine rich repeat containing 45 [Source:HGNC Symbol;Acc:HGNC:28302]	ENSG00000169683.8	LRRC45	1545.68	-0.1809	0.200234	-0.903444	0.36629	0.999835
ENSG00000037241	ENSG00000037241	RPL26L1	protein_coding	172958729	172969771	5	1	chromosome	ribosomal protein L26 like 1 [Source:HGNC Symbol;Acc:HGNC:17050]	ENSG00000037241.7	RPL26L1	862.425	-0.111276	0.126993	-0.876231	0.380904	0.999835
ENSG00000169689	ENSG00000169689	CENPX	protein_coding	82018702	82024107	17	-1	chromosome	centromere protein X [Source:HGNC Symbol;Acc:HGNC:11422]	ENSG00000169689.15	CENPX	1325.26	-0.0298871	0.166779	-0.179201	0.85778	0.999835
ENSG00000147853	ENSG00000147853	AK3	protein_coding	4709556	4742043	9	-1	chromosome	adenylate kinase 3 [Source:HGNC Symbol;Acc:HGNC:17376]	ENSG00000147853.17	AK3	2993.6	-0.032108	0.126138	-0.254547	0.799073	0.999835
ENSG00000113319	ENSG00000113319	RASGRF2	protein_coding	80960363	81230162	5	1	chromosome	Ras protein specific guanine nucleotide releasing factor 2 [Source:HGNC Symbol;Acc:HGNC:9876]	ENSG00000113319.13	RASGRF2	699.977	-0.497994	0.590639	-0.843144	0.399148	0.999835
ENSG00000182676	ENSG00000182676	PPP1R27	protein_coding	81833492	81835050	17	-1	chromosome	protein phosphatase 1 regulatory subunit 27 [Source:HGNC Symbol;Acc:HGNC:16813]	ENSG00000182676.5	PPP1R27	96.7474	-0.620658	0.550893	-1.12664	0.259895	0.999835
ENSG00000262660	ENSG00000262660	AC139530.2	protein_coding	81703371	81720539	17	1	chromosome	novel protein	ENSG00000262660.1	AC139530.2	0.260177	0.0940861	3.3646	0.0279635	0.977691	NA
ENSG00000185527	ENSG00000185527	PDE6G	protein_coding	81650459	81663112	17	-1	chromosome	phosphodiesterase 6G [Source:HGNC Symbol;Acc:HGNC:8789]	ENSG00000185527.12	PDE6G	60.238	-0.82932	0.657315	-1.26168	0.207065	0.999835
ENSG00000136997	ENSG00000136997	MYC	protein_coding	127735434	127742951	8	1	chromosome	MYC proto-oncogene, bHLH transcription factor [Source:HGNC Symbol;Acc:HGNC:7553]	ENSG00000136997.19	MYC	9828.23	0.109793	0.197421	0.556135	0.578119	0.999835
ENSG00000225556	ENSG00000225556	C2CD4D	protein_coding	151837819	151840557	1	-1	chromosome	C2 calcium dependent domain containing 4D [Source:HGNC Symbol;Acc:HGNC:37210]	ENSG00000225556.1	C2CD4D	493.295	-0.123171	0.27933	-0.440951	0.659248	0.999835
ENSG00000182446	ENSG00000182446	NPLOC4	protein_coding	81556887	81648465	17	-1	chromosome	NPL4 homolog, ubiquitin recognition factor [Source:HGNC Symbol;Acc:HGNC:18261]	ENSG00000182446.14	NPLOC4	9519.1	-0.0390466	0.119639	-0.326369	0.744145	0.999835
ENSG00000185504	ENSG00000185504	FAAP100	protein_coding	81539885	81553961	17	-1	chromosome	FA core complex associated protein 100 [Source:HGNC Symbol;Acc:HGNC:26171]	ENSG00000185504.17	FAAP100	2544.85	-0.251463	0.175448	-1.43326	0.151783	0.999835
ENSG00000087589	ENSG00000087589	CASS4	protein_coding	56412112	56460387	20	1	chromosome	Cas scaffold protein family member 4 [Source:HGNC Symbol;Acc:HGNC:15878]	ENSG00000087589.16	CASS4	239.871	0.148888	0.449182	0.331464	0.740294	0.999835
ENSG00000225180	ENSG00000225180	PVALEF	protein_coding	81165507	81183166	17	1	chromosome	parvalbumin like EF-hand containing [Source:HGNC Symbol;Acc:HGNC:40053]	ENSG00000225180.8	PVALEF	6.72857	0.544927	1.8747	0.290675	0.7713	NA
ENSG00000205358	ENSG00000205358	MT1H	protein_coding	56669814	56671129	16	1	chromosome	metallothionein 1H [Source:HGNC Symbol;Acc:HGNC:7400]	ENSG00000205358.3	MT1H	37.8983	0.665303	0.911168	0.730165	0.465289	0.999835
ENSG00000213204	ENSG00000213204	AL049697.1	protein_coding	87408012	87511634	6	1	chromosome	novel transcript, C6orf165-SLC35A1 readthrough	ENSG00000213204.8	AL049697.1	79.6514	0.356946	0.316746	1.12692	0.259778	0.999835
ENSG00000181409	ENSG00000181409	AATK	protein_coding	81110487	81166221	17	-1	chromosome	apoptosis associated tyrosine kinase [Source:HGNC Symbol;Acc:HGNC:21]	ENSG00000181409.14	AATK	1959.69	-0.166141	0.374131	-0.444072	0.65699	0.999835
ENSG00000125834	ENSG00000125834	STK35	protein_coding	2101827	2177038	20	1	chromosome	serine/threonine kinase 35 [Source:HGNC Symbol;Acc:HGNC:16254]	ENSG00000125834.13	STK35	3911.18	-0.0582883	0.193105	-0.301848	0.762768	0.999835
ENSG00000176108	ENSG00000176108	CHMP6	protein_coding	80991598	81009517	17	1	chromosome	charged multivesicular body protein 6 [Source:HGNC Symbol;Acc:HGNC:25675]	ENSG00000176108.9	CHMP6	1067.33	0.0548856	0.226238	0.242602	0.808314	0.999835
ENSG00000184363	ENSG00000184363	PKP3	protein_coding	392614	404908	11	1	chromosome	plakophilin 3 [Source:HGNC Symbol;Acc:HGNC:9025]	ENSG00000184363.10	PKP3	4720.22	-0.167022	0.438741	-0.380684	0.703438	0.999835
ENSG00000177700	ENSG00000177700	POLR2L	protein_coding	837356	842529	11	-1	chromosome	RNA polymerase II subunit L [Source:HGNC Symbol;Acc:HGNC:9199]	ENSG00000177700.6	POLR2L	2602.57	0.18538	0.208502	0.889103	0.373948	0.999835
ENSG00000124610	ENSG00000124610	HIST1H1A	protein_coding	26017085	26017732	6	-1	chromosome	histone cluster 1 H1 family member a [Source:HGNC Symbol;Acc:HGNC:4715]	ENSG00000124610.4	HIST1H1A	1469.47	-0.701956	0.409774	-1.71303	0.0867067	0.999835
ENSG00000171246	ENSG00000171246	NPTX1	protein_coding	80466834	80477843	17	-1	chromosome	neuronal pentraxin 1 [Source:HGNC Symbol;Acc:HGNC:7952]	ENSG00000171246.6	NPTX1	737.949	0.153425	0.710258	0.216012	0.828978	0.999835
ENSG00000120280	ENSG00000120280	CXorf21	protein_coding	30558809	30577766	X	-1	chromosome	chromosome X open reading frame 21 [Source:HGNC Symbol;Acc:HGNC:25667]	ENSG00000120280.6	CXorf21	291.297	0.189549	0.446516	0.424507	0.671196	0.999835
ENSG00000141543	ENSG00000141543	EIF4A3	protein_coding	80134369	80147151	17	-1	chromosome	eukaryotic translation initiation factor 4A3 [Source:HGNC Symbol;Acc:HGNC:18683]	ENSG00000141543.12	EIF4A3	4208.87	-0.0156875	0.141402	-0.110943	0.911662	0.999835
ENSG00000005379	ENSG00000005379	TSPOAP1	protein_coding	58301228	58328795	17	-1	chromosome	TSPO associated protein 1 [Source:HGNC Symbol;Acc:HGNC:16831]	ENSG00000005379.17	TSPOAP1	3110.4	-0.712026	0.48748	-1.46063	0.144117	0.999835
ENSG00000213920	ENSG00000213920	MDP1	protein_coding	24213943	24216070	14	-1	chromosome	magnesium dependent phosphatase 1 [Source:HGNC Symbol;Acc:HGNC:28781]	ENSG00000213920.9	MDP1	229.24	0.0360995	0.285057	0.126639	0.899226	0.999835
ENSG00000049167	ENSG00000049167	ERCC8	protein_coding	60873831	60945073	5	-1	chromosome	ERCC excision repair 8, CSA ubiquitin ligase complex subunit [Source:HGNC Symbol;Acc:HGNC:3439]	ENSG00000049167.14	ERCC8	613.499	0.0720861	0.134409	0.536318	0.591739	0.999835
ENSG00000250571	ENSG00000250571	GLI4	protein_coding	143267433	143276931	8	1	chromosome	GLI family zinc finger 4 [Source:HGNC Symbol;Acc:HGNC:4320]	ENSG00000250571.7	GLI4	1056.76	0.031138	0.278177	0.111936	0.910874	0.999835
ENSG00000182156	ENSG00000182156	ENPP7	protein_coding	79730943	79742219	17	1	chromosome	ectonucleotide pyrophosphatase/phosphodiesterase 7 [Source:HGNC Symbol;Acc:HGNC:23764]	ENSG00000182156.10	ENPP7	11.2215	0.762688	0.98392	0.775153	0.438249	NA
ENSG00000167281	ENSG00000167281	RBFOX3	protein_coding	79089345	79516148	17	-1	chromosome	RNA binding fox-1 homolog 3 [Source:HGNC Symbol;Acc:HGNC:27097]	ENSG00000167281.19	RBFOX3	223.4	0.0998305	0.291457	0.342523	0.731958	0.999835
ENSG00000187775	ENSG00000187775	DNAH17	protein_coding	78423697	78577394	17	-1	chromosome	dynein axonemal heavy chain 17 [Source:HGNC Symbol;Acc:HGNC:2946]	ENSG00000187775.16	DNAH17	5541.35	-0.429675	0.686629	-0.625776	0.531462	0.999835
ENSG00000173517	ENSG00000173517	PEAK1	protein_coding	77100656	77420144	15	-1	chromosome	pseudopodium enriched atypical kinase 1 [Source:HGNC Symbol;Acc:HGNC:29431]	ENSG00000173517.10	PEAK1	8078.28	0.129386	0.299744	0.431657	0.665991	0.999835
ENSG00000167895	ENSG00000167895	TMC8	protein_coding	78130770	78142968	17	1	chromosome	transmembrane channel like 8 [Source:HGNC Symbol;Acc:HGNC:20474]	ENSG00000167895.14	TMC8	1151.77	-0.189136	0.492191	-0.384275	0.700775	0.999835
ENSG00000049768	ENSG00000049768	FOXP3	protein_coding	49250436	49270477	X	-1	chromosome	forkhead box P3 [Source:HGNC Symbol;Acc:HGNC:6106]	ENSG00000049768.15	FOXP3	333.816	-0.64239	0.551116	-1.16562	0.243769	0.999835
ENSG00000166342	ENSG00000166342	NETO1	protein_coding	72742314	72868146	18	-1	chromosome	neuropilin and tolloid like 1 [Source:HGNC Symbol;Acc:HGNC:13823]	ENSG00000166342.19	NETO1	25.3129	-0.184252	0.590346	-0.312109	0.754958	NA
ENSG00000173402	ENSG00000173402	DAG1	protein_coding	49468703	49535618	3	1	chromosome	dystroglycan 1 [Source:HGNC Symbol;Acc:HGNC:2666]	ENSG00000173402.11	DAG1	14505.4	-0.190484	0.254237	-0.74924	0.453713	0.999835
ENSG00000173372	ENSG00000173372	C1QA	protein_coding	22636628	22639678	1	1	chromosome	complement C1q A chain [Source:HGNC Symbol;Acc:HGNC:1241]	ENSG00000173372.17	C1QA	7542.65	0.629003	0.571783	1.10007	0.2713	0.999835
ENSG00000180979	ENSG00000180979	LRRC57	protein_coding	42537820	42548802	15	-1	chromosome	leucine rich repeat containing 57 [Source:HGNC Symbol;Acc:HGNC:26719]	ENSG00000180979.10	LRRC57	2733.61	-0.0146765	0.153784	-0.0954359	0.923969	0.999835
ENSG00000167889	ENSG00000167889	MGAT5B	protein_coding	76868456	76950393	17	1	chromosome	alpha-1,6-mannosylglycoprotein 6-beta-N-acetylglucosaminyltransferase B [Source:HGNC Symbol;Acc:HGNC:24140]	ENSG00000167889.12	MGAT5B	227.368	0.183039	0.649278	0.281912	0.778011	0.999835
ENSG00000267168	ENSG00000267168	AC005837.2	protein_coding	76732978	76738522	17	1	chromosome	novel protein	ENSG00000267168.1	AC005837.2	3.8535	1.46484	1.16313	1.2594	0.207887	NA
ENSG00000070495	ENSG00000070495	JMJD6	protein_coding	76712832	76726799	17	-1	chromosome	jumonji domain containing 6, arginine demethylase and lysine hydroxylase [Source:HGNC Symbol;Acc:HGNC:19355]	ENSG00000070495.14	JMJD6	1425.45	-0.0161668	0.169757	-0.095235	0.924128	0.999835
ENSG00000182534	ENSG00000182534	MXRA7	protein_coding	76672551	76711016	17	-1	chromosome	matrix remodeling associated 7 [Source:HGNC Symbol;Acc:HGNC:7541]	ENSG00000182534.13	MXRA7	3941.75	0.131648	0.311685	0.422375	0.672751	0.999835
ENSG00000070526	ENSG00000070526	ST6GALNAC1	protein_coding	76624761	76643786	17	-1	chromosome	ST6 N-acetylgalactosaminide alpha-2,6-sialyltransferase 1 [Source:HGNC Symbol;Acc:HGNC:23614]	ENSG00000070526.15	ST6GALNAC1	47.0752	-0.90582	0.745937	-1.21434	0.224619	0.999835
ENSG00000185262	ENSG00000185262	UBALD2	protein_coding	76265348	76271298	17	1	chromosome	UBA like domain containing 2 [Source:HGNC Symbol;Acc:HGNC:28438]	ENSG00000185262.9	UBALD2	3749.24	-0.24009	0.267913	-0.896149	0.370173	0.999835
ENSG00000167880	ENSG00000167880	EVPL	protein_coding	76004502	76027452	17	-1	chromosome	envoplakin [Source:HGNC Symbol;Acc:HGNC:3503]	ENSG00000167880.7	EVPL	6621.95	-0.130673	0.266123	-0.491027	0.623408	0.999835
ENSG00000161533	ENSG00000161533	ACOX1	protein_coding	75941507	75979177	17	-1	chromosome	acyl-CoA oxidase 1 [Source:HGNC Symbol;Acc:HGNC:119]	ENSG00000161533.12	ACOX1	4706.82	0.278693	0.268488	1.03801	0.299266	0.999835
ENSG00000188878	ENSG00000188878	FBF1	protein_coding	75909574	75941140	17	-1	chromosome	Fas binding factor 1 [Source:HGNC Symbol;Acc:HGNC:24674]	ENSG00000188878.19	FBF1	1015.91	-0.0386519	0.224403	-0.172243	0.863246	0.999835
ENSG00000267426	ENSG00000267426	AC087289.3	protein_coding	75898645	75930129	17	-1	chromosome	novel protein	ENSG00000267426.5	AC087289.3	99.6966	-0.107758	0.409702	-0.263015	0.792539	0.999835
ENSG00000092929	ENSG00000092929	UNC13D	protein_coding	75827225	75844717	17	-1	chromosome	unc-13 homolog D [Source:HGNC Symbol;Acc:HGNC:23147]	ENSG00000092929.11	UNC13D	4918.64	0.256483	0.335941	0.763477	0.445179	0.999835
ENSG00000132470	ENSG00000132470	ITGB4	protein_coding	75721328	75757818	17	1	chromosome	integrin subunit beta 4 [Source:HGNC Symbol;Acc:HGNC:6158]	ENSG00000132470.14	ITGB4	11697.7	-0.549921	0.489454	-1.12354	0.261209	0.999835
ENSG00000104885	ENSG00000104885	DOT1L	protein_coding	2163933	2232578	19	1	chromosome	DOT1 like histone lysine methyltransferase [Source:HGNC Symbol;Acc:HGNC:24948]	ENSG00000104885.18	DOT1L	5502.26	-0.0920818	0.201902	-0.456073	0.648338	0.999835
ENSG00000162892	ENSG00000162892	IL24	protein_coding	206897443	206904139	1	1	chromosome	interleukin 24 [Source:HGNC Symbol;Acc:HGNC:11346]	ENSG00000162892.16	IL24	198.34	1.35283	0.822233	1.64531	0.0999056	0.999835
ENSG00000108469	ENSG00000108469	RECQL5	protein_coding	75626845	75667189	17	-1	chromosome	RecQ like helicase 5 [Source:HGNC Symbol;Acc:HGNC:9950]	ENSG00000108469.15	RECQL5	2096.27	0.0554156	0.233935	0.236884	0.812746	0.999835
ENSG00000166923	ENSG00000166923	GREM1	protein_coding	32718004	32745106	15	1	chromosome	gremlin 1, DAN family BMP antagonist [Source:HGNC Symbol;Acc:HGNC:2001]	ENSG00000166923.12	GREM1	1409.96	-0.343951	0.742716	-0.463099	0.643294	0.999835
ENSG00000266714	ENSG00000266714	MYO15B	protein_coding	75588058	75626849	17	1	chromosome	myosin XVB [Source:HGNC Symbol;Acc:HGNC:14083]	ENSG00000266714.9	MYO15B	3843.37	-0.00782338	0.291536	-0.026835	0.978591	0.999835
ENSG00000182173	ENSG00000182173	TSEN54	protein_coding	75516060	75524735	17	1	chromosome	tRNA splicing endonuclease subunit 54 [Source:HGNC Symbol;Acc:HGNC:27561]	ENSG00000182173.13	TSEN54	1283.61	-0.081599	0.184761	-0.441646	0.658746	0.999835
ENSG00000184743	ENSG00000184743	ATL3	protein_coding	63624087	63671921	11	-1	chromosome	atlastin GTPase 3 [Source:HGNC Symbol;Acc:HGNC:24526]	ENSG00000184743.13	ATL3	9146.76	0.172782	0.203083	0.850796	0.394883	0.999835
ENSG00000119965	ENSG00000119965	C10orf88	protein_coding	122930901	122954311	10	-1	chromosome	chromosome 10 open reading frame 88 [Source:HGNC Symbol;Acc:HGNC:25822]	ENSG00000119965.13	C10orf88	380.805	-0.0039789	0.163304	-0.024365	0.980561	0.999835
ENSG00000175106	ENSG00000175106	TVP23C	protein_coding	15502264	15563595	17	-1	chromosome	trans-golgi network vesicle protein 23 homolog C [Source:HGNC Symbol;Acc:HGNC:30453]	ENSG00000175106.16	TVP23C	787.993	-0.263404	0.280864	-0.937837	0.348328	0.999835
ENSG00000125445	ENSG00000125445	MRPS7	protein_coding	75261674	75266376	17	1	chromosome	mitochondrial ribosomal protein S7 [Source:HGNC Symbol;Acc:HGNC:14499]	ENSG00000125445.11	MRPS7	2024.01	-0.0179403	0.143937	-0.12464	0.900809	0.999835
ENSG00000176182	ENSG00000176182	MYPOP	protein_coding	45890023	45902613	19	-1	chromosome	Myb related transcription factor, partner of profilin [Source:HGNC Symbol;Acc:HGNC:20178]	ENSG00000176182.6	MYPOP	794.647	-0.162447	0.218089	-0.744865	0.456353	0.999835
ENSG00000139610	ENSG00000139610	CELA1	protein_coding	51328442	51346679	12	-1	chromosome	chymotrypsin like elastase 1 [Source:HGNC Symbol;Acc:HGNC:3308]	ENSG00000139610.2	CELA1	1.52656	0.219182	1.77908	0.1232	0.901949	NA
ENSG00000182040	ENSG00000182040	USH1G	protein_coding	74916083	74923256	17	-1	chromosome	USH1 protein network component sans [Source:HGNC Symbol;Acc:HGNC:16356]	ENSG00000182040.9	USH1G	19.4825	-0.130797	0.503263	-0.259899	0.794942	NA
ENSG00000163362	ENSG00000163362	INAVA	protein_coding	200891048	200915742	1	1	chromosome	innate immunity activator [Source:HGNC Symbol;Acc:HGNC:25599]	ENSG00000163362.11	INAVA	2407.2	-0.521071	0.368235	-1.41505	0.157054	0.999835
ENSG00000172782	ENSG00000172782	FADS6	protein_coding	74877302	74893781	17	-1	chromosome	fatty acid desaturase 6 [Source:HGNC Symbol;Acc:HGNC:30459]	ENSG00000172782.12	FADS6	47.1999	0.208842	0.347043	0.601775	0.547324	0.999835
ENSG00000161513	ENSG00000161513	FDXR	protein_coding	74862497	74873031	17	-1	chromosome	ferredoxin reductase [Source:HGNC Symbol;Acc:HGNC:3642]	ENSG00000161513.12	FDXR	451.929	0.223417	0.307712	0.726057	0.467804	0.999835
ENSG00000109062	ENSG00000109062	SLC9A3R1	protein_coding	74748628	74769353	17	1	chromosome	SLC9A3 regulator 1 [Source:HGNC Symbol;Acc:HGNC:11075]	ENSG00000109062.12	SLC9A3R1	6437.26	-0.00449707	0.333425	-0.0134875	0.989239	0.999835
ENSG00000196812	ENSG00000196812	ZSCAN16	protein_coding	28124609	28130082	6	1	chromosome	zinc finger and SCAN domain containing 16 [Source:HGNC Symbol;Acc:HGNC:20813]	ENSG00000196812.5	ZSCAN16	482.791	-0.258578	0.233824	-1.10587	0.268784	0.999835
ENSG00000205002	ENSG00000205002	AARD	protein_coding	116938207	116944487	8	1	chromosome	alanine and arginine rich domain containing protein [Source:HGNC Symbol;Acc:HGNC:33842]	ENSG00000205002.4	AARD	9907.21	-0.297439	0.314907	-0.944529	0.344899	0.999835
ENSG00000186074	ENSG00000186074	CD300LF	protein_coding	74694311	74712978	17	-1	chromosome	CD300 molecule like family member f [Source:HGNC Symbol;Acc:HGNC:29883]	ENSG00000186074.19	CD300LF	299.935	0.0257453	0.603286	0.0426751	0.965961	0.999835
ENSG00000172794	ENSG00000172794	RAB37	protein_coding	74670578	74747335	17	1	chromosome	RAB37, member RAS oncogene family [Source:HGNC Symbol;Acc:HGNC:30268]	ENSG00000172794.20	RAB37	110.83	-0.285255	0.629103	-0.453432	0.650238	0.999835
ENSG00000204345	ENSG00000204345	CD300LD	protein_coding	74579365	74592283	17	-1	chromosome	CD300 molecule like family member d [Source:HGNC Symbol;Acc:HGNC:16848]	ENSG00000204345.1	CD300LD	36.7949	-0.164029	1.90307	-0.0861918	0.931314	0.999835
ENSG00000257008	ENSG00000257008	GPR142	protein_coding	74367407	74372622	17	1	chromosome	G protein-coupled receptor 142 [Source:HGNC Symbol;Acc:HGNC:20088]	ENSG00000257008.6	GPR142	7.53306	-0.896215	0.875436	-1.02374	0.30596	NA
ENSG00000126785	ENSG00000126785	RHOJ	protein_coding	63204114	63293508	14	1	chromosome	ras homolog family member J [Source:HGNC Symbol;Acc:HGNC:688]	ENSG00000126785.13	RHOJ	542.784	0.209532	0.681586	0.307418	0.758525	0.999835
ENSG00000146414	ENSG00000146414	SHPRH	protein_coding	145864245	145964423	6	-1	chromosome	SNF2 histone linker PHD RING helicase [Source:HGNC Symbol;Acc:HGNC:19336]	ENSG00000146414.16	SHPRH	3694.01	0.183885	0.190726	0.964132	0.33498	0.999835
ENSG00000125398	ENSG00000125398	SOX9	protein_coding	72121020	72126416	17	1	chromosome	SRY-box transcription factor 9 [Source:HGNC Symbol;Acc:HGNC:11204]	ENSG00000125398.8	SOX9	12488.7	-0.100692	0.417567	-0.241141	0.809446	0.999835
ENSG00000123700	ENSG00000123700	KCNJ2	protein_coding	70168673	70180048	17	1	chromosome	potassium voltage-gated channel subfamily J member 2 [Source:HGNC Symbol;Acc:HGNC:6263]	ENSG00000123700.4	KCNJ2	1086.96	0.0746022	0.538396	0.138564	0.889795	0.999835
ENSG00000169344	ENSG00000169344	UMOD	protein_coding	20333052	20356301	16	-1	chromosome	uromodulin [Source:HGNC Symbol;Acc:HGNC:12559]	ENSG00000169344.15	UMOD	0.242163	-0.0667196	3.36569	-0.0198234	0.984184	NA
ENSG00000186188	ENSG00000186188	FFAR4	protein_coding	93566665	93604480	10	1	chromosome	free fatty acid receptor 4 [Source:HGNC Symbol;Acc:HGNC:19061]	ENSG00000186188.10	FFAR4	172.063	-0.192618	0.509708	-0.377899	0.705506	0.999835
ENSG00000164296	ENSG00000164296	TIGD6	protein_coding	149993118	150000654	5	-1	chromosome	tigger transposable element derived 6 [Source:HGNC Symbol;Acc:HGNC:18332]	ENSG00000164296.7	TIGD6	421.729	0.310627	0.180924	1.7169	0.0859981	0.999835
ENSG00000104427	ENSG00000104427	ZC2HC1A	protein_coding	78666089	78719765	8	1	chromosome	zinc finger C2HC-type containing 1A [Source:HGNC Symbol;Acc:HGNC:24277]	ENSG00000104427.12	ZC2HC1A	544.362	0.462476	0.394798	1.17143	0.241428	0.999835
ENSG00000127588	ENSG00000127588	GNG13	protein_coding	798041	800734	16	-1	chromosome	G protein subunit gamma 13 [Source:HGNC Symbol;Acc:HGNC:14131]	ENSG00000127588.5	GNG13	36.0262	-0.480448	0.716438	-0.670606	0.502472	0.999835
ENSG00000154262	ENSG00000154262	ABCA6	protein_coding	69078702	69141895	17	-1	chromosome	ATP binding cassette subfamily A member 6 [Source:HGNC Symbol;Acc:HGNC:36]	ENSG00000154262.13	ABCA6	792.975	0.610031	0.64714	0.942657	0.345856	0.999835
ENSG00000154258	ENSG00000154258	ABCA9	protein_coding	68974488	69060949	17	-1	chromosome	ATP binding cassette subfamily A member 9 [Source:HGNC Symbol;Acc:HGNC:39]	ENSG00000154258.17	ABCA9	670.329	0.158368	0.497082	0.318594	0.750034	0.999835
ENSG00000087903	ENSG00000087903	RFX2	protein_coding	5993164	6199572	19	-1	chromosome	regulatory factor X2 [Source:HGNC Symbol;Acc:HGNC:9983]	ENSG00000087903.13	RFX2	632.57	0.594518	0.316194	1.88023	0.0600766	0.999835
ENSG00000151490	ENSG00000151490	PTPRO	protein_coding	15322508	15598331	12	1	chromosome	protein tyrosine phosphatase receptor type O [Source:HGNC Symbol;Acc:HGNC:9678]	ENSG00000151490.14	PTPRO	330.524	0.451271	0.523575	0.861904	0.38874	0.999835
ENSG00000141337	ENSG00000141337	ARSG	protein_coding	68259182	68422731	17	1	chromosome	arylsulfatase G [Source:HGNC Symbol;Acc:HGNC:24102]	ENSG00000141337.12	ARSG	953.249	-0.0614053	0.179249	-0.34257	0.731922	0.999835
ENSG00000196704	ENSG00000196704	AMZ2	protein_coding	68247930	68257164	17	1	chromosome	archaelysin family metallopeptidase 2 [Source:HGNC Symbol;Acc:HGNC:28041]	ENSG00000196704.12	AMZ2	2458.24	0.0651887	0.186175	0.350148	0.726228	0.999835
ENSG00000130741	ENSG00000130741	EIF2S3	protein_coding	24054946	24078810	X	1	chromosome	eukaryotic translation initiation factor 2 subunit gamma [Source:HGNC Symbol;Acc:HGNC:3267]	ENSG00000130741.11	EIF2S3	16797.1	0.231903	0.17082	1.35759	0.174593	0.999835
ENSG00000177984	ENSG00000177984	LCN15	protein_coding	136759634	136766255	9	-1	chromosome	lipocalin 15 [Source:HGNC Symbol;Acc:HGNC:33777]	ENSG00000177984.7	LCN15	44.5329	0.229327	0.307348	0.746149	0.455578	0.999835
ENSG00000116337	ENSG00000116337	AMPD2	protein_coding	109616104	109632053	1	1	chromosome	adenosine monophosphate deaminase 2 [Source:HGNC Symbol;Acc:HGNC:469]	ENSG00000116337.18	AMPD2	2840.26	0.0403481	0.122303	0.329903	0.741473	0.999835
ENSG00000183060	ENSG00000183060	LYSMD4	protein_coding	99715697	99733561	15	-1	chromosome	LysM domain containing 4 [Source:HGNC Symbol;Acc:HGNC:26571]	ENSG00000183060.15	LYSMD4	1534.87	-0.277972	0.19572	-1.42025	0.155535	0.999835
ENSG00000075429	ENSG00000075429	CACNG5	protein_coding	66835117	66885486	17	1	chromosome	calcium voltage-gated channel auxiliary subunit gamma 5 [Source:HGNC Symbol;Acc:HGNC:1409]	ENSG00000075429.8	CACNG5	0.607309	-0.753578	3.32152	-0.226877	0.820519	NA
ENSG00000185070	ENSG00000185070	FLRT2	protein_coding	85530144	85654428	14	1	chromosome	fibronectin leucine rich transmembrane protein 2 [Source:HGNC Symbol;Acc:HGNC:3761]	ENSG00000185070.11	FLRT2	1503.13	0.0568878	0.591861	0.0961168	0.923428	0.999835
ENSG00000055208	ENSG00000055208	TAB2	protein_coding	149218641	149411613	6	1	chromosome	TGF-beta activated kinase 1 (MAP3K7) binding protein 2 [Source:HGNC Symbol;Acc:HGNC:17075]	ENSG00000055208.19	TAB2	5958.97	0.0337383	0.23948	0.140882	0.887963	0.999835
ENSG00000149403	ENSG00000149403	GRIK4	protein_coding	120511700	120988904	11	1	chromosome	glutamate ionotropic receptor kainate type subunit 4 [Source:HGNC Symbol;Acc:HGNC:4582]	ENSG00000149403.12	GRIK4	50.5902	0.299004	0.826447	0.361794	0.717506	0.999835
ENSG00000168646	ENSG00000168646	AXIN2	protein_coding	65528563	65561648	17	-1	chromosome	axin 2 [Source:HGNC Symbol;Acc:HGNC:904]	ENSG00000168646.13	AXIN2	560.939	0.157646	0.44151	0.35706	0.721047	0.999835
ENSG00000132681	ENSG00000132681	ATP1A4	protein_coding	160151570	160186977	1	1	chromosome	ATPase Na+/K+ transporting subunit alpha 4 [Source:HGNC Symbol;Acc:HGNC:14073]	ENSG00000132681.16	ATP1A4	83.7629	-0.00224607	0.201583	-0.0111421	0.99111	0.999835
ENSG00000183034	ENSG00000183034	OTOP2	protein_coding	74924275	74933912	17	1	chromosome	otopetrin 2 [Source:HGNC Symbol;Acc:HGNC:19657]	ENSG00000183034.12	OTOP2	0.821215	0.584117	3.33674	0.175056	0.861035	NA
ENSG00000120063	ENSG00000120063	GNA13	protein_coding	65009289	65056740	17	-1	chromosome	G protein subunit alpha 13 [Source:HGNC Symbol;Acc:HGNC:4381]	ENSG00000120063.10	GNA13	4760.04	0.109508	0.197072	0.555674	0.578434	0.999835
ENSG00000164687	ENSG00000164687	FABP5	protein_coding	81280536	81284777	8	1	chromosome	fatty acid binding protein 5 [Source:HGNC Symbol;Acc:HGNC:3560]	ENSG00000164687.11	FABP5	2844.72	0.66564	0.278253	2.39221	0.0167473	0.999835
ENSG00000101898	ENSG00000101898	MCTS2P	protein_coding	31547412	31548081	20	1	chromosome	MCTS family member 2, pseudogene [Source:HGNC Symbol;Acc:HGNC:49760]	ENSG00000101898.6	MCTS2P	114.693	0.0311869	0.946817	0.0329386	0.973724	0.999835
ENSG00000108854	ENSG00000108854	SMURF2	protein_coding	64542282	64662307	17	-1	chromosome	SMAD specific E3 ubiquitin protein ligase 2 [Source:HGNC Symbol;Acc:HGNC:16809]	ENSG00000108854.16	SMURF2	3847.02	0.139627	0.175001	0.797866	0.424948	0.999835
ENSG00000255151	ENSG00000255151	GLYATL1B	protein_coding	59086307	59094786	11	1	chromosome	glycine-N-acyltransferase like 1B [Source:HGNC Symbol;Acc:HGNC:37865]	ENSG00000255151.2	GLYATL1B	1.82594	-0.0392634	3.37774	-0.0116242	0.990725	NA
ENSG00000261371	ENSG00000261371	PECAM1	protein_coding	64319415	64413776	17	-1	chromosome	platelet and endothelial cell adhesion molecule 1 [Source:HGNC Symbol;Acc:HGNC:8823]	ENSG00000261371.6	PECAM1	8828.86	-0.390356	0.661708	-0.589921	0.555243	0.999835
ENSG00000136478	ENSG00000136478	TEX2	protein_coding	64147227	64263301	17	-1	chromosome	testis expressed 2 [Source:HGNC Symbol;Acc:HGNC:30884]	ENSG00000136478.7	TEX2	6593.55	0.00986861	0.249806	0.0395051	0.968488	0.999835
ENSG00000130150	ENSG00000130150	MOSPD2	protein_coding	14873421	14922327	X	1	chromosome	motile sperm domain containing 2 [Source:HGNC Symbol;Acc:HGNC:28381]	ENSG00000130150.12	MOSPD2	1271.88	0.138549	0.171279	0.808906	0.418569	0.999835
ENSG00000108622	ENSG00000108622	ICAM2	protein_coding	64002594	64020634	17	-1	chromosome	intercellular adhesion molecule 2 [Source:HGNC Symbol;Acc:HGNC:5345]	ENSG00000108622.11	ICAM2	596.386	-0.470807	0.497403	-0.94653	0.343878	0.999835
ENSG00000007314	ENSG00000007314	SCN4A	protein_coding	63938554	63972918	17	-1	chromosome	sodium voltage-gated channel alpha subunit 4 [Source:HGNC Symbol;Acc:HGNC:10591]	ENSG00000007314.12	SCN4A	76.0251	0.761372	0.737161	1.03284	0.301677	0.999835
ENSG00000136487	ENSG00000136487	GH2	protein_coding	63880215	63881944	17	-1	chromosome	growth hormone 2 [Source:HGNC Symbol;Acc:HGNC:4262]	ENSG00000136487.18	GH2	1.18136	0.305419	3.32765	0.0917822	0.926871	NA
ENSG00000108604	ENSG00000108604	SMARCD2	protein_coding	63832081	63843065	17	-1	chromosome	SWI/SNF related, matrix associated, actin dependent regulator of chromatin, subfamily d, member 2 [Source:HGNC Symbol;Acc:HGNC:11107]	ENSG00000108604.16	SMARCD2	6605.39	0.187938	0.222781	0.843599	0.398894	0.999835
ENSG00000087191	ENSG00000087191	PSMC5	protein_coding	63827152	63832026	17	1	chromosome	proteasome 26S subunit, ATPase 5 [Source:HGNC Symbol;Acc:HGNC:9552]	ENSG00000087191.13	PSMC5	4279.86	0.111069	0.161304	0.688569	0.491095	0.999835
ENSG00000266173	ENSG00000266173	STRADA	protein_coding	63682336	63741986	17	-1	chromosome	STE20 related adaptor alpha [Source:HGNC Symbol;Acc:HGNC:30172]	ENSG00000266173.7	STRADA	2201.37	0.0824517	0.163998	0.502762	0.615132	0.999835
ENSG00000157379	ENSG00000157379	DHRS1	protein_coding	24290598	24299780	14	-1	chromosome	dehydrogenase/reductase 1 [Source:HGNC Symbol;Acc:HGNC:16445]	ENSG00000157379.14	DHRS1	1523.12	-0.276901	0.210182	-1.31744	0.187692	0.999835
ENSG00000204209	ENSG00000204209	DAXX	protein_coding	33318558	33323016	6	-1	chromosome	death domain associated protein [Source:HGNC Symbol;Acc:HGNC:2681]	ENSG00000204209.13	DAXX	3089.97	-0.172438	0.179806	-0.959022	0.337548	0.999835
ENSG00000159640	ENSG00000159640	ACE	protein_coding	63477061	63498380	17	1	chromosome	angiotensin I converting enzyme [Source:HGNC Symbol;Acc:HGNC:2707]	ENSG00000159640.16	ACE	2066.95	0.304039	0.311976	0.974557	0.32978	0.999835
ENSG00000259024	ENSG00000259024	TVP23C-CDRT4	protein_coding	15436021	15563561	17	-1	chromosome	TVP23C-CDRT4 readthrough [Source:HGNC Symbol;Acc:HGNC:42961]	ENSG00000259024.6	TVP23C-CDRT4	357.917	-0.645187	0.362122	-1.78168	0.0748007	0.999835
ENSG00000170921	ENSG00000170921	TANC2	protein_coding	63009556	63427699	17	1	chromosome	tetratricopeptide repeat, ankyrin repeat and coiled-coil containing 2 [Source:HGNC Symbol;Acc:HGNC:30212]	ENSG00000170921.15	TANC2	3639.55	0.3672	0.252764	1.45274	0.146297	0.999835
ENSG00000173838	ENSG00000173838	2022-03-10	protein_coding	62701314	62808344	17	-1	chromosome	membrane associated ring-CH-type finger 10 [Source:HGNC Symbol;Acc:HGNC:26655]	ENSG00000173838.12	2022-03-10	13.0837	0.352214	1.20088	0.293298	0.769295	NA
ENSG00000146872	ENSG00000146872	TLK2	protein_coding	62458658	62615481	17	1	chromosome	tousled like kinase 2 [Source:HGNC Symbol;Acc:HGNC:11842]	ENSG00000146872.17	TLK2	3281.41	0.150571	0.187814	0.801707	0.422722	0.999835
ENSG00000108510	ENSG00000108510	MED13	protein_coding	61942605	62065278	17	-1	chromosome	mediator complex subunit 13 [Source:HGNC Symbol;Acc:HGNC:22474]	ENSG00000108510.10	MED13	8663.16	0.207734	0.150813	1.37743	0.168379	0.999835
ENSG00000136492	ENSG00000136492	BRIP1	protein_coding	61681266	61863521	17	-1	chromosome	BRCA1 interacting protein C-terminal helicase 1 [Source:HGNC Symbol;Acc:HGNC:20473]	ENSG00000136492.8	BRIP1	1272.7	-0.44171	0.395335	-1.1173	0.263864	0.999835
ENSG00000172594	ENSG00000172594	SMPDL3A	protein_coding	122789049	122809720	6	1	chromosome	sphingomyelin phosphodiesterase acid like 3A [Source:HGNC Symbol;Acc:HGNC:17389]	ENSG00000172594.13	SMPDL3A	528.441	-0.0815161	0.433661	-0.187972	0.850899	0.999835
ENSG00000170836	ENSG00000170836	PPM1D	protein_coding	60600183	60666280	17	1	chromosome	protein phosphatase, Mg2+/Mn2+ dependent 1D [Source:HGNC Symbol;Acc:HGNC:9277]	ENSG00000170836.11	PPM1D	1297.74	0.0957292	0.179681	0.532772	0.594191	0.999835
ENSG00000128652	ENSG00000128652	HOXD3	protein_coding	176136612	176173102	2	1	chromosome	homeobox D3 [Source:HGNC Symbol;Acc:HGNC:5137]	ENSG00000128652.11	HOXD3	176.306	-0.186485	0.657254	-0.283734	0.776614	0.999835
ENSG00000117069	ENSG00000117069	ST6GALNAC5	protein_coding	76867480	77067546	1	1	chromosome	ST6 N-acetylgalactosaminide alpha-2,6-sialyltransferase 5 [Source:HGNC Symbol;Acc:HGNC:19342]	ENSG00000117069.15	ST6GALNAC5	1188.99	-0.493941	0.489806	-1.00844	0.313242	0.999835
ENSG00000149218	ENSG00000149218	ENDOD1	protein_coding	95089846	95132645	11	1	chromosome	endonuclease domain containing 1 [Source:HGNC Symbol;Acc:HGNC:29129]	ENSG00000149218.5	ENDOD1	4542.47	0.0639537	0.234829	0.272341	0.785359	0.999835
ENSG00000117533	ENSG00000117533	VAMP4	protein_coding	171700160	171742074	1	-1	chromosome	vesicle associated membrane protein 4 [Source:HGNC Symbol;Acc:HGNC:12645]	ENSG00000117533.15	VAMP4	688.249	0.120012	0.235052	0.510575	0.609648	0.999835
ENSG00000153982	ENSG00000153982	GDPD1	protein_coding	59220467	59275970	17	1	chromosome	glycerophosphodiester phosphodiesterase domain containing 1 [Source:HGNC Symbol;Acc:HGNC:20883]	ENSG00000153982.11	GDPD1	637.842	0.0638821	0.241555	0.264462	0.791424	0.999835
ENSG00000167447	ENSG00000167447	SMG8	protein_coding	59209400	59215247	17	1	chromosome	SMG8 nonsense mediated mRNA decay factor [Source:HGNC Symbol;Acc:HGNC:25551]	ENSG00000167447.12	SMG8	1386.69	-0.0808078	0.176289	-0.458382	0.646678	0.999835
ENSG00000186952	ENSG00000186952	TMEM232	protein_coding	110289233	110738956	5	-1	chromosome	transmembrane protein 232 [Source:HGNC Symbol;Acc:HGNC:37270]	ENSG00000186952.15	TMEM232	37.6222	-0.0245618	0.548076	-0.0448146	0.964255	0.999835
ENSG00000204498	ENSG00000204498	NFKBIL1	protein_coding	31546870	31558829	6	1	chromosome	NFKB inhibitor like 1 [Source:HGNC Symbol;Acc:HGNC:7800]	ENSG00000204498.11	NFKBIL1	1150.28	-0.273692	0.171418	-1.59663	0.110348	0.999835
ENSG00000108384	ENSG00000108384	RAD51C	protein_coding	58692573	58735611	17	1	chromosome	RAD51 paralog C [Source:HGNC Symbol;Acc:HGNC:9820]	ENSG00000108384.15	RAD51C	801.853	-0.0874044	0.199531	-0.438049	0.661351	0.999835
ENSG00000028310	ENSG00000028310	BRD9	protein_coding	850291	892801	5	-1	chromosome	bromodomain containing 9 [Source:HGNC Symbol;Acc:HGNC:25818]	ENSG00000028310.18	BRD9	3502.1	-0.187012	0.193083	-0.968557	0.332766	0.999835
ENSG00000213246	ENSG00000213246	SUPT4H1	protein_coding	58345175	58353093	17	-1	chromosome	SPT4 homolog, DSIF elongation factor subunit [Source:HGNC Symbol;Acc:HGNC:11467]	ENSG00000213246.7	SUPT4H1	2214.25	0.136019	0.222142	0.612308	0.540334	0.999835
ENSG00000104529	ENSG00000104529	EEF1D	protein_coding	143579697	143599541	8	-1	chromosome	eukaryotic translation elongation factor 1 delta [Source:HGNC Symbol;Acc:HGNC:3211]	ENSG00000104529.17	EEF1D	16614.1	0.223061	0.168702	1.32222	0.186095	0.999835
ENSG00000167419	ENSG00000167419	LPO	protein_coding	58218548	58268518	17	1	chromosome	lactoperoxidase [Source:HGNC Symbol;Acc:HGNC:6678]	ENSG00000167419.11	LPO	120.683	0.446682	0.287453	1.55393	0.1202	0.999835
ENSG00000121053	ENSG00000121053	EPX	protein_coding	58192726	58205174	17	1	chromosome	eosinophil peroxidase [Source:HGNC Symbol;Acc:HGNC:3423]	ENSG00000121053.6	EPX	22.6179	0.670146	1.2246	0.547238	0.584215	NA
ENSG00000141433	ENSG00000141433	ADCYAP1	protein_coding	904871	912172	18	1	chromosome	adenylate cyclase activating polypeptide 1 [Source:HGNC Symbol;Acc:HGNC:241]	ENSG00000141433.13	ADCYAP1	97.7508	1.48641	0.844502	1.7601	0.0783905	0.999835
ENSG00000115317	ENSG00000115317	HTRA2	protein_coding	74529377	74533348	2	1	chromosome	HtrA serine peptidase 2 [Source:HGNC Symbol;Acc:HGNC:14348]	ENSG00000115317.11	HTRA2	1223.96	-0.0483683	0.167338	-0.289045	0.772547	0.999835
ENSG00000150627	ENSG00000150627	WDR17	protein_coding	176065834	176182818	4	1	chromosome	WD repeat domain 17 [Source:HGNC Symbol;Acc:HGNC:16661]	ENSG00000150627.15	WDR17	241.417	-0.312524	0.335763	-0.930785	0.351965	0.999835
ENSG00000229292	ENSG00000229292	RFPL4AL1	protein_coding	55769141	55773179	19	1	chromosome	ret finger protein like 4A like 1 [Source:HGNC Symbol;Acc:HGNC:45147]	ENSG00000229292.1	RFPL4AL1	0.369891	-0.4325	3.35692	-0.128838	0.897485	NA
ENSG00000181610	ENSG00000181610	MRPS23	protein_coding	57834781	57850056	17	-1	chromosome	mitochondrial ribosomal protein S23 [Source:HGNC Symbol;Acc:HGNC:14509]	ENSG00000181610.13	MRPS23	1695.37	0.0408589	0.191362	0.213516	0.830925	0.999835
ENSG00000113296	ENSG00000113296	THBS4	protein_coding	79991311	80083287	5	1	chromosome	thrombospondin 4 [Source:HGNC Symbol;Acc:HGNC:11788]	ENSG00000113296.14	THBS4	1294.78	0.0705338	0.495546	0.142335	0.886815	0.999835
ENSG00000121064	ENSG00000121064	SCPEP1	protein_coding	56978105	57006768	17	1	chromosome	serine carboxypeptidase 1 [Source:HGNC Symbol;Acc:HGNC:29507]	ENSG00000121064.12	SCPEP1	3879.46	0.392459	0.293675	1.33637	0.181427	0.999835
ENSG00000082438	ENSG00000082438	COBLL1	protein_coding	164653624	164843679	2	-1	chromosome	cordon-bleu WH2 repeat protein like 1 [Source:HGNC Symbol;Acc:HGNC:23571]	ENSG00000082438.17	COBLL1	3148.3	0.297672	0.293517	1.01416	0.310508	0.999835
ENSG00000259040	ENSG00000259040	BLOC1S5-TXNDC5	protein_coding	7881522	8064364	6	-1	chromosome	BLOC1S5-TXNDC5 readthrough (NMD candidate) [Source:HGNC Symbol;Acc:HGNC:42001]	ENSG00000259040.5	BLOC1S5-TXNDC5	4.70063	-0.299549	3.24902	-0.0921966	0.926542	NA
ENSG00000128016	ENSG00000128016	ZFP36	protein_coding	39406847	39409412	19	1	chromosome	ZFP36 ring finger protein [Source:HGNC Symbol;Acc:HGNC:12862]	ENSG00000128016.7	ZFP36	3385.91	0.169395	0.244294	0.693409	0.488053	0.999835
ENSG00000280204	ENSG00000280204	OR1S1	protein_coding	58212720	58216084	11	1	chromosome	olfactory receptor family 1 subfamily S member 1 (gene/pseudogene) [Source:HGNC Symbol;Acc:HGNC:8227]	ENSG00000280204.3	OR1S1	0.381434	-0.181867	3.35226	-0.0542519	0.956734	NA
ENSG00000153933	ENSG00000153933	DGKE	protein_coding	56834107	56869567	17	1	chromosome	diacylglycerol kinase epsilon [Source:HGNC Symbol;Acc:HGNC:2852]	ENSG00000153933.10	DGKE	937.271	0.256431	0.262619	0.976439	0.328847	0.999835
ENSG00000103353	ENSG00000103353	UBFD1	protein_coding	23557721	23574389	16	1	chromosome	ubiquitin family domain containing 1 [Source:HGNC Symbol;Acc:HGNC:30565]	ENSG00000103353.16	UBFD1	4145.46	0.130519	0.149439	0.873391	0.38245	0.999835
ENSG00000242732	ENSG00000242732	RTL5	protein_coding	72127110	72131901	X	-1	chromosome	retrotransposon Gag like 5 [Source:HGNC Symbol;Acc:HGNC:29430]	ENSG00000242732.4	RTL5	1243.51	0.758871	0.614205	1.23553	0.216632	0.999835
ENSG00000261873	ENSG00000261873	SMIM36	protein_coding	55448433	55511444	17	-1	chromosome	small integral membrane protein 36 [Source:HGNC Symbol;Acc:HGNC:53654]	ENSG00000261873.2	SMIM36	19.0101	-0.865703	0.579689	-1.49339	0.135334	NA
ENSG00000075643	ENSG00000075643	MOCOS	protein_coding	36187497	36272157	18	1	chromosome	molybdenum cofactor sulfurase [Source:HGNC Symbol;Acc:HGNC:18234]	ENSG00000075643.6	MOCOS	2132.15	0.0667221	0.362438	0.184092	0.853941	0.999835
ENSG00000108960	ENSG00000108960	MMD	protein_coding	55392622	55421924	17	-1	chromosome	monocyte to macrophage differentiation associated [Source:HGNC Symbol;Acc:HGNC:7153]	ENSG00000108960.9	MMD	1059.91	0.507584	0.425924	1.19172	0.23337	0.999835
ENSG00000113302	ENSG00000113302	IL12B	protein_coding	159314783	159330887	5	-1	chromosome	interleukin 12B [Source:HGNC Symbol;Acc:HGNC:5970]	ENSG00000113302.4	IL12B	13.9248	0.273899	0.862437	0.317588	0.750798	NA
ENSG00000108924	ENSG00000108924	HLF	protein_coding	55264960	55325187	17	1	chromosome	HLF transcription factor, PAR bZIP family member [Source:HGNC Symbol;Acc:HGNC:4977]	ENSG00000108924.14	HLF	350.394	0.47228	0.613473	0.769847	0.441391	0.999835
ENSG00000166260	ENSG00000166260	COX11	protein_coding	54951902	54968785	17	-1	chromosome	cytochrome c oxidase copper chaperone COX11 [Source:HGNC Symbol;Acc:HGNC:2261]	ENSG00000166260.11	COX11	1786.69	0.148219	0.159942	0.926705	0.35408	0.999835
ENSG00000141198	ENSG00000141198	TOM1L1	protein_coding	54899387	54961956	17	1	chromosome	target of myb1 like 1 membrane trafficking protein [Source:HGNC Symbol;Acc:HGNC:11983]	ENSG00000141198.16	TOM1L1	1559.03	-0.150611	0.262183	-0.574448	0.565664	0.999835
ENSG00000141200	ENSG00000141200	KIF2B	protein_coding	53822927	53825193	17	1	chromosome	kinesin family member 2B [Source:HGNC Symbol;Acc:HGNC:29443]	ENSG00000141200.8	KIF2B	0.165022	1.07625	3.37103	0.319264	0.749526	NA
ENSG00000087258	ENSG00000087258	GNAO1	protein_coding	56191489	56357444	16	1	chromosome	G protein subunit alpha o1 [Source:HGNC Symbol;Acc:HGNC:4389]	ENSG00000087258.15	GNAO1	201.49	0.149842	0.465457	0.321924	0.74751	0.999835
ENSG00000186496	ENSG00000186496	ZNF396	protein_coding	35366694	35377337	18	-1	chromosome	zinc finger protein 396 [Source:HGNC Symbol;Acc:HGNC:18824]	ENSG00000186496.12	ZNF396	263.958	0.0449427	0.226531	0.198396	0.842735	0.999835
ENSG00000185920	ENSG00000185920	PTCH1	protein_coding	95442980	95517057	9	-1	chromosome	patched 1 [Source:HGNC Symbol;Acc:HGNC:9585]	ENSG00000185920.15	PTCH1	1521.08	0.586665	0.482799	1.21513	0.224315	0.999835
ENSG00000243678	ENSG00000243678	NME2	protein_coding	51165435	51171747	17	1	chromosome	NME/NM23 nucleoside diphosphate kinase 2 [Source:HGNC Symbol;Acc:HGNC:7850]	ENSG00000243678.11	NME2	10987.1	-0.0770593	0.151197	-0.509662	0.610288	0.999835
ENSG00000284526	ENSG00000284526	AC015802.6	protein_coding	76563710	76570544	17	-1	chromosome	novel protein	ENSG00000284526.1	AC015802.6	6782.93	0.1658	0.252815	0.655813	0.511944	0.999835
ENSG00000173714	ENSG00000173714	WFIKKN2	protein_coding	50834650	50842353	17	1	chromosome	WAP, follistatin/kazal, immunoglobulin, kunitz and netrin domain containing 2 [Source:HGNC Symbol;Acc:HGNC:30916]	ENSG00000173714.8	WFIKKN2	3.89263	-0.622096	1.10357	-0.563713	0.572949	NA
ENSG00000162231	ENSG00000162231	NXF1	protein_coding	62792123	62806302	11	-1	chromosome	nuclear RNA export factor 1 [Source:HGNC Symbol;Acc:HGNC:8071]	ENSG00000162231.14	NXF1	3777.45	0.0587167	0.142518	0.411994	0.680344	0.999835
ENSG00000047648	ENSG00000047648	ARHGAP6	protein_coding	11117651	11665920	X	-1	chromosome	Rho GTPase activating protein 6 [Source:HGNC Symbol;Acc:HGNC:676]	ENSG00000047648.23	ARHGAP6	254.568	-0.0408518	0.568023	-0.0719193	0.942666	0.999835
ENSG00000015532	ENSG00000015532	XYLT2	protein_coding	50346126	50363138	17	1	chromosome	xylosyltransferase 2 [Source:HGNC Symbol;Acc:HGNC:15517]	ENSG00000015532.10	XYLT2	2898.05	-0.0279362	0.189298	-0.147578	0.882676	0.999835
ENSG00000108821	ENSG00000108821	COL1A1	protein_coding	50183289	50201632	17	-1	chromosome	collagen type I alpha 1 chain [Source:HGNC Symbol;Acc:HGNC:2197]	ENSG00000108821.13	COL1A1	113595	-0.28488	0.56424	-0.504893	0.613634	0.999835
ENSG00000108823	ENSG00000108823	SGCA	protein_coding	50164214	50175928	17	1	chromosome	sarcoglycan alpha [Source:HGNC Symbol;Acc:HGNC:10805]	ENSG00000108823.16	SGCA	48.9038	-0.357387	0.745221	-0.479572	0.631532	0.999835
ENSG00000177706	ENSG00000177706	FAM20C	protein_coding	192571	260772	7	1	chromosome	FAM20C golgi associated secretory pathway kinase [Source:HGNC Symbol;Acc:HGNC:22140]	ENSG00000177706.9	FAM20C	6430.89	-0.238915	0.301998	-0.791115	0.428877	0.999835
ENSG00000166823	ENSG00000166823	MESP1	protein_coding	89748661	89751310	15	-1	chromosome	mesoderm posterior bHLH transcription factor 1 [Source:HGNC Symbol;Acc:HGNC:29658]	ENSG00000166823.5	MESP1	752.078	-0.157866	0.338834	-0.465909	0.64128	0.999835
ENSG00000064195	ENSG00000064195	DLX3	protein_coding	49990005	49995224	17	-1	chromosome	distal-less homeobox 3 [Source:HGNC Symbol;Acc:HGNC:2916]	ENSG00000064195.7	DLX3	338.212	0.551415	0.333784	1.65201	0.0985322	0.999835
ENSG00000185722	ENSG00000185722	ANKFY1	protein_coding	4163821	4263995	17	-1	chromosome	ankyrin repeat and FYVE domain containing 1 [Source:HGNC Symbol;Acc:HGNC:20763]	ENSG00000185722.18	ANKFY1	6020.94	0.140156	0.133202	1.0522	0.292707	0.999835
ENSG00000162849	ENSG00000162849	KIF26B	protein_coding	245154985	245709432	1	1	chromosome	kinesin family member 26B [Source:HGNC Symbol;Acc:HGNC:25484]	ENSG00000162849.16	KIF26B	4083.24	-0.859381	0.50092	-1.7156	0.0862346	0.999835
ENSG00000136504	ENSG00000136504	KAT7	protein_coding	49788681	49835026	17	1	chromosome	lysine acetyltransferase 7 [Source:HGNC Symbol;Acc:HGNC:17016]	ENSG00000136504.12	KAT7	4652.52	0.0995221	0.168366	0.591107	0.554449	0.999835
ENSG00000121073	ENSG00000121073	SLC35B1	protein_coding	49700934	49709014	17	-1	chromosome	solute carrier family 35 member B1 [Source:HGNC Symbol;Acc:HGNC:20798]	ENSG00000121073.15	SLC35B1	1752.23	-0.278783	0.175152	-1.59166	0.111461	0.999835
ENSG00000095739	ENSG00000095739	BAMBI	protein_coding	28677510	28682932	10	1	chromosome	BMP and activin membrane bound inhibitor [Source:HGNC Symbol;Acc:HGNC:30251]	ENSG00000095739.11	BAMBI	3238.22	-0.355051	0.452112	-0.785315	0.432269	0.999835
ENSG00000132205	ENSG00000132205	EMILIN2	protein_coding	2847006	2916003	18	1	chromosome	elastin microfibril interfacer 2 [Source:HGNC Symbol;Acc:HGNC:19881]	ENSG00000132205.11	EMILIN2	2525.36	-0.145852	0.397462	-0.366958	0.713651	0.999835
ENSG00000108798	ENSG00000108798	ABI3	protein_coding	49210411	49223225	17	1	chromosome	ABI family member 3 [Source:HGNC Symbol;Acc:HGNC:29859]	ENSG00000108798.9	ABI3	915.047	-0.0833139	0.506158	-0.164601	0.869258	0.999835
ENSG00000167080	ENSG00000167080	B4GALNT2	protein_coding	49132460	49176840	17	1	chromosome	beta-1,4-N-acetyl-galactosaminyltransferase 2 [Source:HGNC Symbol;Acc:HGNC:24136]	ENSG00000167080.8	B4GALNT2	1322.54	0.0164258	0.184183	0.0891819	0.928937	0.999835
ENSG00000159199	ENSG00000159199	ATP5MC1	protein_coding	48892765	48895871	17	1	chromosome	ATP synthase membrane subunit c locus 1 [Source:HGNC Symbol;Acc:HGNC:841]	ENSG00000159199.14	ATP5MC1	1576.65	-0.220836	0.169414	-1.30353	0.192395	0.999835
ENSG00000113441	ENSG00000113441	LNPEP	protein_coding	96935394	97037513	5	1	chromosome	leucyl and cystinyl aminopeptidase [Source:HGNC Symbol;Acc:HGNC:6656]	ENSG00000113441.16	LNPEP	6996.57	-0.015966	0.224107	-0.0712427	0.943205	0.999835
ENSG00000173917	ENSG00000173917	HOXB2	protein_coding	48540894	48544989	17	-1	chromosome	homeobox B2 [Source:HGNC Symbol;Acc:HGNC:5113]	ENSG00000173917.10	HOXB2	338.304	-0.129543	0.516866	-0.250632	0.802099	0.999835
ENSG00000258102	ENSG00000258102	MAP1LC3B2	protein_coding	116548105	116576606	12	1	chromosome	microtubule associated protein 1 light chain 3 beta 2 [Source:HGNC Symbol;Acc:HGNC:34390]	ENSG00000258102.5	MAP1LC3B2	26.2173	-0.397225	0.464486	-0.855192	0.392445	NA
ENSG00000138382	ENSG00000138382	METTL5	protein_coding	169810081	169824931	2	-1	chromosome	methyltransferase like 5 [Source:HGNC Symbol;Acc:HGNC:25006]	ENSG00000138382.15	METTL5	986.983	0.0786755	0.174375	0.451186	0.651855	0.999835
ENSG00000167183	ENSG00000167183	PRR15L	protein_coding	47951967	47957883	17	-1	chromosome	proline rich 15 like [Source:HGNC Symbol;Acc:HGNC:28149]	ENSG00000167183.3	PRR15L	745.067	0.12663	0.312274	0.405509	0.685103	0.999835
ENSG00000115641	ENSG00000115641	FHL2	protein_coding	105357712	105438513	2	-1	chromosome	four and a half LIM domains 2 [Source:HGNC Symbol;Acc:HGNC:3703]	ENSG00000115641.19	FHL2	1644.82	0.15102	0.220393	0.68523	0.493199	0.999835
ENSG00000099326	ENSG00000099326	MZF1	protein_coding	58561931	58573575	19	-1	chromosome	myeloid zinc finger 1 [Source:HGNC Symbol;Acc:HGNC:13108]	ENSG00000099326.9	MZF1	2083.3	-0.100288	0.27519	-0.364431	0.715536	0.999835
ENSG00000172361	ENSG00000172361	CFAP53	protein_coding	50227193	50266495	18	-1	chromosome	cilia and flagella associated protein 53 [Source:HGNC Symbol;Acc:HGNC:26530]	ENSG00000172361.6	CFAP53	70.8973	0.464035	0.400993	1.15721	0.247185	0.999835
ENSG00000006025	ENSG00000006025	OSBPL7	protein_coding	47807372	47821834	17	-1	chromosome	oxysterol binding protein like 7 [Source:HGNC Symbol;Acc:HGNC:16387]	ENSG00000006025.12	OSBPL7	617.239	-0.624544	0.266244	-2.34575	0.0189887	0.999835
ENSG00000171722	ENSG00000171722	SPATA46	protein_coding	162373203	162376854	1	-1	chromosome	spermatogenesis associated 46 [Source:HGNC Symbol;Acc:HGNC:27648]	ENSG00000171722.13	SPATA46	88.2502	-0.528343	1.32149	-0.399809	0.689297	0.999835
ENSG00000105642	ENSG00000105642	KCNN1	protein_coding	17951293	18000080	19	1	chromosome	potassium calcium-activated channel subfamily N member 1 [Source:HGNC Symbol;Acc:HGNC:6290]	ENSG00000105642.15	KCNN1	253.342	-0.562839	0.253148	-2.22336	0.0261917	0.999835
ENSG00000197043	ENSG00000197043	ANXA6	protein_coding	151100706	151157785	5	-1	chromosome	annexin A6 [Source:HGNC Symbol;Acc:HGNC:544]	ENSG00000197043.14	ANXA6	6592.3	0.11821	0.258729	0.456887	0.647752	0.999835
ENSG00000004897	ENSG00000004897	CDC27	protein_coding	47117703	47189422	17	-1	chromosome	cell division cycle 27 [Source:HGNC Symbol;Acc:HGNC:1728]	ENSG00000004897.12	CDC27	4043.12	-0.0964604	0.15286	-0.631038	0.528015	0.999835
ENSG00000133937	ENSG00000133937	GSC	protein_coding	94768216	94770230	14	-1	chromosome	goosecoid homeobox [Source:HGNC Symbol;Acc:HGNC:4612]	ENSG00000133937.4	GSC	86.1572	1.3014	0.679479	1.91529	0.0554551	0.999835
ENSG00000132911	ENSG00000132911	NMUR2	protein_coding	152391532	152433368	5	-1	chromosome	neuromedin U receptor 2 [Source:HGNC Symbol;Acc:HGNC:16454]	ENSG00000132911.4	NMUR2	1.37054	0.209267	3.3433	0.0625929	0.950091	NA
ENSG00000179673	ENSG00000179673	RPRML	protein_coding	46978156	46979253	17	-1	chromosome	reprimo like [Source:HGNC Symbol;Acc:HGNC:32422]	ENSG00000179673.5	RPRML	54.3042	0.073405	0.655726	0.111945	0.910867	0.999835
ENSG00000158955	ENSG00000158955	WNT9B	protein_coding	46833201	46886730	17	1	chromosome	Wnt family member 9B [Source:HGNC Symbol;Acc:HGNC:12779]	ENSG00000158955.11	WNT9B	120.018	0.16772	0.273992	0.612134	0.540449	0.999835
ENSG00000238083	ENSG00000238083	LRRC37A2	protein_coding	46511511	46555650	17	1	chromosome	leucine rich repeat containing 37 member A2 [Source:HGNC Symbol;Acc:HGNC:32404]	ENSG00000238083.7	LRRC37A2	5071.73	-0.0595741	0.149489	-0.398517	0.690249	0.999835
ENSG00000186868	ENSG00000186868	MAPT	protein_coding	45894382	46028334	17	1	chromosome	microtubule associated protein tau [Source:HGNC Symbol;Acc:HGNC:6893]	ENSG00000186868.15	MAPT	798.05	0.180583	0.382401	0.472236	0.636758	0.999835
ENSG00000164182	ENSG00000164182	NDUFAF2	protein_coding	60945205	61153026	5	1	chromosome	NADH:ubiquinone oxidoreductase complex assembly factor 2 [Source:HGNC Symbol;Acc:HGNC:28086]	ENSG00000164182.11	NDUFAF2	638.448	0.304559	0.192572	1.58153	0.113756	0.999835
ENSG00000184361	ENSG00000184361	SPATA32	protein_coding	45254393	45262094	17	-1	chromosome	spermatogenesis associated 32 [Source:HGNC Symbol;Acc:HGNC:26349]	ENSG00000184361.13	SPATA32	144.797	-0.182169	0.484616	-0.375904	0.706989	0.999835
ENSG00000161714	ENSG00000161714	PLCD3	protein_coding	45108959	45133354	17	-1	chromosome	phospholipase C delta 3 [Source:HGNC Symbol;Acc:HGNC:9061]	ENSG00000161714.12	PLCD3	2431.82	0.154832	0.372888	0.415225	0.677977	0.999835
ENSG00000131094	ENSG00000131094	C1QL1	protein_coding	44959693	44968303	17	-1	chromosome	complement C1q like 1 [Source:HGNC Symbol;Acc:HGNC:24182]	ENSG00000131094.4	C1QL1	92.9105	-0.343443	0.469328	-0.731775	0.464306	0.999835
ENSG00000116717	ENSG00000116717	GADD45A	protein_coding	67685201	67688334	1	1	chromosome	growth arrest and DNA damage inducible alpha [Source:HGNC Symbol;Acc:HGNC:4095]	ENSG00000116717.13	GADD45A	980.848	0.0565733	0.340514	0.166141	0.868046	0.999835
ENSG00000187908	ENSG00000187908	DMBT1	protein_coding	122560665	122643740	10	1	chromosome	deleted in malignant brain tumors 1 [Source:HGNC Symbol;Acc:HGNC:2926]	ENSG00000187908.19	DMBT1	204.701	-0.822742	0.470776	-1.74763	0.0805281	0.999835
ENSG00000255423	ENSG00000255423	EBLN2	protein_coding	73061659	73063337	3	1	chromosome	endogenous Bornavirus like nucleoprotein 2 [Source:HGNC Symbol;Acc:HGNC:25493]	ENSG00000255423.1	EBLN2	144.799	0.00231691	0.290779	0.00796794	0.993643	0.999835
ENSG00000171298	ENSG00000171298	GAA	protein_coding	80101556	80119881	17	1	chromosome	glucosidase alpha, acid [Source:HGNC Symbol;Acc:HGNC:4065]	ENSG00000171298.13	GAA	6228.09	0.0623692	0.226626	0.275207	0.783157	0.999835
ENSG00000108309	ENSG00000108309	RUNDC3A	protein_coding	44308413	44318670	17	1	chromosome	RUN domain containing 3A [Source:HGNC Symbol;Acc:HGNC:16984]	ENSG00000108309.14	RUNDC3A	446.68	0.0250747	0.248838	0.100767	0.919735	0.999835
ENSG00000141744	ENSG00000141744	PNMT	protein_coding	39667981	39670475	17	1	chromosome	phenylethanolamine N-methyltransferase [Source:HGNC Symbol;Acc:HGNC:9160]	ENSG00000141744.4	PNMT	23.6335	0.0531674	0.717796	0.0740703	0.940954	NA
ENSG00000106588	ENSG00000106588	PSMA2	protein_coding	42916861	42932185	7	-1	chromosome	proteasome subunit alpha 2 [Source:HGNC Symbol;Acc:HGNC:9531]	ENSG00000106588.11	PSMA2	2899.64	-0.0651527	0.158339	-0.411476	0.680724	0.999835
ENSG00000004939	ENSG00000004939	SLC4A1	protein_coding	44248390	44268141	17	-1	chromosome	solute carrier family 4 member 1 (Diego blood group) [Source:HGNC Symbol;Acc:HGNC:11027]	ENSG00000004939.15	SLC4A1	203.775	0.0728758	0.290068	0.251237	0.801631	0.999835
ENSG00000156966	ENSG00000156966	B3GNT7	protein_coding	231395710	231401164	2	1	chromosome	UDP-GlcNAc:betaGal beta-1,3-N-acetylglucosaminyltransferase 7 [Source:HGNC Symbol;Acc:HGNC:18811]	ENSG00000156966.7	B3GNT7	1294.64	-0.133453	0.312116	-0.427574	0.668961	0.999835
ENSG00000164692	ENSG00000164692	COL1A2	protein_coding	94394561	94431232	7	1	chromosome	collagen type I alpha 2 chain [Source:HGNC Symbol;Acc:HGNC:2198]	ENSG00000164692.17	COL1A2	53500.4	-0.260234	0.604062	-0.430807	0.666609	0.999835
ENSG00000125319	ENSG00000125319	C17orf53	protein_coding	44141906	44162476	17	1	chromosome	chromosome 17 open reading frame 53 [Source:HGNC Symbol;Acc:HGNC:28460]	ENSG00000125319.14	C17orf53	529.597	-0.399336	0.301088	-1.32631	0.184737	0.999835
ENSG00000108849	ENSG00000108849	PPY	protein_coding	43940804	43942468	17	-1	chromosome	pancreatic polypeptide [Source:HGNC Symbol;Acc:HGNC:9327]	ENSG00000108849.7	PPY	0.120178	0.00271365	3.37243	0.000804658	0.999358	NA
ENSG00000108852	ENSG00000108852	MPP2	protein_coding	43875357	43909711	17	-1	chromosome	membrane palmitoylated protein 2 [Source:HGNC Symbol;Acc:HGNC:7220]	ENSG00000108852.14	MPP2	193.828	-0.210103	0.457101	-0.459643	0.645772	0.999835
ENSG00000167941	ENSG00000167941	SOST	protein_coding	43753738	43758791	17	-1	chromosome	sclerostin [Source:HGNC Symbol;Acc:HGNC:13771]	ENSG00000167941.3	SOST	11.3767	-0.821302	2.07018	-0.39673	0.691567	NA
ENSG00000111913	ENSG00000111913	RIPOR2	protein_coding	24804282	25042170	6	-1	chromosome	RHO family interacting cell polarization regulator 2 [Source:HGNC Symbol;Acc:HGNC:13872]	ENSG00000111913.19	RIPOR2	527.56	-0.313316	0.556193	-0.563321	0.573216	0.999835
ENSG00000092094	ENSG00000092094	OSGEP	protein_coding	20446401	20455089	14	-1	chromosome	O-sialoglycoprotein endopeptidase [Source:HGNC Symbol;Acc:HGNC:18028]	ENSG00000092094.11	OSGEP	1310.77	0.0528227	0.134396	0.393037	0.694292	0.999835
ENSG00000112964	ENSG00000112964	GHR	protein_coding	42423439	42721878	5	1	chromosome	growth hormone receptor [Source:HGNC Symbol;Acc:HGNC:4263]	ENSG00000112964.14	GHR	835.168	0.491586	0.549813	0.894098	0.371269	0.999835
ENSG00000197635	ENSG00000197635	DPP4	protein_coding	161992245	162074215	2	-1	chromosome	dipeptidyl peptidase 4 [Source:HGNC Symbol;Acc:HGNC:3009]	ENSG00000197635.10	DPP4	287.337	0.84813	0.500552	1.69439	0.0901911	0.999835
ENSG00000108828	ENSG00000108828	VAT1	protein_coding	43014607	43025123	17	-1	chromosome	vesicle amine transport 1 [Source:HGNC Symbol;Acc:HGNC:16919]	ENSG00000108828.16	VAT1	5716.65	0.0987473	0.344799	0.286391	0.774579	0.999835
ENSG00000108825	ENSG00000108825	PTGES3L-AARSD1	protein_coding	42950526	42980528	17	-1	chromosome	PTGES3L-AARSD1 readthrough [Source:HGNC Symbol;Acc:HGNC:43946]	ENSG00000108825.17	PTGES3L-AARSD1	41.0024	-0.463376	0.608583	-0.761402	0.446417	0.999835
ENSG00000166105	ENSG00000166105	GLB1L3	protein_coding	134274245	134319564	11	1	chromosome	galactosidase beta 1 like 3 [Source:HGNC Symbol;Acc:HGNC:25147]	ENSG00000166105.16	GLB1L3	168.078	-0.574473	0.424708	-1.35263	0.176174	0.999835
ENSG00000108797	ENSG00000108797	CNTNAP1	protein_coding	42682531	42699993	17	1	chromosome	contactin associated protein 1 [Source:HGNC Symbol;Acc:HGNC:8011]	ENSG00000108797.12	CNTNAP1	862.355	0.0893522	0.307892	0.290206	0.771659	0.999835
ENSG00000007171	ENSG00000007171	NOS2	protein_coding	27756766	27800529	17	-1	chromosome	nitric oxide synthase 2 [Source:HGNC Symbol;Acc:HGNC:7873]	ENSG00000007171.18	NOS2	113.774	-0.163588	0.684213	-0.239089	0.811037	0.999835
ENSG00000215906	ENSG00000215906	LACTBL1	protein_coding	22953043	22965338	1	-1	chromosome	lactamase beta like 1 [Source:HGNC Symbol;Acc:HGNC:35445]	ENSG00000215906.8	LACTBL1	1.32902	0.958272	3.3754	0.283899	0.776488	NA
ENSG00000108788	ENSG00000108788	MLX	protein_coding	42567068	42573239	17	1	chromosome	MAX dimerization protein MLX [Source:HGNC Symbol;Acc:HGNC:11645]	ENSG00000108788.11	MLX	2908.03	-0.0529927	0.10533	-0.50311	0.614887	0.999835
ENSG00000068120	ENSG00000068120	COASY	protein_coding	42561467	42566277	17	1	chromosome	Coenzyme A synthase [Source:HGNC Symbol;Acc:HGNC:29932]	ENSG00000068120.15	COASY	2433.01	-0.0886309	0.163104	-0.543403	0.586853	0.999835
ENSG00000241489	ENSG00000241489	AC244197.3	protein_coding	149477104	149540926	X	-1	chromosome	novel protein	ENSG00000241489.8	AC244197.3	713.553	0.287258	0.240294	1.19544	0.231915	0.999835
ENSG00000108784	ENSG00000108784	NAGLU	protein_coding	42536241	42544449	17	1	chromosome	N-acetyl-alpha-glucosaminidase [Source:HGNC Symbol;Acc:HGNC:7632]	ENSG00000108784.10	NAGLU	1437.5	-0.243516	0.233327	-1.04367	0.296639	0.999835
ENSG00000117862	ENSG00000117862	TXNDC12	protein_coding	52020131	52056171	1	-1	chromosome	thioredoxin domain containing 12 [Source:HGNC Symbol;Acc:HGNC:24626]	ENSG00000117862.12	TXNDC12	2428.59	-0.0432268	0.181292	-0.238437	0.811542	0.999835
ENSG00000177469	ENSG00000177469	CAVIN1	protein_coding	42402449	42423256	17	-1	chromosome	caveolae associated protein 1 [Source:HGNC Symbol;Acc:HGNC:9688]	ENSG00000177469.13	CAVIN1	15952.4	-0.0256622	0.426562	-0.0601605	0.952028	0.999835
ENSG00000260325	ENSG00000260325	HSPB9	protein_coding	42122804	42123352	17	1	chromosome	heat shock protein family B (small) member 9 [Source:HGNC Symbol;Acc:HGNC:30589]	ENSG00000260325.2	HSPB9	46.3355	1.27118	0.854475	1.48767	0.136838	0.999835
ENSG00000168256	ENSG00000168256	NKIRAS2	protein_coding	42011382	42025644	17	1	chromosome	NFKB inhibitor interacting Ras like 2 [Source:HGNC Symbol;Acc:HGNC:17898]	ENSG00000168256.18	NKIRAS2	3046.96	-0.100857	0.139535	-0.722808	0.469798	0.999835
ENSG00000131473	ENSG00000131473	ACLY	protein_coding	41866917	41930542	17	-1	chromosome	ATP citrate lyase [Source:HGNC Symbol;Acc:HGNC:115]	ENSG00000131473.17	ACLY	10348.8	-0.156516	0.177293	-0.882814	0.377337	0.999835
ENSG00000178502	ENSG00000178502	KLHL11	protein_coding	41848518	41865423	17	-1	chromosome	kelch like family member 11 [Source:HGNC Symbol;Acc:HGNC:19008]	ENSG00000178502.6	KLHL11	2193.63	-0.0262816	0.158549	-0.165764	0.868343	0.999835
ENSG00000166681	ENSG00000166681	BEX3	protein_coding	103376340	103378077	X	1	chromosome	brain expressed X-linked 3 [Source:HGNC Symbol;Acc:HGNC:13388]	ENSG00000166681.13	BEX3	2766.38	0.294212	0.430229	0.68385	0.49407	0.999835
ENSG00000141696	ENSG00000141696	P3H4	protein_coding	41801947	41812604	17	-1	chromosome	prolyl 3-hydroxylase family member 4 (non-enzymatic) [Source:HGNC Symbol;Acc:HGNC:16946]	ENSG00000141696.13	P3H4	1937.14	-0.416907	0.282874	-1.47382	0.140529	0.999835
ENSG00000173812	ENSG00000173812	EIF1	protein_coding	41688885	41692668	17	1	chromosome	eukaryotic translation initiation factor 1 [Source:HGNC Symbol;Acc:HGNC:3249]	ENSG00000173812.11	EIF1	11832.8	-0.100819	0.182181	-0.5534	0.57999	0.999835
ENSG00000128422	ENSG00000128422	KRT17	protein_coding	41619442	41624842	17	-1	chromosome	keratin 17 [Source:HGNC Symbol;Acc:HGNC:6427]	ENSG00000128422.17	KRT17	21703.4	-0.301616	0.657397	-0.458804	0.646375	0.999835
ENSG00000171345	ENSG00000171345	KRT19	protein_coding	41523617	41528308	17	-1	chromosome	keratin 19 [Source:HGNC Symbol;Acc:HGNC:6436]	ENSG00000171345.13	KRT19	45352.5	-0.0532163	0.437489	-0.12164	0.903184	0.999835
ENSG00000100399	ENSG00000100399	CHADL	protein_coding	41229510	41240931	22	-1	chromosome	chondroadherin like [Source:HGNC Symbol;Acc:HGNC:25165]	ENSG00000100399.16	CHADL	268.265	0.397085	0.270216	1.46951	0.141695	0.999835
ENSG00000108861	ENSG00000108861	DUSP3	protein_coding	43766125	43778977	17	-1	chromosome	dual specificity phosphatase 3 [Source:HGNC Symbol;Acc:HGNC:3069]	ENSG00000108861.9	DUSP3	4249.86	0.0793825	0.146256	0.542765	0.587292	0.999835
ENSG00000267140	ENSG00000267140	AC007998.2	protein_coding	35443871	35497940	18	-1	chromosome	novel protein	ENSG00000267140.1	AC007998.2	2.15348	2.36553	1.621	1.4593	0.144482	NA
ENSG00000094796	ENSG00000094796	KRT31	protein_coding	41393721	41397608	17	-1	chromosome	keratin 31 [Source:HGNC Symbol;Acc:HGNC:6448]	ENSG00000094796.5	KRT31	1.11442	0.988841	2.44875	0.403815	0.686349	NA
ENSG00000131738	ENSG00000131738	KRT33B	protein_coding	41363498	41369813	17	-1	chromosome	keratin 33B [Source:HGNC Symbol;Acc:HGNC:6451]	ENSG00000131738.11	KRT33B	0.876397	1.28794	3.3453	0.385	0.700237	NA
ENSG00000186860	ENSG00000186860	KRTAP17-1	protein_coding	41314912	41315710	17	-1	chromosome	keratin associated protein 17-1 [Source:HGNC Symbol;Acc:HGNC:18917]	ENSG00000186860.5	KRTAP17-1	4.35366	-0.247853	3.37877	-0.0733558	0.941523	NA
ENSG00000212658	ENSG00000212658	KRTAP29-1	protein_coding	41301826	41302851	17	-1	chromosome	keratin associated like protein 29-1 [Source:HGNC Symbol;Acc:HGNC:34211]	ENSG00000212658.1	KRTAP29-1	0.651656	-0.501953	3.33638	-0.150449	0.880411	NA
ENSG00000167612	ENSG00000167612	ANKRD33	protein_coding	51888009	51891727	12	1	chromosome	ankyrin repeat domain 33 [Source:HGNC Symbol;Acc:HGNC:13788]	ENSG00000167612.13	ANKRD33	2.25557	1.51397	1.79101	0.845315	0.397935	NA
ENSG00000240871	ENSG00000240871	KRTAP4-7	protein_coding	41084150	41085141	17	1	chromosome	keratin associated protein 4-7 [Source:HGNC Symbol;Acc:HGNC:18898]	ENSG00000240871.5	KRTAP4-7	0.17065	-0.173085	3.36395	-0.051453	0.958965	NA
ENSG00000212725	ENSG00000212725	KRTAP2-1	protein_coding	41046541	41047316	17	-1	chromosome	keratin associated protein 2-1 [Source:HGNC Symbol;Acc:HGNC:16775]	ENSG00000212725.3	KRTAP2-1	0.0733255	-0.416187	3.37585	-0.123284	0.901883	NA
ENSG00000188581	ENSG00000188581	KRTAP1-1	protein_coding	41040541	41041450	17	-1	chromosome	keratin associated protein 1-1 [Source:HGNC Symbol;Acc:HGNC:16772]	ENSG00000188581.9	KRTAP1-1	0.342946	0.790381	3.34564	0.236242	0.813245	NA
ENSG00000212900	ENSG00000212900	KRTAP3-2	protein_coding	40999193	40999906	17	-1	chromosome	keratin associated protein 3-2 [Source:HGNC Symbol;Acc:HGNC:16779]	ENSG00000212900.3	KRTAP3-2	6.70935	-0.235377	3.36883	-0.0698692	0.944298	NA
ENSG00000212899	ENSG00000212899	KRTAP3-3	protein_coding	40993430	40994164	17	-1	chromosome	keratin associated protein 3-3 [Source:HGNC Symbol;Acc:HGNC:18890]	ENSG00000212899.3	KRTAP3-3	6.97744	0.12756	3.37907	0.0377501	0.969887	NA
ENSG00000108244	ENSG00000108244	KRT23	protein_coding	40922696	40937634	17	-1	chromosome	keratin 23 [Source:HGNC Symbol;Acc:HGNC:6438]	ENSG00000108244.16	KRT23	4119.27	0.107086	0.453718	0.23602	0.813417	0.999835
ENSG00000179010	ENSG00000179010	MRFAP1	protein_coding	6640091	6642745	4	1	chromosome	Morf4 family associated protein 1 [Source:HGNC Symbol;Acc:HGNC:24549]	ENSG00000179010.14	MRFAP1	7954.89	0.00338687	0.163434	0.0207232	0.983467	0.999835
ENSG00000187242	ENSG00000187242	KRT12	protein_coding	40861303	40867223	17	-1	chromosome	keratin 12 [Source:HGNC Symbol;Acc:HGNC:6414]	ENSG00000187242.6	KRT12	56.6765	1.09477	0.93074	1.17624	0.2395	0.999835
ENSG00000167916	ENSG00000167916	KRT24	protein_coding	40697991	40703752	17	-1	chromosome	keratin 24 [Source:HGNC Symbol;Acc:HGNC:18527]	ENSG00000167916.5	KRT24	0.601809	0.247643	3.36043	0.0736938	0.941254	NA
ENSG00000264058	ENSG00000264058	AC073508.2	protein_coding	40627356	40665141	17	-1	chromosome	novel transcript	ENSG00000264058.2	AC073508.2	581.966	0.400388	0.636283	0.629261	0.529178	0.999835
ENSG00000085415	ENSG00000085415	SEH1L	protein_coding	12947133	12987536	18	1	chromosome	SEH1 like nucleoporin [Source:HGNC Symbol;Acc:HGNC:30379]	ENSG00000085415.16	SEH1L	3821.16	0.151099	0.155515	0.971605	0.331247	0.999835
ENSG00000073584	ENSG00000073584	SMARCE1	protein_coding	40624962	40648654	17	-1	chromosome	SWI/SNF related, matrix associated, actin dependent regulator of chromatin, subfamily e, member 1 [Source:HGNC Symbol;Acc:HGNC:11109]	ENSG00000073584.20	SMARCE1	5428.14	0.00396377	0.133668	0.0296539	0.976343	0.999835
ENSG00000141753	ENSG00000141753	IGFBP4	protein_coding	40443450	40457725	17	1	chromosome	insulin like growth factor binding protein 4 [Source:HGNC Symbol;Acc:HGNC:5473]	ENSG00000141753.7	IGFBP4	8940.7	-0.178926	0.628771	-0.284564	0.775978	0.999835
ENSG00000078900	ENSG00000078900	TP73	protein_coding	3652516	3736201	1	1	chromosome	tumor protein p73 [Source:HGNC Symbol;Acc:HGNC:12003]	ENSG00000078900.15	TP73	484.026	0.0498863	0.58693	0.0849952	0.932265	0.999835
ENSG00000015153	ENSG00000015153	YAF2	protein_coding	42157104	42238349	12	-1	chromosome	YY1 associated factor 2 [Source:HGNC Symbol;Acc:HGNC:17363]	ENSG00000015153.14	YAF2	992.78	0.0916402	0.217023	0.422261	0.672834	0.999835
ENSG00000162522	ENSG00000162522	KIAA1522	protein_coding	32741830	32774970	1	1	chromosome	KIAA1522 [Source:HGNC Symbol;Acc:HGNC:29301]	ENSG00000162522.11	KIAA1522	12798.9	-0.110004	0.362699	-0.303291	0.761668	0.999835
ENSG00000108344	ENSG00000108344	PSMD3	protein_coding	39980807	39997959	17	1	chromosome	proteasome 26S subunit, non-ATPase 3 [Source:HGNC Symbol;Acc:HGNC:9560]	ENSG00000108344.15	PSMD3	5775.48	-0.221298	0.167141	-1.32402	0.185496	0.999835
ENSG00000137273	ENSG00000137273	FOXF2	protein_coding	1389576	1395603	6	1	chromosome	forkhead box F2 [Source:HGNC Symbol;Acc:HGNC:3810]	ENSG00000137273.6	FOXF2	389.404	0.0653641	0.55124	0.118576	0.905611	0.999835
ENSG00000204913	ENSG00000204913	LRRC3C	protein_coding	39941474	39944734	17	1	chromosome	leucine rich repeat containing 3C [Source:HGNC Symbol;Acc:HGNC:40034]	ENSG00000204913.6	LRRC3C	0.745371	-0.473283	1.95692	-0.241851	0.808896	NA
ENSG00000161405	ENSG00000161405	IKZF3	protein_coding	39757718	39864312	17	-1	chromosome	IKAROS family zinc finger 3 [Source:HGNC Symbol;Acc:HGNC:13178]	ENSG00000161405.17	IKZF3	3996.85	-0.570005	0.35264	-1.61639	0.10601	0.999835
ENSG00000173991	ENSG00000173991	TCAP	protein_coding	39664187	39666555	17	1	chromosome	titin-cap [Source:HGNC Symbol;Acc:HGNC:11610]	ENSG00000173991.5	TCAP	53.3286	-0.582623	0.314532	-1.85235	0.0639752	0.999835
ENSG00000131771	ENSG00000131771	PPP1R1B	protein_coding	39626740	39636626	17	1	chromosome	protein phosphatase 1 regulatory inhibitor subunit 1B [Source:HGNC Symbol;Acc:HGNC:9287]	ENSG00000131771.14	PPP1R1B	5016.3	0.720426	0.677869	1.06278	0.287882	0.999835
ENSG00000125686	ENSG00000125686	MED1	protein_coding	39404285	39451272	17	-1	chromosome	mediator complex subunit 1 [Source:HGNC Symbol;Acc:HGNC:9234]	ENSG00000125686.12	MED1	5289.04	-0.126013	0.125545	-1.00373	0.31551	0.999835
ENSG00000088543	ENSG00000088543	C3orf18	protein_coding	50558025	50571027	3	-1	chromosome	chromosome 3 open reading frame 18 [Source:HGNC Symbol;Acc:HGNC:24837]	ENSG00000088543.15	C3orf18	196.235	-0.0183465	0.278776	-0.0658108	0.947528	0.999835
ENSG00000108298	ENSG00000108298	RPL19	protein_coding	39200283	39204732	17	1	chromosome	ribosomal protein L19 [Source:HGNC Symbol;Acc:HGNC:10312]	ENSG00000108298.11	RPL19	23132.1	0.00542941	0.150375	0.0361057	0.971198	0.999835
ENSG00000141748	ENSG00000141748	ARL5C	protein_coding	39156894	39167484	17	-1	chromosome	ADP ribosylation factor like GTPase 5C [Source:HGNC Symbol;Acc:HGNC:31111]	ENSG00000141748.13	ARL5C	15.1992	0.241706	0.537401	0.449769	0.652877	NA
ENSG00000189077	ENSG00000189077	TMEM120A	protein_coding	75986831	75994656	7	-1	chromosome	transmembrane protein 120A [Source:HGNC Symbol;Acc:HGNC:21697]	ENSG00000189077.11	TMEM120A	1290.2	0.137785	0.324558	0.424532	0.671178	0.999835
ENSG00000183751	ENSG00000183751	TBL3	protein_coding	1972053	1982929	16	1	chromosome	transducin beta like 3 [Source:HGNC Symbol;Acc:HGNC:11587]	ENSG00000183751.15	TBL3	3330.13	-0.180026	0.234567	-0.767482	0.442795	0.999835
ENSG00000204952	ENSG00000204952	FBXO47	protein_coding	38936432	38967403	17	-1	chromosome	F-box protein 47 [Source:HGNC Symbol;Acc:HGNC:31969]	ENSG00000204952.3	FBXO47	2.0426	-0.901974	1.89984	-0.474764	0.634955	NA
ENSG00000186766	ENSG00000186766	FOXI2	protein_coding	127737185	127741183	10	1	chromosome	forkhead box I2 [Source:HGNC Symbol;Acc:HGNC:32448]	ENSG00000186766.8	FOXI2	13.2506	-0.0650918	1.071	-0.0607769	0.951537	NA
ENSG00000113300	ENSG00000113300	CNOT6	protein_coding	180494379	180578358	5	1	chromosome	CCR4-NOT transcription complex subunit 6 [Source:HGNC Symbol;Acc:HGNC:14099]	ENSG00000113300.13	CNOT6	3059.8	-0.116348	0.17126	-0.67936	0.49691	0.999835
ENSG00000152953	ENSG00000152953	STK32B	protein_coding	5051480	5500994	4	1	chromosome	serine/threonine kinase 32B [Source:HGNC Symbol;Acc:HGNC:14217]	ENSG00000152953.13	STK32B	271.595	0.509298	0.615287	0.82774	0.407818	0.999835
ENSG00000277972	ENSG00000277972	CISD3	protein_coding	38730341	38735605	17	1	chromosome	CDGSH iron sulfur domain 3 [Source:HGNC Symbol;Acc:HGNC:27578]	ENSG00000277972.2	CISD3	2849.18	0.0920607	0.14585	0.6312	0.52791	0.999835
ENSG00000247596	ENSG00000247596	TWF2	protein_coding	52228612	52239158	3	-1	chromosome	twinfilin actin binding protein 2 [Source:HGNC Symbol;Acc:HGNC:9621]	ENSG00000247596.9	TWF2	2189.18	0.13261	0.197445	0.671629	0.50182	0.999835
ENSG00000277363	ENSG00000277363	SRCIN1	protein_coding	38530031	38605952	17	-1	chromosome	SRC kinase signaling inhibitor 1 [Source:HGNC Symbol;Acc:HGNC:29506]	ENSG00000277363.5	SRCIN1	1075.36	-0.093658	0.407918	-0.2296	0.818402	0.999835
ENSG00000274611	ENSG00000274611	TBC1D3	protein_coding	38181659	38192541	17	-1	chromosome	TBC1 domain family member 3 [Source:HGNC Symbol;Acc:HGNC:19031]	ENSG00000274611.3	TBC1D3	20.5145	0.950966	3.34254	0.284504	0.776024	NA
ENSG00000274512	ENSG00000274512	TBC1D3L	protein_coding	37977972	37989048	17	-1	chromosome	TBC1 domain family member 3L [Source:HGNC Symbol;Acc:HGNC:51246]	ENSG00000274512.5	TBC1D3L	993.109	-0.318447	0.296113	-1.07542	0.282185	0.999835
ENSG00000275066	ENSG00000275066	SYNRG	protein_coding	37514807	37609472	17	-1	chromosome	synergin gamma [Source:HGNC Symbol;Acc:HGNC:557]	ENSG00000275066.5	SYNRG	3604.68	-0.0960696	0.135843	-0.707208	0.479437	0.999835
ENSG00000276234	ENSG00000276234	TADA2A	protein_coding	37406886	37479725	17	1	chromosome	transcriptional adaptor 2A [Source:HGNC Symbol;Acc:HGNC:11531]	ENSG00000276234.5	TADA2A	1011.97	-0.129593	0.124987	-1.03685	0.299804	0.999835
ENSG00000278505	ENSG00000278505	C17orf78	protein_coding	37375985	37392708	17	1	chromosome	chromosome 17 open reading frame 78 [Source:HGNC Symbol;Acc:HGNC:26831]	ENSG00000278505.5	C17orf78	142.095	0.0203181	3.36669	0.00603502	0.995185	0.999835
ENSG00000278540	ENSG00000278540	ACACA	protein_coding	37084992	37406836	17	-1	chromosome	acetyl-CoA carboxylase alpha [Source:HGNC Symbol;Acc:HGNC:84]	ENSG00000278540.5	ACACA	6719.56	-0.191512	0.261539	-0.732251	0.464015	0.999835
ENSG00000175536	ENSG00000175536	LIPT2	protein_coding	74490519	74493724	11	-1	chromosome	lipoyl(octanoyl) transferase 2 [Source:HGNC Symbol;Acc:HGNC:37216]	ENSG00000175536.7	LIPT2	163.291	0.16235	0.259015	0.626798	0.530792	0.999835
ENSG00000275700	ENSG00000275700	AATF	protein_coding	36948954	37056871	17	1	chromosome	apoptosis antagonizing transcription factor [Source:HGNC Symbol;Acc:HGNC:19235]	ENSG00000275700.5	AATF	2736.09	0.0553575	0.200812	0.275669	0.782803	0.999835
ENSG00000162643	ENSG00000162643	WDR63	protein_coding	84999147	85133138	1	1	chromosome	WD repeat domain 63 [Source:HGNC Symbol;Acc:HGNC:30711]	ENSG00000162643.13	WDR63	20.2933	0.80061	0.752885	1.06339	0.287605	NA
ENSG00000131626	ENSG00000131626	PPFIA1	protein_coding	70270700	70385312	11	1	chromosome	PTPRF interacting protein alpha 1 [Source:HGNC Symbol;Acc:HGNC:9245]	ENSG00000131626.18	PPFIA1	14459.1	0.0629003	0.131339	0.478916	0.631998	0.999835
ENSG00000130675	ENSG00000130675	MNX1	protein_coding	156994051	157010663	7	-1	chromosome	motor neuron and pancreas homeobox 1 [Source:HGNC Symbol;Acc:HGNC:4979]	ENSG00000130675.15	MNX1	332.11	0.38023	0.532281	0.71434	0.475017	0.999835
ENSG00000048392	ENSG00000048392	RRM2B	protein_coding	102204502	102239118	8	-1	chromosome	ribonucleotide reductase regulatory TP53 inducible subunit M2B [Source:HGNC Symbol;Acc:HGNC:17296]	ENSG00000048392.11	RRM2B	1554.15	0.256505	0.136619	1.87752	0.0604469	0.999835
ENSG00000277161	ENSG00000277161	PIGW	protein_coding	36534987	36539310	17	1	chromosome	phosphatidylinositol glycan anchor biosynthesis class W [Source:HGNC Symbol;Acc:HGNC:23213]	ENSG00000277161.2	PIGW	718.038	-0.266521	0.249551	-1.068	0.285519	0.999835
ENSG00000197283	ENSG00000197283	SYNGAP1	protein_coding	33419661	33453689	6	1	chromosome	synaptic Ras GTPase activating protein 1 [Source:HGNC Symbol;Acc:HGNC:11497]	ENSG00000197283.17	SYNGAP1	2544.76	0.143488	0.203443	0.705297	0.480626	0.999835
ENSG00000135312	ENSG00000135312	HTR1B	protein_coding	77461753	77463773	6	-1	chromosome	5-hydroxytryptamine receptor 1B [Source:HGNC Symbol;Acc:HGNC:5287]	ENSG00000135312.6	HTR1B	113.373	-1.69411	0.679813	-2.49202	0.0127018	0.999835
ENSG00000275954	ENSG00000275954	TBC1D3F	protein_coding	36428618	36439566	17	-1	chromosome	TBC1 domain family member 3F [Source:HGNC Symbol;Acc:HGNC:18257]	ENSG00000275954.5	TBC1D3F	7.62386	-0.207808	3.3389	-0.0622385	0.950373	NA
ENSG00000276070	ENSG00000276070	CCL4L2	protein_coding	36210924	36212878	17	1	chromosome	C-C motif chemokine ligand 4 like 2 [Source:HGNC Symbol;Acc:HGNC:24066]	ENSG00000276070.5	CCL4L2	110.363	-0.614096	0.716178	-0.857462	0.39119	0.999835
ENSG00000276085	ENSG00000276085	CCL3L1	protein_coding	36194869	36196758	17	-1	chromosome	C-C motif chemokine ligand 3 like 1 [Source:HGNC Symbol;Acc:HGNC:10628]	ENSG00000276085.1	CCL3L1	70.4643	-0.226472	0.691521	-0.327498	0.743291	0.999835
ENSG00000205155	ENSG00000205155	PSENEN	protein_coding	35745600	35747519	19	1	chromosome	presenilin enhancer, gamma-secretase subunit [Source:HGNC Symbol;Acc:HGNC:30100]	ENSG00000205155.8	PSENEN	1501.18	-0.184602	0.272907	-0.676427	0.49877	0.999835
ENSG00000148737	ENSG00000148737	TCF7L2	protein_coding	112950247	113167678	10	1	chromosome	transcription factor 7 like 2 [Source:HGNC Symbol;Acc:HGNC:11641]	ENSG00000148737.17	TCF7L2	3681.74	0.178126	0.217762	0.817984	0.413366	0.999835
ENSG00000021645	ENSG00000021645	NRXN3	protein_coding	78170373	79868290	14	1	chromosome	neurexin 3 [Source:HGNC Symbol;Acc:HGNC:8010]	ENSG00000021645.18	NRXN3	302.569	-0.683208	0.407708	-1.67573	0.0937918	0.999835
ENSG00000278023	ENSG00000278023	RDM1	protein_coding	35918066	35930773	17	-1	chromosome	RAD52 motif containing 1 [Source:HGNC Symbol;Acc:HGNC:19950]	ENSG00000278023.6	RDM1	58.7709	-0.629823	0.496668	-1.2681	0.204763	0.999835
ENSG00000125968	ENSG00000125968	ID1	protein_coding	31605283	31606515	20	1	chromosome	inhibitor of DNA binding 1, HLH protein [Source:HGNC Symbol;Acc:HGNC:5360]	ENSG00000125968.9	ID1	1142.55	0.235654	0.612925	0.384474	0.700627	0.999835
ENSG00000270379	ENSG00000270379	HEATR9	protein_coding	35854946	35868891	17	-1	chromosome	HEAT repeat containing 9 [Source:HGNC Symbol;Acc:HGNC:26548]	ENSG00000270379.6	HEATR9	87.2298	0.120787	0.698482	0.172928	0.862708	0.999835
ENSG00000165695	ENSG00000165695	AK8	protein_coding	132725578	132878777	9	-1	chromosome	adenylate kinase 8 [Source:HGNC Symbol;Acc:HGNC:26526]	ENSG00000165695.9	AK8	100.79	0.493954	0.527807	0.935861	0.349345	0.999835
ENSG00000169379	ENSG00000169379	ARL13B	protein_coding	93980139	94055678	3	1	chromosome	ADP ribosylation factor like GTPase 13B [Source:HGNC Symbol;Acc:HGNC:25419]	ENSG00000169379.16	ARL13B	733.172	-0.341851	0.343202	-0.996063	0.319219	0.999835
ENSG00000270647	ENSG00000270647	TAF15	protein_coding	35713791	35864615	17	1	chromosome	TATA-box binding protein associated factor 15 [Source:HGNC Symbol;Acc:HGNC:11547]	ENSG00000270647.6	TAF15	4882.9	-0.00896413	0.179897	-0.0498292	0.960258	0.999835
ENSG00000143376	ENSG00000143376	SNX27	protein_coding	151612006	151699091	1	1	chromosome	sorting nexin 27 [Source:HGNC Symbol;Acc:HGNC:20073]	ENSG00000143376.14	SNX27	6924	0.0820881	0.120236	0.682727	0.494779	0.999835
ENSG00000107159	ENSG00000107159	CA9	protein_coding	35673918	35681159	9	1	chromosome	carbonic anhydrase 9 [Source:HGNC Symbol;Acc:HGNC:1383]	ENSG00000107159.13	CA9	1505.33	-1.17756	0.646372	-1.8218	0.0684847	0.999835
ENSG00000006125	ENSG00000006125	AP2B1	protein_coding	35578046	35726413	17	1	chromosome	adaptor related protein complex 2 subunit beta 1 [Source:HGNC Symbol;Acc:HGNC:563]	ENSG00000006125.18	AP2B1	8441.38	0.0291315	0.168104	0.173295	0.86242	0.999835
ENSG00000253148	ENSG00000253148	RGS21	protein_coding	192316992	192367285	1	1	chromosome	regulator of G protein signaling 21 [Source:HGNC Symbol;Acc:HGNC:26839]	ENSG00000253148.1	RGS21	0.176005	-0.123353	3.368	-0.0366252	0.970784	NA
ENSG00000140598	ENSG00000140598	EFL1	protein_coding	82130233	82262734	15	-1	chromosome	elongation factor like GTPase 1 [Source:HGNC Symbol;Acc:HGNC:25789]	ENSG00000140598.15	EFL1	1915.57	-0.243585	0.276306	-0.881576	0.378006	0.999835
ENSG00000090924	ENSG00000090924	PLEKHG2	protein_coding	39412669	39428415	19	1	chromosome	pleckstrin homology and RhoGEF domain containing G2 [Source:HGNC Symbol;Acc:HGNC:29515]	ENSG00000090924.15	PLEKHG2	3590.28	-0.108807	0.233831	-0.465323	0.6417	0.999835
ENSG00000006831	ENSG00000006831	ADIPOR2	protein_coding	1688574	1788674	12	1	chromosome	adiponectin receptor 2 [Source:HGNC Symbol;Acc:HGNC:24041]	ENSG00000006831.10	ADIPOR2	5551.73	0.0232007	0.145089	0.159907	0.872955	0.999835
ENSG00000105447	ENSG00000105447	GRWD1	protein_coding	48445841	48457022	19	1	chromosome	glutamate rich WD repeat containing 1 [Source:HGNC Symbol;Acc:HGNC:21270]	ENSG00000105447.13	GRWD1	2703.42	0.00314065	0.123226	0.0254869	0.979667	0.999835
ENSG00000085662	ENSG00000085662	AKR1B1	protein_coding	134442356	134459284	7	-1	chromosome	aldo-keto reductase family 1 member B [Source:HGNC Symbol;Acc:HGNC:381]	ENSG00000085662.14	AKR1B1	2449.34	-0.0711384	0.170822	-0.416448	0.677082	0.999835
[truncated: 17,746 more rows]

## Sheet: PREvPOST_resp
	gene_id	gene_name	gene_biotype	gene_seq_start	gene_seq_end	seq_name	seq_strand	seq_coord_system	description	gene_id_version	symbol	baseMean	log2FoldChange	lfcSE	stat	pvalue	padj
[truncated: 18,726 more rows]

[truncated: 3 more sheets: PREvPOST_non, RESPvNON_pre, RESPvNON_post]
